# Supplementary material for: Integrating Free Amino Acid Profiles with Flavoromics to Characterize the Flavor Characteristics of Different Morchella Species
Source: Foods. 2026 Apr 19;15(8):1424. doi: 10.3390/foods15081424 (PMC13116253; doi:10.3390/foods15081424)
Supplement: Supplementary file 1 [file foods-15-01424-s001.zip]

Archive with 3 entries (3 files):
- Table S3 Contents of free amino acids in different Morchella species..xlsx
- Table S1 Volatile compound composition and relative content in different species of Morchella.xlsx
- Table S2 VOCs with rOAV ≥ 1 and their aroma attributes in different species of Morchella.xlsx
