# Supplementary material for: Integrating Free Amino Acid Profiles with Flavoromics to Characterize the Flavor Characteristics of Different Morchella Species
Source: Foods. 2026 Apr 19;15(8):1424. doi: 10.3390/foods15081424 (PMC13116253; doi:10.3390/foods15081424)
Supplement: Supplementary file 1 [file foods-15-01424-s001.zip › Table S3 Contents of free amino acids in different Morchella species..xlsx]

## Sheet: Table S3
Free amino acids	Content (mg/g)
	XHQH-2	XHQH-6	JZ	TJ	PA	XZ	QL	CBS	XGLL	HZ	GL	GN
His	0.864±0.0173	0.484±0.00673	1±0.0991	0.425±0.00711	0.36±0.00848	0.633±0.162	0.764±0.0503	0.442±0.0444	0.152±0.0313	0.484±0.104	1.5±0.267	0.26±0.0501
Hyp	0.0117±0.000662	0.00904±0.00122	0.00449±0.0000804	0.00108±0.000259	0.00157±0.000326	0.00369±0.000737	0.00744±0.000426	0.00339±0.0000777	0.00455±0.000465	0.00843±0.000513	0.00409±0.000785	0.00268±0.00000394
Arg	11.2±0.856	8.84±0.466	10.4±1.11	12.5±0.193	3.25±0.216	15.5±3.11	6.01±0.124	3.79±0.409	0.909±0.188	8±1.03	16.3±2.24	1.95±0.0588
Asn	1.08±0.0121	1.99±0.215	4.43±0.266	1.04±0.0377	1.72±0.0544	2.51±0.457	4.23±0.11	1.75±0.195	2.5±0.486	2.27±0.272	7.94±1.05	1.75±0.0399
Ser	1±0.12	0.92±0.187	2.09±0.31	0.87±0.108	0.602±0.0814	0.721±0.0809	1.02±0.156	0.842±0.0196	0.966±0.126	1.28±0.273	1.74±0.319	0.553±0.0942
Cit	0.0128±0.000929	0.0733±0.0125	0.0262±0.00481	0.0686±0.00651	0.00616±0.000833	0.00629±0.00154	0.0286±0.00569	0.0137±0.00105	0.096±0.0126	0.00229±0.000478	0.0922±0.0118	0.0963±0.00591
Gly	0.4±0.0316	0.413±0.0615	1.45±0.309	0.393±0.0271	0.311±0.0337	0.442±0.139	0.548±0.112	0.33±0.014	0.395±0.0617	0.377±0.114	0.57±0.094	0.23±0.0432
Asp	0.246±0.0562	0.402±0.12	0.338±0.0678	0.189±0.0369	0.123±0.0263	0.613±0.0924	0.287±0.0148	0.177±0.00424	0.25±0.0204	0.265±0.0575	0.869±0.173	0.573±0.048
Glu	1.06±0.199	2.25±0.582	1.73±0.106	1.29±0.229	2.34±0.376	3.48±0.238	3±0.567	2.83±0.0685	1.8±0.143	3.14±0.161	4.05±0.116	2.35±0.527
Thr	0.607±0.0722	0.802±0.163	0.988±0.041	0.538±0.0613	0.409±0.0479	0.786±0.149	0.967±0.0817	0.558±0.0148	0.426±0.0522	0.59±0.0683	1.86±0.207	0.718±0.0491
Orn	0.212±0.0544	0.992±0.239	0.873±0.119	0.363±0.0777	0.112±0.0297	0.23±0.0226	4.18±0.632	1.79±0.135	0.182±0.00546	0.551±0.13	4.21±0.619	1.04±0.0273
GABA	0.174±0.0402	0.391±0.0805	0.167±0.0337	0.0598±0.012	0.178±0.0433	0.191±0.0109	2.39±0.567	1.04±0.0893	0.669±0.0196	0.352±0.07	0.329±0.0432	0.458±0.115
Ala	1.2±0.26	2.19±0.613	5.52±0.431	4.24±0.835	3.05±0.56	2.98±0.275	2.65±0.447	2.13±0.108	3.47±0.167	2.1±0.0254	4.04±0.187	2.87±0.547
Lys	1.14±0.15	0.78±0.187	2.07±0.016	0.889±0.128	0.518±0.0625	0.735±0.115	1.12±0.171	0.57±0.0708	0.17±0.0255	0.431±0.0782	0.968±0.178	0.262±0.00573
Pro	0.48±0.206	0.516±0.206	0.903±0.191	0.955±0.209	0.43±0.14	0.842±0.0184	0.889±0.259	0.614±0.148	0.364±0.0358	0.43±0.00513	1.16±0.0181	0.448±0.0623
DABA	0.135±0.0301	0.0887±0.0209	0.116±0.0142	0.0594±0.0109	0.0447±0.0116	0.0605±0.000616	0.158±0.0326	0.0853±0.00482	0.0837±0.00535	0.0436±0.00515	0.27±0.0232	0.0439±0.00888
Tyr	0.658±0.0211	0.424±0.0464	0.791±0.0561	0.31±0.0135	0.294±0.0217	0.699±0.0973	0.378±0.0361	0.234±0.00671	0.15±0.0254	0.217±0.0451	0.329±0.0645	0.147±0.0126
Met	0.0319±0.00869	0.0282±0.00762	0.0282±0.00123	0.0234±0.00675	0.00279±0.000526	0.0107±0.00192	0.0193±0.00297	0.0206±0.00272	0.00109±0.000192	0.00211±0.000616	0.00347±0.0014	0.00123±0.000487
Val	0.485±0.112	0.525±0.147	0.904±0.0882	0.674±0.152	0.412±0.0924	0.404±0.0586	0.285±0.0301	0.25±0.0231	0.207±0.00545	0.342±0.0221	0.635±0.0766	0.17±0.0135
Ile	0.384±0.0442	0.361±0.0671	0.56±0.0265	0.446±0.0455	0.289±0.0391	0.234±0.0444	0.154±0.00885	0.151±0.0107	0.079±0.00951	0.229±0.0411	0.301±0.0572	0.0684±0.00977
Leu	0.372±0.0824	0.371±0.088	0.52±0.0787	0.451±0.0888	0.253±0.0468	0.22±0.0236	0.17±0.0107	0.192±0.0149	0.0716±0.00231	0.196±0.0194	0.238±0.0374	0.0429±0.00627
Phe	0.41±0.00642	0.234±0.0238	0.28±0.0354	0.257±0.0066	0.0914±0.00521	0.181±0.0211	0.155±0.0252	0.199±0.00787	0.0675±0.011	0.0833±0.0055	0.147±0.0144	0.059±0.00041
Trp	0.0593±0.00182	0.0863±0.00448	0.186±0.023	0.143±0.00279	0.0753±0.00239	0.104±0.0178	0.0901±0.0155	0.0518±0.0028	0.0138±0.00164	0.0905±0.0118	0.144±0.0204	0.0332±0.00636
Gln	8.56±0.663	13.7±0.374	19.4±2.74	11.1±0.845	6.75±0.443	5.32±1.03	13.2±0.964	5.83±0.679	1.85±0.37	8.66±1.5	21.8±4.19	4.09±0.0544
