# Supplementary material for: Integrating Free Amino Acid Profiles with Flavoromics to Characterize the Flavor Characteristics of Different Morchella Species
Source: Foods. 2026 Apr 19;15(8):1424. doi: 10.3390/foods15081424 (PMC13116253; doi:10.3390/foods15081424)
Supplement: Supplementary file 1 [file foods-15-01424-s001.zip › Table S1 Volatile compound composition and relative content in different species of Morchella.xlsx]

## Sheet: Sheet1
Compounds	Class I	Formula	CAS	NIST_RI	Quantitative ion	Qualitative ion	Relative Content
							XHQH-2	XHQH-6	JZ	TJ	PA	XZ	QL	CBS	XGLL	HZ	GL	GN
1,3,7-Octatriene, 3,7-dimethyl-	Terpenoids	C10H16	502-99-8	1048	93	91	0.438±0.0177	0.57±0.0256	0.648±0.0568	1.15±0.0384	0.567±0.0316	0.452±0.027	0.239±0.00731	0.873±0.0354	0.0905±0.00459	0.935±0.0313	0.0578±0.00139	0.0588±0.00294
Di-epi-.alpha.-cedrene-(I)	Terpenoids	C15H24	21996-77-0	1382	119	93	0.00357±0.000255	0.0029±0.000457	0.00253±0.000759	0.000432±0.0000104	0.000392±0.0000141	0.00495±0.000654	0.00221±0.00007	0.00955±0.00104	0.00594±0.00102	0.0113±0.000457	0.000386±0.00000478	0.00764±0.00312
.beta.-Phellandrene	Terpenoids	C10H16	555-10-2	1031	93	77	0.467±0.281	0.314±0.243	0.969±0.0199	0.333±0.254	0.189±0.0237	0.175±0.00577	0.192±0.00503	0.547±0.0132	0.186±0.0125	0.151±0.00128	0.157±0.00555	0.175±0.00941
2-Octenal, (E)-	Aldehyde	C8H14O	2548-87-0	1057.36392742796	70	93	2.88±0.0463	3.67±0.157	1.07±0.0344	0.425±0.00839	0.327±0.00502	0.3±0.0177	0.403±0.0411	5.48±0.26	0.188±0.006	0.213±0.0042	0.166±0.00361	0.179±0.00582
Cyclohexene, 1-methyl-4-(1-methylethenyl)-, (S)-	Terpenoids	C10H16	5989-54-8	1030.90128755365	68	93	0.599±0.0153	0.594±0.0285	0.953±0.0328	0.52±0.0314	0.376±0.00923	0.327±0.0119	0.262±0.0119	0.459±0.0221	0.234±0.00504	0.292±0.00323	0.262±0.00888	0.248±0.00616
m-Chloroaniline	Amine	C6H6ClN	108-42-9	1203.50593311758	65	129	0.037±0.00394	0.0505±0.0127	0.0505±0.00614	0.13±0.00312	0.159±0.0087	0.177±0.00777	0.159±0.00216	0.192±0.0101	0.168±0.00477	0.155±0.0099	0.199±0.00489	0.175±0.00983
3-Octen-2-one	Ketone	C8H14O	1669-44-9	1040	55	111	0.0795±0.00251	0.1±0.00219	0.0687±0.0014	0.0429±0.000192	0.24±0.00276	0.0471±0.00335	0.154±0.00302	0.43±0.0303	0.067±0.00355	0.0963±0.00288	0.0337±0.000987	0.0603±0.00482
3-Hexen-1-ol, (E)-	Alcohol	C6H12O	928-97-2	852	67	82	0.0168±0.000497	0.017±0.000745	0.0135±0.00147	0.0168±0.000359	0.0178±0.00105	0.0157±0.00035	0.0148±0.000825	0.0165±0.000436	0.0155±0.000472	0.0155±0.000106	0.0165±0.000292	0.0162±0.000625
3-Carene	Terpenoids	C10H16	13466-78-9	1012.4597207304	79	121	0.00516±0.00045	0.00493±0.000816	0.00267±0.000405	0.00482±0.000165	0.00554±0.000651	0.0277±0.000939	0.000179±0.00000467	0.00892±0.000846	0.00321±0.0000694	0.00259±0.000217	0.00188±0.000289	0.000655±0.000423
Phenol, 4-methyl-2-nitro-	Phenol	C7H7NO3	119-33-5	1250	153	77	0.00434±0.000532	0.0041±0.000474	0.00382±0.000484	0.00249±0.00169	0.00848±0.00117	0.000512±0.0000131	0.00303±0.000251	0.00807±0.00028	0.0048±0.000527	0.0053±0.000301	0.00397±0.000442	0.00615±0.000522
Caryophyllenyl alcohol	Terpenoids	C15H26O	913176-41-7	1574	111	123	0.00355±0.000619	0.00735±0.000373	0.000578±0.0000205	0.000626±0.000015	0.0387±0.00168	0.00585±0.00171	0.0191±0.00194	0.000569±0.0000112	0.0143±0.00295	0.00428±0.000866	0.0191±0.00238	0.0137±0.00683
Pyridine, 4-methyl-	Heterocyclic compound	C6H7N	108-89-4	864	93	66	0.00853±0.00072	0.00853±0.000342	0.00674±0.000638	0.00846±0.000384	0.00806±0.000716	0.00799±0.000437	0.00762±0.000185	0.00774±0.000453	0.00771±0.000254	0.0079±0.0000648	0.00787±0.000267	0.00813±0.000233
1H-Cyclopenta[1,3]cyclopropa[1,2]benzene, octahydro-7-methyl-3-methylene-4-(1-methylethyl)-, [3aS-(3a.alpha.,3b.beta.,4.beta.,7.alpha.,7aS*)]-	Terpenoids	C15H24	13744-15-5	1390	161	204	0.00966±0.000847	0.00672±0.00138	0.00327±0.000389	0.000609±0.00043	0.00204±0.00018	0.000102±0.00000263	0.000701±0.000175	0.000107±0.0000021	0.00117±0.000149	0.0023±0.000603	0.00156±0.000316	0.00064±0.000187
Butanoic acid, 2-methyl-, 3,7-dimethyl-2,6-octadienyl ester, (Z)-	Ester	C15H26O2	51117-19-2	1576	136	121	0.00198±0.000223	0.00171±0.000565	0.00204±0.00026	0.0016±0.000196	0.0116±0.000646	0.00111±0.000335	0.000828±0.000217	0.000436±0.000365	0.00109±0.000187	0.00272±0.000352	0.00363±0.000536	0.0000781±0.00000211
Benzaldehyde, 2-methyl-	Aldehyde	C8H8O	529-20-4	1064	91	119	0.0547±0.00178	0.0608±0.00369	0.0671±0.00429	0.0736±0.00336	0.0871±0.00585	0.045±0.00307	0.0601±0.001	0.131±0.00886	0.0628±0.00118	0.0798±0.00708	0.0376±0.00269	0.0444±0.00179
Aniline, N-methyl-	Amine	C7H9N	100-61-8	1066	106	107	0.0265±0.000657	0.0237±0.000404	0.0236±0.000776	0.0207±0.000414	0.0357±0.0014	0.0128±0.000726	0.00253±0.000066	0.0156±0.0114	0.0174±0.000744	0.0201±0.000213	0.0178±0.000844	0.0212±0.00111
3-Hexen-1-ol, acetate, (Z)-	Ester	C8H14O2	3681-71-8	1006.91689008043	82	67	0.0404±0.000442	0.0875±0.00275	0.0405±0.00179	0.0262±0.00157	0.0474±0.00184	0.0351±0.00179	0.0516±0.0053	0.238±0.0111	0.0492±0.000656	0.0363±0.000544	0.0705±0.00387	0.0649±0.00394
2-Octanol	Alcohol	C8H18O	123-96-6	998	55	45	0.116±0.0102	0.148±0.00601	0.0482±0.00319	0.0235±0.00368	0.0187±0.00143	0.0148±0.000598	0.0133±0.0104	0.192±0.00977	0.0142±0.00082	0.0191±0.00071	0.00972±0.000875	0.00953±0.000953
.beta.-Pinene	Terpenoids	C10H16	127-91-3	979.717720857292	41	93	1.64±0.0335	2.31±0.0504	0.509±0.0142	0.379±0.0105	0.324±0.0359	0.301±0.0234	0.492±0.0321	0.541±0.0446	0.397±0.0312	0.487±0.0198	0.26±0.0183	0.278±0.0571
1-Tetradecene	Hydrocarbons	C14H28	1120-36-1	1392	83	97	0.019±0.00158	0.025±0.00412	0.0272±0.00663	0.0153±0.00069	0.0193±0.00368	0.0158±0.00338	0.0142±0.000766	0.0236±0.00345	0.017±0.000541	0.0193±0.00158	0.0105±0.00122	0.0113±0.000157
Naphthalene, 1,2,4a,5,6,8a-hexahydro-4,7-dimethyl-1-(1-methylethyl)-,[1R-(1.alpha.,4a.alpha.,8a.alpha.)]-	Terpenoids	C15H24	17627-24-6	1494	105	161	0.026±0.00177	0.0166±0.00222	0.0119±0.00661	0.0303±0.00108	0.00779±0.000604	0.00626±0.00122	0.0042±0.000863	0.0164±0.00185	0.00186±0.000308	0.0422±0.00223	0.00364±0.000953	0.00377±0.000853
Benzene, (2-methylpropyl)-	Aromatics	C10H14	538-93-2	997	91	134	0.00831±0.00106	0.009±0.000525	0.0107±0.000939	0.01±0.000773	0.0169±0.000571	0.0128±0.000335	0.00931±0.00168	0.0484±0.00231	0.0135±0.00125	0.0125±0.00121	0.01±0.000408	0.0131±0.00146
Benzene, 1-methyl-4-(1-methylethenyl)-	Aromatics	C10H12	1195-32-0	1092.1589688507	117	92	0.0124±0.00185	0.0091±0.00101	0.00549±0.000642	0.00595±0.00444	0.0145±0.000761	0.0269±0.00127	0.00389±0.000266	0.00641±0.00029	0.0116±0.000354	0.00684±0.000274	0.0126±0.00037	0.0141±0.0014
Pentanoic acid, pentyl ester	Ester	C10H20O2	2173-56-0	1150	103	57	0.451±0.0156	0.4±0.0172	0.541±0.0811	0.616±0.0324	0.326±0.0365	0.345±0.0371	0.326±0.0262	0.597±0.101	0.0163±0.000193	0.552±0.0154	0.00973±0.000449	0.00926±0.00109
2-Propenoic acid, 3-phenyl-, methyl ester	Ester	C10H10O2	103-26-4	1389.34290447267	131	103	0.00433±0.000181	0.00384±0.000388	0.0113±0.000353	0.00458±0.00045	0.017±0.00115	0.00704±0.000267	0.00341±0.00096	0.00327±0.00024	0.0106±0.00119	0.0079±0.000323	0.00618±0.000465	0.00487±0.000227
(2S,4R)-4-Methyl-2-(2-methylprop-1-en-1-yl)tetrahydro-2H-pyran	Terpenoids	C10H18O	3033-23-6	1110	139	69	0.0019±0.00152	0.0021±0.00037	0.0202±0.000154	0.00845±0.000256	0.00198±0.000287	0.000151±0.00000387	0.00122±0.000402	0.000794±0.000549	0.00345±0.000281	0.00163±0.000283	0.000154±0.00000191	0.000147±0.00000396
trans-Linalool oxide (furanoid)	Heterocyclic compound	C10H18O2	34995-77-2	1075.2401280683	59	94	0.0367±0.000916	0.0288±0.000983	0.0297±0.00117	0.0177±0.000288	0.0306±0.0086	0.0267±0.000423	0.0272±0.00203	0.0565±0.00862	0.0475±0.00526	0.0228±0.0176	0.036±0.000694	0.0383±0.00492
1-(5-Methyl-2-pyrazinyl)-1-ethanone	Ketone	C7H8N2O	22047-27-4	1091	66	93	0.0298±0.00122	0.0307±0.00152	0.0249±0.000309	0.0227±0.000744	0.0268±0.00145	0.0308±0.00236	0.0278±0.000508	0.0256±0.00126	0.0284±0.000706	0.0263±0.00107	0.0303±0.000198	0.0302±0.00118
Naphthalene, 1,6,7-trimethyl-	Aromatics	C13H14	2245-38-7	1565	155	169	0.00504±0.00229	0.0285±0.0014	0.0133±0.00923	0.0242±0.00133	0.0286±0.00291	0.0205±0.006	0.0131±0.000764	0.0217±0.000998	0.0126±0.00172	0.0129±0.000516	0.0139±0.00172	0.0197±0.000493
dl-2-Aminobutyric acid	Acid	C4H9NO2	2835-81-6	1296	54	43	0.00615±0.000359	0.00651±0.000237	0.00695±0.000165	0.004±0.000789	0.00949±0.000196	0.00706±0.0000388	0.0167±0.00198	0.383±0.0317	0.0182±0.00069	0.00939±0.000342	0.0102±0.000451	0.0104±0.000268
2-Methylbut-2-en-1-yl acetate	Ester	C7H12O2	33425-30-8	921	71	68	0.0067±0.00423	0.000277±0.00000689	0.0253±0.0086	0.0308±0.00547	0.0173±0.00213	0.02±0.00625	0.00166±0.00027	0.0111±0.00483	0.000254±0.00000379	0.0114±0.00238	0.000266±0.00000329	0.000253±0.00000683
2-Nonen-1-ol, (Z)-	Alcohol	C9H18O	41453-56-9	1162	79	82	0.0257±0.00185	0.0266±0.000558	0.0481±0.00481	0.0212±0.002	0.0304±0.000852	0.0364±0.00447	0.0286±0.00288	0.158±0.00848	0.0148±0.0017	0.0277±0.00103	0.0198±0.00134	0.0136±0.000872
2,4-Cycloheptadien-1-one, 2,6,6-trimethyl-	Terpenoids	C10H14O	503-93-5	1243	91	107	0.0728±0.00259	0.0905±0.00425	0.0611±0.00294	0.0702±0.00321	0.147±0.00648	0.0849±0.00359	0.0508±0.00262	0.0568±0.00154	0.0749±0.00331	0.0776±0.00182	0.106±0.00173	0.0759±0.00275
3,5-Octadien-2-one	Ketone	C8H12O	38284-27-4	1091	95	43	0.86±0.0446	0.869±0.0332	0.787±0.036	0.79±0.0191	0.83±0.0477	0.889±0.0452	0.767±0.0144	0.759±0.0428	0.831±0.033	0.847±0.0341	0.932±0.0346	0.941±0.0528
Dihydro-2(3H)-thiophenone	Ketone	C4H6OS	1003-10-7	952	102	46	0.0106±0.000117	0.00809±0.000214	0.00785±0.000865	0.00745±0.000203	0.00452±0.000223	0.00703±0.000302	0.0015±0.0000124	0.00466±0.000389	0.00301±0.000255	0.00827±0.0000334	0.00242±0.0000576	0.00483±0.000381
Benzene, 1,2,4,5-tetramethyl-	Aromatics	C10H14	95-93-2	1107	134	119	0.013±0.0000334	0.0156±0.000484	0.00125±0.00081	0.0171±0.000471	0.0105±0.000595	0.0024±0.000199	0.00315±0.000393	0.0335±0.00232	0.000304±0.00000452	0.00184±0.000234	0.000317±0.00000393	0.000302±0.00000815
Phenol, 3-methyl-	Phenol	C7H8O	108-39-4	1075.42918454936	108	107	0.0377±0.00144	0.0383±0.001	0.00513±0.000722	0.0071±0.000306	0.0527±0.00148	0.231±0.00729	0.0368±0.00227	0.076±0.00392	0.0848±0.00474	0.0412±0.00106	0.0655±0.00234	0.0268±0.000844
2,3-Dimethyl-5-ethylpyrazine	Heterocyclic compound	C8H12N2	15707-34-3	1090	135	136	0.0307±0.00298	0.112±0.00259	0.0134±0.00193	0.0856±0.00189	0.0236±0.00102	0.063±0.00135	0.0415±0.001	0.0355±0.00447	0.166±0.00674	0.0338±0.000731	0.3±0.0045	0.508±0.0214
1H-Benzocycloheptene, 2,4a,5,6,7,8-hexahydro-3,5,5,9-tetramethyl-, (R)-	Terpenoids	C15H24	1461-03-6	1500	119	93	0.0169±0.00099	0.0109±0.00078	0.00469±0.000952	0.00364±0.000553	0.00796±0.000849	0.00563±0.000708	0.00425±0.00131	0.00785±0.000553	0.00355±0.000226	0.00525±0.0015	0.00414±0.000517	0.00363±0.000318
Pyrazine, 3-ethyl-2,5-dimethyl-	Heterocyclic compound	C8H12N2	13360-65-1	1081	135	136	0.304±0.00765	0.503±0.0104	0.424±0.015	0.0844±0.00433	0.195±0.0023	0.471±0.0145	1.29±0.00282	1.15±0.0518	0.424±0.0161	0.285±0.00547	0.129±0.00166	0.299±0.0126
2-Pentenoic acid, 4-methyl-	Acid	C6H10O2	10321-71-8	976	59	99	0.248±0.00483	0.368±0.00698	0.0696±0.00112	0.0441±0.000565	0.118±0.0118	0.0525±0.00471	0.00669±0.000175	0.0672±0.00578	0.00628±0.0000935	0.00642±0.000111	0.0369±0.00374	0.0413±0.0101
Ethyl nicotinate	Ester	C8H9NO2	614-18-6	1218	106	78	0.000652±0.00000765	0.00345±0.000285	0.00567±0.000335	0.00433±0.000317	0.0107±0.000995	0.00845±0.00688	0.00397±0.000274	0.000649±0.0000128	0.00583±0.00458	0.000622±0.0000108	0.03±0.00121	0.000605±0.0000163
Undecane, 3,8-dimethyl-	Hydrocarbons	C13H28	17301-30-3	1228	99	85	0.0217±0.00198	0.0258±0.00193	0.00719±0.000987	0.00438±0.000489	0.00455±0.000533	0.0234±0.00385	0.00713±0.000553	0.00891±0.00119	0.0179±0.00144	0.0264±0.00213	0.0263±0.00208	0.0488±0.00182
2-Heptanol, (S)-	Alcohol	C7H16O	6033-23-4	903	45	55	0.116±0.0101	0.152±0.00339	0.155±0.0134	0.162±0.00248	0.118±0.00339	0.136±0.00513	0.0385±0.00205	0.154±0.0123	0.0038±0.00116	0.367±0.0129	0.00345±0.00076	0.00415±0.000762
Naphthalene, 1,3-dimethyl-	Aromatics	C12H12	575-41-7	1417	156	141	0.0205±0.00153	0.0217±0.0018	0.0241±0.000829	0.0499±0.00144	0.398±0.0168	0.0233±0.00257	0.0212±0.000111	0.0167±0.000963	0.0343±0.00192	0.0466±0.0014	0.0495±0.00268	0.0295±0.000623
3,5-Dimethyldodecane	Hydrocarbons	C14H30	107770-99-0	1318	85	71	0.0256±0.00675	0.0872±0.000988	0.0451±0.0281	0.0981±0.00381	0.103±0.0125	0.0923±0.0229	0.0661±0.000626	0.0932±0.00996	0.0575±0.00416	0.059±0.000885	0.0553±0.00445	0.0684±0.00352
Undecane, 2,9-dimethyl-	Hydrocarbons	C13H28	17301-26-7	1233	99	85	0.00148±0.000316	0.00628±0.000613	0.00392±0.00232	0.00737±0.000449	0.00781±0.00137	0.00633±0.00218	0.00481±0.000243	0.00502±0.000642	0.0043±0.000308	0.00411±0.000295	0.00386±0.000852	0.00439±0.000531
Benzofuran, 2-methyl-	Heterocyclic compound	C9H8O	4265-25-2	1109	131	132	0.00217±0.000252	0.00252±0.00021	0.00238±0.000223	0.00589±0.00055	0.0022±0.000129	0.00894±0.000396	0.00266±0.000238	0.00539±0.000479	0.00345±0.000369	0.0076±0.000133	0.00281±0.000246	0.00218±0.000225
Tetradecane, 2-methyl-	Hydrocarbons	C15H32	1560-95-8	1463	71	169	0.0913±0.00348	0.163±0.00535	0.117±0.0417	0.13±0.0012	0.21±0.0205	0.147±0.0313	0.0911±0.00775	0.111±0.00615	0.15±0.00883	0.128±0.00142	0.121±0.00899	0.127±0.00305
2,3-Butanediol	Alcohol	C4H10O2	513-85-9	786.96558915537	57	45	0.677±0.041	0.862±0.105	0.781±0.0247	0.555±0.00841	1.48±0.0449	0.618±0.0227	1.58±0.0191	14.8±0.528	0.54±0.0643	0.974±0.0682	0.565±0.0478	0.476±0.01
Benzene, 1,3-dimethyl-	Aromatics	C8H10	108-38-3	870.582662245381	91	106	0.152±0.0052	0.164±0.0069	0.139±0.00423	0.223±0.00698	0.175±0.00414	0.152±0.00411	0.154±0.00251	0.188±0.00803	0.158±0.00102	0.127±0.00343	0.137±0.00356	0.125±0.00371
3-Penten-2-one, 4-methyl-	Ketone	C6H10O	141-79-7	797.695128339445	98	55	0.00982±0.0002	0.0081±0.000436	0.00975±0.000555	0.00674±0.000375	0.00958±0.000933	0.00678±0.000243	0.00843±0.000439	0.0207±0.000448	0.00674±0.000114	0.00637±0.000701	0.00564±0.000178	0.0059±0.000113
Isobutyl isovalerate	Ester	C9H18O2	589-59-3	1005	85	57	0.017±0.00172	0.0301±0.000999	0.0201±0.00132	0.00859±0.0018	0.025±0.000738	0.0143±0.00152	0.0239±0.0018	0.142±0.0075	0.0234±0.000588	0.0199±0.000595	0.0386±0.000683	0.0354±0.00206
Bicyclo[2.2.1]heptan-2-ol, 1,7,7-trimethyl-, (1S-endo)-	Terpenoids	C10H18O	464-45-9	1170	95	110	0.0826±0.000904	0.0725±0.00545	0.0223±0.000371	0.0198±0.00164	0.0222±0.00153	0.0224±0.000384	0.0153±0.00111	0.0619±0.00106	0.0547±0.00413	0.0239±0.00278	0.039±0.00416	0.024±0.00114
Fenchone	Terpenoids	C10H16O	1195-79-5	1096	80	69	0.144±0.00612	0.137±0.00492	0.151±0.00668	0.118±0.00427	0.123±0.00535	0.135±0.00707	0.114±0.00285	0.108±0.00675	0.125±0.00542	0.124±0.00254	0.145±0.004	0.145±0.00859
3-Pentanone, 2-methyl-	Ketone	C6H12O	565-69-5	747.810218978102	58	100	0.0267±0.00458	0.0204±0.00425	0.0356±0.00257	0.0187±0.00139	0.149±0.00561	0.0382±0.00309	0.112±0.00318	0.433±0.0267	0.045±0.00802	0.12±0.00766	0.0248±0.00295	0.212±0.00561
Undecane, 6,6-dimethyl-	Hydrocarbons	C13H28	17312-76-4	1202	71	57	0.056±0.00212	0.055±0.00725	0.0709±0.00359	0.0396±0.00135	0.0552±0.00403	0.0495±0.00446	0.0326±0.000859	0.0685±0.00437	0.0446±0.00113	0.0593±0.00241	0.0413±0.00149	0.0525±0.00132
Undecane, 2,6-dimethyl-	Hydrocarbons	C13H28	17301-23-4	1210	57	71	0.0678±0.00378	0.0755±0.00787	0.0738±0.0109	0.0595±0.00243	0.0596±0.00297	0.0939±0.0108	0.0564±0.00176	0.0856±0.00796	0.0803±0.00133	0.0957±0.00242	0.0617±0.00573	0.0639±0.00149
(3R,3aR,7R,8aS)-3,8,8-Trimethyl-6-methyleneoctahydro-1H-3a,7-methanoazulene	Terpenoids	C15H24	79120-98-2	1414	161	105	0.00601±0.000498	0.00653±0.000459	0.0037±0.000388	0.00217±0.000268	0.0167±0.00113	0.0048±0.000498	0.00344±0.000327	0.00285±0.000587	0.0114±0.000668	0.019±0.000811	0.00503±0.000429	0.00494±0.000155
Benzenamine, 2,4-dimethyl-	Amine	C8H11N	95-68-1	1167	121	120	0.00536±0.000332	0.0041±0.000316	0.00355±0.000473	0.00305±0.000518	0.0129±0.00112	0.0266±0.00113	0.00748±0.000489	0.0325±0.00115	0.0151±0.000496	0.0128±0.000684	0.00918±0.000545	0.00925±0.00111
Phenol, 2,3-dimethyl-	Phenol	C8H10O	526-75-0	1180	122	107	0.00143±0.000283	0.00422±0.000978	0.0012±0.000261	0.00221±0.00054	0.0027±0.000255	0.0202±0.0014	0.00608±0.000225	0.00733±0.00132	0.0058±0.00092	0.00402±0.000547	0.0106±0.00081	0.00543±0.000277
Phenol, 4-chloro-	Phenol	C6H5ClO	106-48-9	1196.30620985011	129	130	0.0115±0.000677	0.00811±0.000413	0.0055±0.000567	0.00583±0.000281	0.00995±0.00119	0.0159±0.00119	0.00488±0.000465	0.0073±0.000354	0.00902±0.00168	0.00701±0.000434	0.0256±0.00104	0.00819±0.000572
Verbenol	Terpenoids	C10H16O	473-67-6	1140	59	94	0.00182±0.0014	0.000226±0.00000561	0.00192±0.000227	0.00167±0.0000679	0.00764±0.0015	0.00524±0.0013	0.000221±0.00000576	0.0241±0.00084	0.00738±0.00203	0.00139±0.000121	0.00118±0.00101	0.00618±0.000392
Propanoic acid, 2-hydroxy-, methyl ester, (.+/-.)-	Ester	C4H8O3	547-64-8	763	61	45	0.00851±0.000481	0.00864±0.000147	0.00827±0.000259	0.0104±0.00057	0.0113±0.00101	0.009±0.00125	0.00876±0.000688	0.00982±0.00148	0.00907±0.00015	0.01±0.000206	0.00927±0.0000913	0.00936±0.00105
Cyclohexanol, 1-methyl-4-(1-methylethylidene)-	Terpenoids	C10H18O	586-81-2	1197	93	121	0.0126±0.00192	0.0179±0.000684	0.0103±0.00154	0.0173±0.000365	0.0448±0.00335	0.0522±0.00184	0.122±0.00292	0.116±0.00626	0.0854±0.00546	0.0508±0.00286	0.0739±0.00138	0.0655±0.00373
(+)-Dihydrocarvone	Terpenoids	C10H16O	5524-05-0	1210	120	135	0.00167±0.000335	0.00185±0.000261	0.00227±0.000442	0.00248±0.00013	0.00615±0.000453	0.00397±0.000301	0.00445±0.000338	0.0182±0.0014	0.0073±0.000163	0.00541±0.000198	0.00224±0.000285	0.00218±0.000284
2H-Pyran-3-ol, 6-ethenyltetrahydro-2,2,6-trimethyl-	Alcohol	C10H18O2	14049-11-7	1173	68	59	0.421±0.0323	0.281±0.0116	0.238±0.0254	0.173±0.0121	0.346±0.0205	0.357±0.0224	0.298±0.00738	0.323±0.0125	0.209±0.00834	0.333±0.0211	0.21±0.0046	0.112±0.00831
Butanoic acid, 3-methyl-, 3-methylbutyl ester	Ester	C10H20O2	659-70-1	1104	103	70	0.0111±0.000419	0.0139±0.00036	0.000879±0.0000798	0.0145±0.00108	0.00971±0.00048	0.0031±0.000493	0.00336±0.000188	0.0309±0.00268	0.000777±0.000204	0.00237±0.000275	0.000805±0.000205	0.000408±0.000275
1-Isopropyl-4,7-dimethyl-1,2,3,4,5,6-hexahydronaphthalene	Terpenoids	C15H24	16729-00-3	1481	189	133	0.0179±0.000723	0.0129±0.00264	0.00492±0.00069	0.000337±0.0000081	0.0113±0.00248	0.00771±0.000805	0.000307±0.00000801	0.00169±0.000144	0.00525±0.000897	0.00667±0.000245	0.00728±0.000197	0.00583±0.000744
5-Hepten-2-one, 6-methyl-	Ketone	C8H14O	110-93-0	987.689097548253	108	58	0.0631±0.00144	0.0614±0.00113	0.0378±0.000984	0.042±0.000324	0.0883±0.000682	0.05±0.00237	0.0571±0.00106	0.107±0.00595	0.154±0.00342	0.0662±0.000777	0.0649±0.00093	0.0755±0.00222
Pentanoic acid, phenylmethyl ester	Ester	C12H16O2	10361-39-4	1396	91	108	0.0151±0.00219	0.0128±0.00226	0.00684±0.00105	0.00513±0.00126	0.0165±0.00119	0.00626±0.0016	0.00255±0.00064	0.00555±0.00185	0.00515±0.00101	0.00807±0.00132	0.00419±0.000306	0.0039±0.000778
2,4-Undecadienal	Aldehyde	C11H18O	13162-46-4	1435	81	41	0.022±0.0034	0.014±0.00245	0.0033±0.000329	0.00119±0.000166	0.00369±0.000275	0.028±0.00265	0.00398±0.00103	0.00108±0.000974	0.002±0.000457	0.00444±0.000888	0.00627±0.0011	0.0015±0.000146
2,4-Octadiene	Hydrocarbons	C8H14	13643-08-8	818	67	81	0.185±0.00397	0.49±0.0282	0.0226±0.000741	0.027±0.00132	0.0162±0.000785	0.0416±0.00105	0.0197±0.00149	0.0379±0.00302	0.0397±0.00171	0.0195±0.000861	0.0214±0.000204	0.0233±0.00106
Ethyl (E)-2-octenoate	Ester	C10H18O2	7367-82-0	1249	55	125	0.401±0.0131	0.404±0.0215	0.381±0.0245	0.382±0.0135	0.388±0.0283	0.431±0.0179	0.368±0.00875	0.453±0.00432	0.396±0.0162	0.396±0.0096	0.446±0.0138	0.432±0.0272
Phenol, 2-ethyl-	Phenol	C8H10O	90-00-6	1140	107	122	0.0277±0.00242	0.0293±0.000131	0.00299±0.000106	0.0364±0.000636	0.0479±0.00249	0.0415±0.0031	0.0201±0.000604	0.0886±0.00517	0.0247±0.00119	0.0156±0.000275	0.0401±0.000456	0.0145±0.000532
2-Heptenal, (E)-	Aldehyde	C7H12O	18829-55-5	958	41	83	0.0349±0.000711	0.034±0.00216	0.013±0.00195	0.0133±0.000587	0.018±0.000485	0.0216±0.00316	0.0873±0.0516	0.00217±0.0000428	0.0396±0.00107	0.0202±0.000189	0.0428±0.000625	0.0353±0.00145
1H-Cycloprop[e]azulene, 1a,2,3,5,6,7,7a,7b-octahydro-1,1,4,7-tetramethyl-, [1aR-(1a.alpha.,7.alpha.,7a.beta.,7b.alpha.)]-	Terpenoids	C15H24	21747-46-6	1493	107	161	0.321±0.0846	0.255±0.0371	0.18±0.0422	0.159±0.00627	0.188±0.0156	0.195±0.0183	0.148±0.00436	0.154±0.00556	0.18±0.0077	0.184±0.0103	0.214±0.0107	0.242±0.00559
2,3-Diethylpyrazine	Heterocyclic compound	C8H12N2	15707-24-1	1088	121	135	0.073±0.00222	0.0646±0.00164	0.0433±0.00145	0.0356±0.00096	0.0919±0.0013	0.0312±0.000471	0.0449±0.00059	0.0317±0.00162	0.0472±0.00168	0.041±0.00044	0.0698±0.00108	0.112±0.00521
.alpha.-Pinene	Terpenoids	C10H16	80-56-8	936.358894105373	93	91	0.0231±0.000811	0.0235±0.00174	0.0121±0.00139	0.0306±0.00282	0.024±0.0013	0.0909±0.00353	0.00686±0.000163	0.00808±0.000531	0.0667±0.00296	0.0189±0.000211	0.014±0.00117	0.0226±0.00734
2-Heptanol	Alcohol	C7H16O	543-49-7	900.361197110423	45	55	0.0104±0.00326	0.0125±0.00144	0.0128±0.00178	0.00683±0.00103	0.0222±0.00137	0.0366±0.00434	0.0384±0.00194	0.18±0.00517	0.0385±0.00334	0.024±0.00342	0.0206±0.000498	0.0235±0.00104
(E)-2,6-Dimethylocta-3,7-diene-2,6-diol	Alcohol	C10H18O2	51276-34-7	1191	55	85	0.0703±0.0092	0.14±0.0215	0.122±0.0314	0.118±0.00443	0.125±0.0118	0.122±0.0258	0.0842±0.00242	0.071±0.00125	0.103±0.00715	0.123±0.00102	0.0819±0.014	0.0914±0.00207
Pyrazine, 2,6-dimethyl-	Heterocyclic compound	C6H8N2	108-50-9	911.08220603538	108	42	4.83±0.133	10.3±0.32	0.411±0.0114	0.476±0.00567	0.417±0.00754	1.51±0.0352	1.39±0.0188	3.04±0.18	0.742±0.025	0.444±0.00667	0.318±0.00668	0.499±0.0231
4-Heptenal, (Z)-	Aldehyde	C7H12O	6728-31-0	900	41	68	0.00847±0.00107	0.0109±0.000198	0.0115±0.000511	0.00772±0.0000888	0.0224±0.000116	0.0156±0.000786	0.0221±0.00102	0.168±0.00586	0.0184±0.000932	0.0185±0.000556	0.0137±0.000269	0.0169±0.000946
cis-Muurola-4(15),5-diene	Terpenoids	C15H24	157477-72-0	1463	161	105	0.0567±0.0058	0.0368±0.007	0.0182±0.00682	0.0134±0.00101	0.0359±0.00253	0.0235±0.00253	0.026±0.00224	0.0319±0.00274	0.0235±0.000996	0.0217±0.00256	0.0183±0.00124	0.0118±0.000495
Benzoic acid, 3-amino-	Acid	C7H7NO2	99-05-8	1532	120	137	0.00517±0.000851	0.00409±0.000372	0.00136±0.000509	0.000145±0.00000349	0.00476±0.000592	0.00163±0.000215	0.000805±0.000139	0.00594±0.000841	0.00148±0.0000814	0.00241±0.000164	0.00208±0.000193	0.00234±0.000206
Benzene, 2-ethyl-1,4-dimethyl-	Aromatics	C10H14	1758-88-9	1076	134	119	0.00863±0.000663	0.0105±0.000419	0.0115±0.000401	0.00844±0.000713	0.0125±0.0005	0.00992±0.000516	0.015±0.000597	0.0167±0.000597	0.0101±0.000297	0.00835±0.000381	0.00671±0.000411	0.00713±0.000566
Cyclopentanone, 3-methyl-	Ketone	C6H10O	1757-42-2	851	42	69	0.234±0.0126	0.236±0.00669	0.18±0.00897	0.23±0.00753	0.219±0.0137	0.215±0.00638	0.218±0.00565	0.21±0.00553	0.223±0.0151	0.215±0.0063	0.233±0.0113	0.232±0.00685
1-Butanol, 3-methyl-, acetate	Ester	C7H14O2	123-92-2	878.026692087703	70	55	0.0031±0.00056	0.000134±0.00000334	0.00218±0.000969	0.00105±0.000333	0.0172±0.000179	0.025±0.00489	0.0174±0.00195	0.0434±0.00341	0.0106±0.00115	0.00831±0.00125	0.00562±0.000786	0.00804±0.0032
.alpha.-Terpinyl acetate	Ester	C12H20O2	80-26-2	1350	121	136	0.187±0.0033	0.113±0.00734	0.0685±0.00037	0.0561±0.0024	0.142±0.00414	0.0149±0.00147	0.0207±0.000711	0.0127±0.00129	0.0249±0.000764	0.025±0.00105	0.0295±0.00118	0.0183±0.00125
(3aS,8aS)-6,8a-Dimethyl-3-(propan-2-ylidene)-1,2,3,3a,4,5,8,8a-octahydroazulene	Terpenoids	C15H24	395070-76-5	1532	136	121	0.00106±0.000122	0.00129±0.000217	0.000823±0.000173	0.000119±0.00000286	0.00123±0.000812	0.00196±0.000259	0.00433±0.000417	0.00202±0.000464	0.00235±0.000307	0.00204±0.000104	0.00324±0.000272	0.00411±0.0000327
2-Undecenal	Aldehyde	C11H20O	2463-77-6	1367	70	41	0.0164±0.00222	0.0183±0.00318	0.0202±0.00267	0.00699±0.000396	0.0529±0.00411	0.0165±0.000499	0.0964±0.00285	0.35±0.0244	0.0361±0.00216	0.0241±0.000707	0.0192±0.00064	0.015±0.00076
Naphthalene, 2-methyl-	Aromatics	C11H10	91-57-6	1297	142	141	0.108±0.000859	0.141±0.00545	0.136±0.00212	0.308±0.0155	1.85±0.0785	0.117±0.00727	0.123±0.00211	0.0934±0.00439	0.322±0.0135	0.196±0.00391	0.158±0.00306	0.116±0.00783
.alpha.-Muurolene	Terpenoids	C15H24	10208-80-7	1499	161	105	0.0178±0.00126	0.013±0.00241	0.00516±0.000169	0.00269±0.000688	0.00603±0.000475	0.00584±0.00102	0.00262±0.000126	0.00282±0.000303	0.00415±0.00103	0.0066±0.000443	0.0039±0.000768	0.003±0.000357
Pyridine, 4-phenyl-	Heterocyclic compound	C11H9N	939-23-1	1471	127	154	0.000669±0.00000785	0.0108±0.000351	0.00649±0.00315	0.0116±0.00182	0.0123±0.00203	0.00844±0.003	0.00454±0.000562	0.00376±0.000442	0.00341±0.000108	0.0068±0.000961	0.00376±0.00031	0.00664±0.000685
Megastigma-4,6(E),8(Z)-triene	Hydrocarbons	C13H20	71186-24-8	1336	133	161	0.00414±0.000694	0.00419±0.0015	0.00488±0.000644	0.00555±0.00154	0.00581±0.00107	0.00434±0.00163	0.00406±0.0000374	0.00723±0.0006	0.00419±0.000782	0.00477±0.000713	0.00648±0.00253	0.00481±0.000788
D-Fenchone	Terpenoids	C10H16O	4695-62-9	1103	80	69	0.00954±0.000643	0.00991±0.00056	0.0127±0.0014	0.00937±0.000165	0.0177±0.00151	0.0111±0.000418	0.00972±0.00061	0.0309±0.00249	0.0132±0.000794	0.0128±0.000366	0.0176±0.00144	0.0204±0.000916
2-Methyl-7-exo-vinylbicyclo[4.2.0]oct-1(2)-ene	Hydrocarbons	C11H16	107914-89-6	1151	91	105	0.00435±0.00177	0.00523±0.00119	0.00576±0.000965	0.00552±0.00148	0.00799±0.000551	0.0357±0.000507	0.00516±0.00127	0.0163±0.00167	0.0237±0.00189	0.0151±0.000589	0.0122±0.000779	0.0209±0.000573
L-Menthone	Terpenoids	C10H18O	14073-97-3	1158.98395721925	112	69	0.00774±0.000507	0.00783±0.000149	0.0158±0.00221	0.00501±0.000188	0.00926±0.000706	0.00668±0.0007	0.00791±0.000823	0.0366±0.0032	0.00598±0.000788	0.00746±0.000168	0.00589±0.000167	0.00507±0.000535
Cubenene	Terpenoids	C15H24	29837-12-5	1532	119	105	0.0255±0.00269	0.0183±0.00373	0.00662±0.000661	0.00249±0.000571	0.0272±0.00203	0.00699±0.000495	0.0039±0.000196	0.0397±0.00509	0.00812±0.000592	0.00823±0.000581	0.0116±0.000247	0.0132±0.00111
5-Methyl-2-thiophenecarboxaldehyde	Aldehyde	C6H6OS	13679-70-4	1118	97	125	0.00345±0.000213	0.0112±0.00135	0.00871±0.00158	0.00631±0.00185	0.00591±0.000782	0.00607±0.00118	0.00436±0.000452	0.000331±0.00000653	0.00384±0.000451	0.0045±0.00124	0.00267±0.00089	0.0142±0.00376
Isopulegol	Terpenoids	C10H18O	89-79-2	1150.05353319058	111	69	0.00527±0.000644	0.00581±0.000512	0.00458±0.000723	0.00479±0.000376	0.00511±0.00031	0.00502±0.000716	0.00368±0.000265	0.00317±0.000463	0.00401±0.000699	0.00349±0.00012	0.0039±0.000236	0.0038±0.000542
Pyrazine, 2,5-dimethyl-3-(3-methylbutyl)-	Heterocyclic compound	C11H18N2	18433-98-2	1317	135	122	0.00678±0.000876	0.0128±0.0005	0.0156±0.00231	0.00175±0.000835	0.00746±0.00052	0.012±0.000383	0.045±0.000299	0.0244±0.00173	0.0126±0.000887	0.00556±0.000905	0.00456±0.000981	0.0021±0.00104
Phenol, m-tert-butyl-	Phenol	C10H14O	585-34-2	1295.09169363538	135	150	5.6±0.109	5.13±0.226	2.23±0.232	2.03±0.0668	1.45±0.125	3.13±0.14	1.26±0.0214	1.76±0.0123	3.19±0.131	2.28±0.0458	5.2±0.0732	3.14±0.155
2-Epi-.alpha.-funebrene	Terpenoids	C15H24	65354-33-8	1389	119	93	0.0417±0.00487	0.0312±0.00906	0.0133±0.00243	0.00315±0.000696	0.0107±0.00129	0.00243±0.000238	0.00388±0.000894	0.016±0.00838	0.00709±0.000697	0.0107±0.000664	0.00571±0.000988	0.00332±0.000491
trans-Geranic acid methyl ester	Terpenoids	C11H18O2	1189-09-9	1322	69	41	0.0157±0.000184	0.176±0.00228	0.0879±0.0707	0.197±0.00928	0.205±0.0302	0.17±0.0571	0.11±0.00159	0.103±0.00834	0.0884±0.00996	0.0976±0.00176	0.085±0.0141	0.127±0.00694
cis-.beta.-Farnesene	Terpenoids	C15H24	28973-97-9	1444	69	41	0.0251±0.00263	0.0265±0.00655	0.0347±0.00647	0.0125±0.00131	0.0182±0.00123	0.0158±0.00168	0.00788±0.00159	0.00719±0.00238	0.0183±0.00086	0.0211±0.00146	0.012±0.00311	0.0105±0.00241
2,4-Decadienal, (E,Z)-	Aldehyde	C10H16O	25152-83-4	1295	152	81	0.0159±0.000625	0.0171±0.000785	0.0137±0.00118	0.00914±0.000256	0.0153±0.000916	0.0137±0.000831	0.027±0.00378	0.76±0.0626	0.025±0.00263	0.0168±0.00071	0.0176±0.000639	0.0161±0.00114
Benzeneacetaldehyde, .alpha.-methyl-	Aldehyde	C9H10O	93-53-8	1094	105	77	0.0305±0.00131	0.0304±0.00111	0.0323±0.00118	0.027±0.000872	0.252±0.0123	0.261±0.00463	0.226±0.0152	0.227±0.00883	0.0274±0.000784	0.262±0.0148	0.244±0.00602	0.21±0.00439
(-)-Aristolene	Terpenoids	C15H24	6831-16-9	1447	107	119	0.0143±0.00152	0.0113±0.0025	0.00371±0.000526	0.000939±0.000441	0.0043±0.000407	0.00512±0.000724	0.00177±0.000206	0.000114±0.00000224	0.00216±0.000237	0.00358±0.000576	0.0162±0.0014	0.00124±0.000397
Geraniol	Terpenoids	C10H18O	106-24-1	1255.60949298813	93	69	0.444±0.0173	0.443±0.023	0.407±0.0228	0.408±0.0129	0.428±0.0292	0.494±0.0241	0.403±0.00951	0.397±0.018	0.427±0.0182	0.423±0.0117	0.487±0.0124	0.457±0.0287
2,6-Octadienal, 3,7-dimethyl-, (E)-	Terpenoids	C10H16O	141-27-5	1270	69	84	0.0249±0.00214	0.0249±0.000769	0.0288±0.00168	0.0203±0.000126	0.0216±0.00202	0.0227±0.00359	0.0197±0.000844	0.0604±0.00491	0.0284±0.00115	0.0268±0.00167	0.0221±0.000175	0.0259±0.000652
10,10-Dimethyl-2,6-dimethylenebicyclo[7.2.0]undecane	Terpenoids	C15H24	357414-37-0	1440	120	69	0.0087±0.000679	0.00637±0.00133	0.00235±0.000124	0.000805±0.0000714	0.00301±0.000405	0.00372±0.000637	0.000136±0.00000355	0.000136±0.00000268	0.00112±0.000335	0.00242±0.000278	0.0103±0.000623	0.000782±0.0000673
2,3,5-Trimethyl-6-ethylpyrazine	Heterocyclic compound	C9H14N2	17398-16-2	1163	149	150	0.0125±0.001	0.0404±0.00216	0.00772±0.000606	0.00656±0.0000975	0.0144±0.000955	0.0437±0.00192	0.0687±0.000469	0.041±0.000283	0.05±0.00193	0.0251±0.000991	0.0719±0.0012	0.393±0.0298
(E)-.beta.-Farnesene	Terpenoids	C15H24	18794-84-8	1457	69	41	0.118±0.00332	0.0912±0.00183	0.0722±0.00661	0.048±0.00125	0.106±0.00791	0.0572±0.00488	0.0947±0.00176	0.0809±0.00521	0.166±0.00981	0.0839±0.00224	0.0795±0.00166	0.0748±0.00507
Aromandendrene	Terpenoids	C15H24	489-39-4	1440	133	161	0.0173±0.00166	0.0122±0.00256	0.00381±0.000286	0.00129±0.000342	0.00415±0.000312	0.00647±0.000882	0.0009±0.000325	0.000852±0.000169	0.00229±0.00034	0.0038±0.000642	0.0193±0.00131	0.00171±0.000504
Ethanone, 1-(2-methylphenyl)-	Ketone	C9H10O	577-16-2	1173	119	91	0.00464±0.00066	0.00414±0.000197	0.00272±0.000403	0.00461±0.000986	0.0052±0.000349	0.00342±0.000281	0.00396±0.000341	0.00377±0.000204	0.00341±0.000569	0.00345±0.000511	0.0029±0.000327	0.00299±0.000273
Naphthalene, decahydro-4a-methyl-1-methylene-7-(1-methylethenyl)-, [4aR-(4a.alpha.,7.alpha.,8a.beta.)]-	Terpenoids	C15H24	17066-67-0	1486	204	105	0.0149±0.00184	0.0101±0.00238	0.00345±0.000404	0.000232±0.00000557	0.00566±0.00038	0.00628±0.000769	0.0014±0.000291	0.00297±0.000707	0.00724±0.00139	0.00482±0.000558	0.00409±0.000831	0.00472±0.000198
trans-.alpha.-Bergamotene	Terpenoids	C15H24	13474-59-4	1435	119	93	0.0719±0.00714	0.0491±0.0116	0.0169±0.00152	0.00443±0.000591	0.0181±0.0018	0.0379±0.00458	0.00538±0.000832	0.00245±0.000868	0.015±0.00167	0.0158±0.00057	0.0183±0.000713	0.00845±0.000488
.alpha.-Ionone	Terpenoids	C13H20O	127-41-3	1435.12278697887	136	93	0.00745±0.00238	0.00519±0.000923	0.00144±0.000127	0.000733±0.000292	0.00254±0.00197	0.00917±0.00136	0.00373±0.00095	0.00237±0.000486	0.00137±0.000112	0.00162±0.000418	0.00426±0.000273	0.00174±0.0000881
.beta.-Guaiene	Terpenoids	C15H24	88-84-6	1490	91	105	0.449±0.113	0.35±0.0498	0.255±0.0538	0.234±0.0131	0.263±0.0187	0.251±0.022	0.196±0.00628	0.191±0.00794	0.229±0.00674	0.236±0.0144	0.28±0.0148	0.316±0.00801
Naphthalene, 1,2,3,4-tetrahydro-1,1,6-trimethyl-	Aromatics	C13H18	475-03-6	1258	159	174	0.029±0.0019	0.0326±0.00455	0.0405±0.00351	0.0242±0.00268	0.0263±0.00275	0.0429±0.00455	0.0238±0.00107	0.023±0.0023	0.0456±0.00272	0.0464±0.000859	0.0286±0.00281	0.0367±0.00144
2-Cyclohexen-1-ol, 2-methyl-5-(1-methylethenyl)-, acetate	Terpenoids	C12H18O2	97-42-7	1336	119	84	0.00486±0.000502	0.0052±0.00112	0.00491±0.000865	0.00509±0.00123	0.00713±0.000876	0.00492±0.00113	0.00531±0.000608	0.0733±0.115	0.00546±0.00106	0.0041±0.000217	0.00453±0.000923	0.00438±0.000834
Naphthalene, 1,2,3,5,6,7,8,8a-octahydro-1,8a-dimethyl-7-(1-methylethenyl)-, [1R-(1.alpha.,7.beta.,8a.alpha.)]-	Terpenoids	C15H24	4630-07-3	1492	105	161	0.301±0.0752	0.228±0.0314	0.159±0.0366	0.138±0.0128	0.17±0.0159	0.161±0.0158	0.124±0.00241	0.119±0.00429	0.151±0.00599	0.158±0.00941	0.186±0.00908	0.212±0.00348
Dodecane, 3-methyl-	Hydrocarbons	C13H28	17312-57-1	1271	71	85	0.00327±0.0000383	0.00333±0.0000826	0.0033±0.000117	0.00358±0.0000859	0.0182±0.00189	0.0189±0.00198	0.0434±0.00068	0.163±0.00928	0.0276±0.00145	0.0379±0.00194	0.0461±0.00209	0.0437±0.00343
Cyclohexane, 1-ethenyl-1-methyl-2,4-bis(1-methylethenyl)-, (1.alpha.,2.beta.,4.beta.)-	Terpenoids	C15H24	33880-83-0	1398	68	81	0.0208±0.00211	0.0282±0.00396	0.0188±0.00623	0.0184±0.000473	0.0271±0.00433	0.0175±0.00434	0.0108±0.000351	0.012±0.00105	0.0148±0.000926	0.0171±0.000901	0.012±0.0022	0.0131±0.000617
2,4-Decadienal	Aldehyde	C10H16O	2363-88-4	1319.20529801325	152	81	0.0103±0.000923	0.015±0.00148	0.0155±0.000951	0.00867±0.00119	0.0243±0.000457	0.00582±0.000921	0.0674±0.016	4.06±0.269	0.08±0.0685	0.0137±0.000767	0.000993±0.0000123	0.0422±0.00328
Indole, 3-methyl-	Heterocyclic compound	C9H9N	83-34-1	1391.79063360881	130	131	0.00604±0.000135	0.00572±0.000317	0.0183±0.000848	0.00785±0.000403	0.029±0.00148	0.0112±0.000641	0.00542±0.000351	0.00516±0.000266	0.0184±0.000822	0.013±0.000592	0.0109±0.000629	0.0082±0.00058
Naphthalene, 1,4-dimethyl-	Aromatics	C12H12	571-58-4	1436	141	156	0.0105±0.00156	0.00903±0.0000999	0.00877±0.000821	0.017±0.00113	0.135±0.00459	0.0118±0.00136	0.0072±0.00076	0.00472±0.000545	0.0123±0.00049	0.0167±0.000586	0.0193±0.000331	0.0112±0.000208
Geranyl acetate	Terpenoids	C12H20O2	105-87-3	1384.01098901099	93	69	0.0153±0.00196	0.0118±0.00344	0.00538±0.00182	0.00291±0.00177	0.00608±0.000945	0.00243±0.000157	0.00374±0.000291	0.00645±0.00321	0.00415±0.000143	0.00532±0.000687	0.00306±0.00056	0.00379±0.000569
Hexanoic acid, 3-hexenyl ester, (Z)-	Ester	C12H22O2	31501-11-8	1380	67	82	0.00656±0.000302	0.00614±0.000803	0.00788±0.000627	0.00367±0.000797	0.0542±0.00229	0.0345±0.00435	0.0546±0.00329	0.171±0.0113	0.0275±0.00149	0.0843±0.000722	0.0373±0.0000585	0.09±0.00712
.gamma.-Muurolene	Terpenoids	C15H24	30021-74-0	1477	161	105	0.0237±0.00325	0.017±0.00325	0.00678±0.000576	0.0023±0.000167	0.0159±0.00105	0.00414±0.00049	0.00213±0.000447	0.006±0.00184	0.01±0.00214	0.0111±0.000432	0.00802±0.00095	0.00598±0.000786
Naphthalene, 2,3,6-trimethyl-	Aromatics	C13H14	829-26-5	1550	155	169	0.01±0.00212	0.0353±0.00149	0.0195±0.011	0.0289±0.000949	0.0911±0.00467	0.0252±0.00862	0.0164±0.000961	0.0245±0.00121	0.0152±0.00271	0.023±0.00817	0.0334±0.00187	0.0233±0.00103
2-Naphthalenol, 1,2,3,4,4a,5,6,7-octahydro-2,5,5-trimethyl-	Terpenoids	C13H22O	41199-19-3	1426	176	136	0.00902±0.00134	0.00649±0.00151	0.00238±0.000272	0.0000888±0.00000213	0.0023±0.000127	0.00059±0.000445	0.000312±0.000203	0.0000808±0.00000159	0.00161±0.000167	0.00249±0.000378	0.00193±0.000332	0.000967±0.000224
2,4-Nonadienal, (E,E)-	Aldehyde	C9H14O	5910-87-2	1216	81	41	0.12±0.00235	0.146±0.00802	0.119±0.00708	0.0879±0.00271	0.178±0.00202	0.0616±0.00508	0.36±0.0506	10.6±0.661	0.0737±0.002	0.0797±0.00106	0.084±0.00268	0.0838±0.00822
p-Aminotoluene	Amine	C7H9N	106-49-0	1072	106	107	0.0537±0.0327	0.0972±0.0105	0.0994±0.023	0.175±0.0667	0.128±0.0296	0.091±0.0201	0.153±0.00847	0.172±0.0347	0.0588±0.00447	0.125±0.0265	0.0255±0.00171	0.0201±0.000983
cis-Hept-4-enol	Alcohol	C7H14O	6191-71-5	959	96	114	0.00491±0.000676	0.00479±0.000502	0.00428±0.000651	0.00553±0.000391	0.00409±0.000238	0.00417±0.00032	0.0043±0.000361	0.0056±0.000234	0.00402±0.000158	0.00392±0.00023	0.00511±0.000427	0.00439±0.000251
cis-4-Decenal	Aldehyde	C10H18O	21662-09-9	1193	84	98	0.00441±0.000553	0.00582±0.0019	0.00646±0.0012	0.00416±0.00013	0.0037±0.000252	0.00509±0.000866	0.00163±0.0000952	0.000312±0.00000614	0.00382±0.000772	0.00538±0.000924	0.00276±0.000866	0.00424±0.000294
Carvone oxide, cis-	Terpenoids	C10H14O2	18383-49-8	1263	67	55	0.0036±0.000307	0.00479±0.000357	0.00572±0.000144	0.00332±0.000267	0.0111±0.00104	0.00452±0.000373	0.0162±0.00274	0.176±0.0112	0.0093±0.00087	0.00862±0.0000923	0.00753±0.00142	0.00503±0.000403
2-Propenoic acid, 3-phenyl-, methyl ester, (E)-	Ester	C10H10O2	1754-62-7	1379	131	103	0.00348±0.000124	0.00471±0.000303	0.0048±0.000375	0.013±0.000458	0.00522±0.000702	0.00244±0.000638	0.00174±0.00046	0.0144±0.00342	0.00416±0.000459	0.0137±0.00116	0.000786±0.0000205	0.000524±0.000165
Bicyclo[3.1.1]hept-3-en-2-one, 4,6,6-trimethyl-, (1S)-	Terpenoids	C10H14O	1196-01-6	1204	107	135	0.00985±0.000572	0.0827±0.00265	0.0296±0.000698	0.0189±0.000515	0.0107±0.00103	0.0253±0.00342	0.0195±0.000822	0.0117±0.00123	0.0251±0.00285	0.00819±0.00551	0.0189±0.000894	0.0244±0.00354
Phenol, 3-ethyl-	Phenol	C8H10O	620-17-7	1169	122	107	0.00431±0.000547	0.00411±0.000182	0.00288±0.000395	0.0036±0.000355	0.0131±0.00238	0.0739±0.00466	0.0116±0.000876	0.0275±0.00152	0.0258±0.000885	0.0144±0.00059	0.0228±0.000902	0.016±0.000734
p-Menth-8-en-3-ol, acetate	Ester	C12H20O2	89-49-6	1259	136	121	0.0477±0.0014	0.0905±0.00408	0.0146±0.00154	0.0136±0.000822	0.121±0.00664	0.0405±0.00228	0.023±0.00331	0.0273±0.00187	0.0708±0.00274	0.107±0.00182	0.113±0.0035	0.116±0.00676
2,6-Nonadienal, (E,Z)-	Aldehyde	C9H14O	557-48-2	1154.74919957311	70	41	0.142±0.00764	0.142±0.00919	0.296±0.0372	0.0986±0.00642	0.163±0.00607	0.138±0.0183	0.144±0.0104	0.604±0.0497	0.089±0.00364	0.147±0.00556	0.116±0.00356	0.0829±0.00587
Patchoulene	Terpenoids	C15H24	1405-16-9	1467	204	189	0.0019±0.000374	0.00151±0.000451	0.000793±0.00017	0.000102±0.00000244	0.0000921±0.00000331	0.0133±0.00197	0.000602±0.00019	0.000604±0.000161	0.00107±0.00027	0.00867±0.000281	0.00214±0.000225	0.00228±0.000239
2-Nonenal	Aldehyde	C9H16O	2463-53-8	1161	55	70	0.108±0.00724	0.11±0.00634	0.225±0.0261	0.0757±0.00447	0.128±0.0037	0.107±0.0144	0.113±0.00666	0.48±0.039	0.0776±0.00394	0.119±0.00482	0.0924±0.00327	0.0595±0.00514
Agarospirol	Terpenoids	C15H26O	1460-73-7	1643	119	41	0.000181±0.00000212	0.00237±0.000546	0.0022±0.000214	0.00199±0.000306	0.0252±0.00211	0.00256±0.000377	0.00018±0.00000469	0.00018±0.00000355	0.00111±0.0000983	0.00346±0.000265	0.00472±0.00337	0.000168±0.00000453
2-Hexenoic acid, ethyl ester	Ester	C8H14O2	1552-67-6	1041	99	69	0.000325±0.00000381	0.000331±0.00000821	0.00588±0.00064	0.00928±0.00059	0.00442±0.000115	0.00248±0.000214	0.00129±0.00084	0.0116±0.000776	0.00245±0.000277	0.00643±0.000418	0.00121±0.000778	0.00278±0.000755
1-Hexanol, 4-methyl-, (S)-	Alcohol	C7H16O	1767-46-0	939	56	71	0.00287±0.000617	0.0026±0.00022	0.00368±0.00168	0.000157±0.00000377	0.00581±0.000909	0.00899±0.000402	0.0024±0.000069	0.0131±0.000768	0.000662±0.000466	0.00489±0.000768	0.000907±0.000185	0.000841±0.000125
10-epi-.gamma.-Eudesmol	Terpenoids	C15H26O	15051-81-7	1619	189	204	0.041±0.00168	0.0289±0.000281	0.00387±0.000708	0.0015±0.000132	0.00664±0.000657	0.00335±0.000409	0.00349±0.000232	0.000906±0.000193	0.00392±0.000454	0.00414±0.000191	0.0358±0.000657	0.00349±0.000323
Cyclohexanone, 5-methyl-2-(1-methylethyl)-, trans-	Terpenoids	C10H18O	89-80-5	1154	112	69	0.00546±0.000765	0.0057±0.000415	0.00561±0.000626	0.00606±0.00103	0.0049±0.000486	0.00487±0.000423	0.00365±0.00116	0.00213±0.000752	0.00452±0.000876	0.00491±0.000643	0.00305±0.000316	0.0031±0.000548
2-Cyclohexen-1-ol, 1-methyl-4-(1-methylethenyl)-, trans-	Terpenoids	C10H16O	7212-40-0	1123	134	91	0.00683±0.0000802	0.00696±0.000173	0.0548±0.00137	0.0492±0.00202	0.0701±0.00296	0.0368±0.00255	0.0379±0.0022	0.0461±0.00325	0.0524±0.00254	0.0368±0.000816	0.0344±0.00146	0.0256±0.0168
Thiophene, 2-butyl-	Heterocyclic compound	C8H12S	1455-20-5	1069	97	98	0.0378±0.00139	0.0529±0.00236	0.0436±0.000708	0.0282±0.0000781	0.136±0.00332	0.026±0.00142	0.1±0.00264	0.445±0.022	0.0518±0.00311	0.0605±0.00214	0.0251±0.00131	0.0331±0.00159
Naphthalene, 1,2,3,4-tetrahydro-1,6-dimethyl-4-(1-methylethyl)-, (1S-cis)-	Terpenoids	C15H22	483-77-2	1523	159	129	0.00687±0.000429	0.0046±0.00106	0.00257±0.00027	0.00127±0.000288	0.00332±0.000226	0.00315±0.000336	0.000724±0.000162	0.00083±0.000198	0.00136±0.000123	0.00192±0.000113	0.0044±0.000583	0.00129±0.000185
Carvenone	Terpenoids	C10H16O	499-74-1	1257	95	110	2.55±0.0955	2.54±0.131	2.31±0.141	2.32±0.0819	2.48±0.184	2.65±0.135	2.34±0.0588	2.46±0.112	2.47±0.099	2.47±0.0764	2.76±0.0816	2.65±0.173
Undecane, 5,7-dimethyl-	Hydrocarbons	C13H28	17312-83-3	1190	71	57	0.383±0.0648	0.768±0.104	0.651±0.181	0.657±0.0332	0.668±0.0803	0.654±0.149	0.417±0.0116	0.345±0.00665	0.544±0.0147	0.671±0.00326	0.428±0.0501	0.456±0.0161
Benzaldehyde, 4-(1-methylethyl)-	Terpenoids	C10H12O	122-03-2	1246.38619201726	133	105	0.0404±0.00117	0.0575±0.00205	0.0715±0.00214	0.0626±0.00195	0.274±0.00886	0.0398±0.00172	0.0117±0.000623	0.00935±0.000488	0.0388±0.00243	0.0293±0.000337	0.0476±0.00223	0.0451±0.00349
Bicyclo[2.2.1]heptan-2-ol, 1,7,7-trimethyl-, formate, endo-	Ester	C11H18O2	7492-41-3	1226	95	121	0.128±0.00711	0.126±0.00517	0.0704±0.00885	0.0343±0.00849	0.119±0.0075	0.116±0.00928	0.0732±0.00293	0.113±0.0121	0.0738±0.00399	0.0797±0.000336	0.139±0.00899	0.0849±0.00563
D-Carvone	Terpenoids	C10H14O	2244-16-8	1246	54	82	0.215±0.00727	0.213±0.0132	0.199±0.0118	0.198±0.00804	0.205±0.0169	0.246±0.0133	0.193±0.00612	0.196±0.0077	0.207±0.00872	0.204±0.00446	0.24±0.00906	0.223±0.0143
3-Hexenoic acid, (E)-	Acid	C6H10O2	1577-18-0	1003	73	68	0.0775±0.00654	0.0659±0.0013	0.00792±0.000281	0.0526±0.0384	0.0522±0.000753	0.0583±0.00689	0.0589±0.0137	0.0686±0.0356	0.0514±0.00728	0.0539±0.00749	0.0525±0.00588	0.0551±0.0039
2,6-Octadien-1-ol, 3,7-dimethyl-, (Z)-	Terpenoids	C10H18O	106-25-2	1230.47464940669	93	69	0.0125±0.00141	0.0149±0.000223	0.00665±0.00164	0.00453±0.000591	0.0161±0.000659	0.0177±0.00176	0.00708±0.000656	0.000695±0.0000137	0.00897±0.00111	0.0112±0.000755	0.015±0.00158	0.00901±0.000709
(S)-(-)-(4-Isopropenyl-1-cyclohexenyl)methanol	Terpenoids	C10H16O	18457-55-1	1312	68	79	0.00303±0.000921	0.0175±0.000539	0.00887±0.00625	0.019±0.000962	0.0196±0.00305	0.0154±0.0055	0.00918±0.00109	0.00503±0.00399	0.00868±0.000656	0.00901±0.000171	0.00886±0.0017	0.012±0.00114
Citronellol	Terpenoids	C10H20O	106-22-9	1228	69	41	0.0279±0.00164	0.0278±0.00125	0.0283±0.00177	0.0166±0.000889	0.0635±0.00305	0.00273±0.00007	0.0179±0.00184	0.0305±0.000464	0.0185±0.000724	0.0214±0.000808	0.0204±0.00177	0.0234±0.0025
β-CARYOPHYLLENE ALCOHOL	Terpenoids	C15H26O	472-97-9	1568	111	123	0.01±0.00045	0.0171±0.00133	0.0148±0.00431	0.0105±0.000406	0.0284±0.00728	0.011±0.00254	0.00181±0.0000473	0.00181±0.0000357	0.0106±0.000417	0.0107±0.00132	0.0116±0.00123	0.0112±0.000679
Naphthalene, 1,5-dimethyl-	Aromatics	C12H12	571-61-9	1440	141	156	0.00755±0.000791	0.00797±0.00053	0.0066±0.00157	0.0134±0.000738	0.117±0.00583	0.00887±0.00128	0.00651±0.000149	0.00465±0.000546	0.0116±0.000215	0.0161±0.000691	0.0165±0.000747	0.00939±0.000888
3-Methyl-2-thiophenecarboxaldehyde	Aldehyde	C6H6OS	5834-16-2	1121	97	125	0.00865±0.000244	0.0104±0.000744	0.0251±0.00147	0.0245±0.000691	0.00922±0.00147	0.00844±0.00147	0.00214±0.000163	0.0128±0.00113	0.00227±0.000569	0.00867±0.000565	0.00166±0.000175	0.00247±0.000232
2-Hexanol, (R)-	Alcohol	C6H14O	26549-24-6	791	69	54	0.023±0.000503	0.0275±0.0014	0.0555±0.00702	0.0393±0.000441	0.0497±0.00164	0.0206±0.00133	0.0559±0.00221	0.502±0.0171	0.0215±0.00126	0.0328±0.000865	0.0194±0.00174	0.0173±0.000262
Phenol, 2,5-dimethyl-	Phenol	C8H10O	95-87-4	1151	107	122	0.00601±0.000603	0.00527±0.000326	0.00427±0.000381	0.00313±0.000763	0.0112±0.000472	0.0944±0.00455	0.0101±0.000527	0.0205±0.00101	0.0208±0.00169	0.0105±0.00063	0.0209±0.000547	0.0146±0.0017
2-Butenoic acid, 2-methyl-, 2-methylpropyl ester, (E)-	Ester	C9H16O2	61692-84-0	1093	83	101	0.018±0.0029	0.0249±0.00172	0.0264±0.00337	0.026±0.00195	0.0576±0.00192	0.0233±0.00195	0.0509±0.0042	0.147±0.0159	0.0293±0.00407	0.0373±0.000588	0.0224±0.000513	0.0279±0.00155
Phenol, 3,4-dimethyl-	Phenol	C8H10O	95-65-8	1193	122	107	0.00537±0.00454	0.00377±0.00272	0.00331±0.000164	0.000131±0.00000314	0.00289±0.000116	0.0143±0.00315	0.00242±0.000303	0.00518±0.00119	0.00842±0.00288	0.0027±0.00026	0.00742±0.00122	0.00158±0.000705
2-Decenal, (Z)-	Aldehyde	C10H18O	2497-25-8	1252	83	70	0.00901±0.000606	0.00601±0.000205	0.0128±0.000488	0.00881±0.00105	0.00698±0.000796	0.00612±0.000185	0.00322±0.000414	0.000512±0.0000101	0.00347±0.000346	0.0022±0.0016	0.00416±0.000413	0.000478±0.0000129
2,4,6-Octatriene, 2,6-dimethyl-, (E,E)-	Terpenoids	C10H16	3016-19-1	1144	121	136	0.00389±0.000265	0.00305±0.000294	0.0024±0.000189	0.000482±0.0000116	0.00725±0.000701	0.0572±0.0028	0.000438±0.0000114	0.0107±0.000718	0.0138±0.000913	0.00607±0.000432	0.0125±0.0000916	0.00966±0.000704
2,7-Octadiene-1,6-diol, 2,6-dimethyl-, (Z)-	Terpenoids	C10H18O2	103619-06-3	1361	71	67	0.0491±0.00102	0.0455±0.00128	0.043±0.0035	0.0121±0.00165	0.00182±0.0000655	0.0204±0.00133	0.00183±0.0000478	0.00183±0.0000361	0.00172±0.0000256	0.0239±0.000321	0.0255±0.00101	0.0273±0.000151
1,3-Benzenediol, 2-methyl-	Alcohol	C7H8O2	608-25-3	1347	124	123	0.00594±0.000444	0.00451±0.000402	0.00193±0.000627	0.00138±0.000452	0.0042±0.000859	0.00392±0.00145	0.00203±0.000238	0.00899±0.000976	0.00589±0.00119	0.00501±0.000432	0.00717±0.000771	0.00273±0.000382
cis-.alpha.-Bisabolene	Terpenoids	C15H24	29837-07-8	1504	93	119	0.0217±0.00203	0.0151±0.00152	0.00613±0.00133	0.00348±0.000268	0.0108±0.000588	0.00669±0.000312	0.00224±0.0015	0.00487±0.000665	0.00567±0.000569	0.00813±0.000563	0.00522±0.000428	0.00503±0.000067
.alpha.-Cuprenene	Terpenoids	C15H24	29621-78-1	1509	119	93	0.0128±0.000599	0.0128±0.00207	0.00938±0.00283	0.00721±0.00146	0.00619±0.000729	0.00882±0.00236	0.00422±0.000392	0.00402±0.000554	0.00648±0.000186	0.00729±0.0021	0.00828±0.000478	0.0216±0.0016
Di-epi-.alpha.-cedrene	Terpenoids	C15H24	50894-66-1	1400	119	93	0.0404±0.00552	0.0279±0.00749	0.0111±0.00163	0.00272±0.000542	0.00925±0.00059	0.00228±0.000609	0.0016±0.000447	0.000221±0.00000436	0.00598±0.000319	0.0104±0.000451	0.00637±0.000769	0.00339±0.000201
Isoelemicin	Ether	C12H16O3	487-12-7	1645	208	193	0.00185±0.000722	0.00148±0.000584	0.000195±0.00000691	0.000211±0.00000507	0.00856±0.000183	0.00404±0.000575	0.00437±0.000344	0.00299±0.000457	0.0133±0.000499	0.00428±0.000583	0.00882±0.000728	0.0076±0.000526
Myroxide	Terpenoids	C10H16O	28977-57-3	1141	81	79	0.00417±0.000154	0.0036±0.000319	0.0117±0.000434	0.00398±0.000828	0.00621±0.000626	0.0246±0.00307	0.00817±0.0000649	0.0178±0.0131	0.0262±0.000462	0.00728±0.000292	0.0157±0.000997	0.0206±0.00122
Naphthalene, 2-nitro-	Nitrogen compounds	C10H7NO2	581-89-5	1638	127	115	0.00513±0.00092	0.00497±0.00126	0.000422±0.0000149	0.000456±0.000011	0.00782±0.000554	0.00272±0.000646	0.000415±0.0000108	0.000415±0.00000819	0.00471±0.000499	0.00332±0.00039	0.00494±0.000913	0.00293±0.000308
(2S,3S,6S)-6-Isopropyl-3-methyl-2-(prop-1-en-2-yl)-3-vinylcyclohexanone	Terpenoids	C15H24O	21698-44-2	1503	150	177	0.00557±0.000522	0.00625±0.000241	0.000629±0.0000223	0.00374±0.000314	0.00463±0.000957	0.00385±0.000588	0.00374±0.000427	0.00472±0.00131	0.00382±0.000726	0.00381±0.00011	0.0042±0.00101	0.00359±0.000624
Pyridine, 2,3,4,5-tetrahydro-	Heterocyclic compound	C5H9N	505-18-0	796	55	80	0.135±0.00985	0.169±0.0145	0.173±0.00292	0.0919±0.0022	0.353±0.00892	0.114±0.00944	0.399±0.0181	4.16±0.162	0.105±0.0127	0.211±0.0175	0.0983±0.00952	0.0744±0.00414
Butanoic acid, 3-methyl-, 2-phenylethyl ester	Ester	C13H18O2	140-26-1	1491	104	57	0.0292±0.00646	0.0253±0.00258	0.019±0.0031	0.0186±0.000919	0.023±0.00109	0.0161±0.00144	0.0122±0.000574	0.0109±0.000492	0.0149±0.00115	0.0148±0.00154	0.0181±0.00075	0.019±0.000533
1,4-Cyclohexanedione	Ketone	C6H8O2	637-88-7	1058	55	57	2.09±0.033	2.65±0.122	0.782±0.0271	0.293±0.0102	0.204±0.00169	0.206±0.011	0.28±0.0403	3.91±0.133	0.121±0.00637	0.142±0.00941	0.107±0.00846	0.112±0.00505
4-Isopropyl-6-methyl-1-methylene-1,2,3,4-tetrahydronaphthalene	Terpenoids	C15H20	50277-34-4	1563	157	142	0.017±0.00134	0.0131±0.00179	0.0038±0.000671	0.00159±0.000275	0.0206±0.00116	0.00898±0.00112	0.00242±0.000102	0.015±0.00148	0.00891±0.000509	0.00852±0.000547	0.0106±0.000529	0.0136±0.000811
Butanoic acid, 2-methyl-, 3-methylbutyl ester	Ester	C10H20O2	27625-35-0	1101	103	70	0.00332±0.000396	0.00337±0.000354	0.00329±0.000421	0.00259±0.000207	0.00312±0.000284	0.004±0.0000626	0.00279±0.000217	0.00323±0.00038	0.00319±0.0000837	0.00364±0.000642	0.0036±0.00024	0.00367±0.000441
Cyclohexanol, 5-methyl-2-(1-methylethyl)-, (1.alpha.,2.alpha.,5.beta.)-	Terpenoids	C10H20O	3623-51-6	1161	71	81	0.0225±0.000865	0.023±0.000802	0.0454±0.00526	0.017±0.00124	0.0253±0.000637	0.0264±0.0027	0.0221±0.00125	0.0881±0.0105	0.00716±0.0062	0.0266±0.00098	0.0194±0.000609	0.0258±0.00795
cis-2,6-Dimethyl-2,6-octadiene	Hydrocarbons	C10H18	2492-22-0	997	69	41	0.0302±0.00198	0.0544±0.00204	0.0383±0.00067	0.0261±0.00742	0.0474±0.00224	0.0264±0.00103	0.0415±0.00246	0.24±0.00891	0.0389±0.00139	0.0347±0.000433	0.0643±0.00205	0.0598±0.00409
Tetradecane, 4-methyl-	Hydrocarbons	C15H32	25117-24-2	1459	71	169	0.0135±0.00135	0.0122±0.00158	0.0125±0.00135	0.00702±0.000682	0.0182±0.00342	0.0124±0.00111	0.00704±0.00115	0.00834±0.000595	0.0138±0.000634	0.0136±0.000974	0.00997±0.00156	0.00699±0.000513
8-Dodecen-1-ol, acetate, (Z)-	Ester	C14H26O2	28079-04-1	1605	109	82	0.013±0.00214	0.00899±0.00131	0.00726±0.00146	0.00555±0.000365	0.0106±0.000337	0.0124±0.0082	0.0065±0.000347	0.00938±0.000331	0.0083±0.000473	0.00838±0.00043	0.01±0.000906	0.00837±0.000381
Neric acid	Terpenoids	C10H16O2	4613-38-1	1344	41	69	0.00813±0.00202	0.0257±0.000169	0.017±0.00908	0.0252±0.00087	0.0358±0.00639	0.0245±0.00492	0.0212±0.000617	0.12±0.00671	0.0157±0.00175	0.0161±0.000364	0.0143±0.00165	0.0209±0.00174
(+)-2-Bornanone	Terpenoids	C10H16O	464-49-3	1144	108	79	0.00932±0.00135	0.0208±0.0013	0.00279±0.00168	0.00344±0.000758	0.00406±0.00131	0.00269±0.000844	0.00169±0.000917	0.00565±0.00025	0.00904±0.000703	0.00239±0.000405	0.00423±0.000916	0.00185±0.00145
11-Tetradecen-1-ol, (E)-	Alcohol	C14H28O	35153-18-5	1673	55	82	0.0136±0.00148	0.01±0.00113	0.00953±0.00092	0.00431±0.000208	0.0218±0.00181	0.00495±0.000364	0.0024±0.000213	0.00275±0.000585	0.00507±0.000305	0.0112±0.000629	0.00745±0.000836	0.00417±0.00038
2-Propenal, 3-phenyl-	Aldehyde	C9H8O	104-55-2	1274	131	103	0.0295±0.00176	0.0409±0.00192	0.0413±0.00133	0.144±0.00129	0.03±0.00272	0.027±0.000377	0.0162±0.000607	0.0605±0.0025	0.018±0.00102	0.0737±0.00406	0.0132±0.000468	0.0148±0.000569
Geranic acid	Terpenoids	C10H16O2	459-80-3	1356.3224737714	41	69	0.00424±0.000496	0.00433±0.00058	0.0043±0.00102	0.000905±0.000679	0.000847±0.000664	0.00171±0.000377	0.0000917±0.00000239	0.0000917±0.00000181	0.00167±0.000456	0.00174±0.000468	0.00136±0.000479	0.00248±0.000794
2,6,10-Dodecatrienal, 3,7,11-trimethyl-, (E,E)-	Terpenoids	C15H24O	502-67-0	1737	69	84	0.000597±0.00000701	0.00899±0.000321	0.00277±0.00187	0.00596±0.00054	0.00994±0.00319	0.00613±0.00159	0.00405±0.000915	0.00631±0.000809	0.0047±0.000608	0.00363±0.000932	0.00574±0.0014	0.00895±0.000594
(1R,3aS,4aS,8aS)-1,4,4,6-Tetramethyl-1,2,3,3a,4,4a,7,8-octahydrocyclopenta[1,4]cyclobuta[1,2]benzene	Terpenoids	C15H24	94535-52-1	1403	119	93	0.0134±0.000543	0.0106±0.00195	0.00619±0.000404	0.00169±0.000258	0.00383±0.000866	0.00705±0.00104	0.000929±0.00076	0.000183±0.0000036	0.00427±0.000318	0.00499±0.000482	0.0049±0.000701	0.00316±0.000368
cis-.alpha.-Bergamotene	Terpenoids	C15H24	18252-46-5	1415	119	93	0.705±0.0776	0.5±0.113	0.176±0.0208	0.0436±0.00215	0.169±0.0119	0.0442±0.00483	0.0254±0.00164	0.012±0.000263	0.104±0.00532	0.179±0.00785	0.19±0.00831	0.0626±0.00307
Phenol, 2,3-dichloro-	Phenol	C6H4Cl2O	576-24-9	1200	126	63	0.0308±0.00288	0.0836±0.0441	0.155±0.0276	0.463±0.0137	0.538±0.0372	0.578±0.0234	0.538±0.0118	0.497±0.0213	0.535±0.0197	0.516±0.033	0.622±0.0221	0.563±0.0333
2-Hepten-1-ol, (E)-	Alcohol	C7H14O	33467-76-4	978	96	114	0.151±0.00465	0.219±0.00544	0.00396±0.00014	0.00429±0.000103	0.00389±0.00014	0.00375±0.0000961	0.0315±0.00289	0.0039±0.000077	0.00366±0.0000546	0.00374±0.000065	0.0199±0.000959	0.0206±0.00186
(Z)-2,2-Dimethyl-3-(3-methylpenta-2,4-dien-1-yl)oxirane	Terpenoids	C10H16O	33281-83-3	1133	81	79	0.00137±0.00101	0.00194±0.000399	0.00147±0.000362	0.00226±0.000567	0.00762±0.000453	0.00481±0.000543	0.000221±0.00000577	0.00354±0.000459	0.00377±0.000383	0.00289±0.000213	0.00271±0.000729	0.00425±0.000336
Phenol, 2,5-dichloro-	Phenol	C6H4Cl2O	583-78-8	1189	63	126	0.0125±0.000588	0.0134±0.000646	0.0154±0.000621	0.0158±0.000887	0.088±0.00294	0.0355±0.00151	0.0158±0.000373	0.0279±0.00109	0.0291±0.000516	0.024±0.00116	0.0157±0.000512	0.0173±0.000826
3-Furanmethanol	Alcohol	C5H6O2	4412-91-3	835	51	98	0.00922±0.00164	0.0108±0.000421	0.00439±0.000538	0.0132±0.000524	0.00945±0.00116	0.00837±0.00173	0.00823±0.000504	0.00674±0.000451	0.0102±0.0016	0.00716±0.000995	0.011±0.000653	0.00862±0.00041
(3S,3aR,3bR,4S,7R,7aR)-4-Isopropyl-3,7-dimethyloctahydro-1H-cyclopenta[1,3]cyclopropa[1,2]benzen-3-ol	Terpenoids	C15H26O	23445-02-5	1515	207	161	0.0379±0.00252	0.0465±0.00453	0.035±0.00917	0.0226±0.00202	0.0238±0.00469	0.0365±0.00702	0.0143±0.0018	0.0136±0.00171	0.0272±0.00166	0.0231±0.00208	0.0319±0.00276	0.0845±0.00477
Benzaldehyde, 3-ethyl-	Aldehyde	C9H10O	34246-54-3	1168	133	134	0.0116±0.0017	0.0134±0.000399	0.00829±0.000513	0.00999±0.000746	0.0157±0.000734	0.0107±0.000508	0.00994±0.000585	0.0187±0.00107	0.0119±0.00102	0.0111±0.000671	0.00833±0.000631	0.00749±0.000468
5-Hexen-1-ol	Alcohol	C6H12O	821-41-0	868	81	82	0.0475±0.00398	0.0469±0.0012	0.0398±0.00279	0.0495±0.000549	0.0539±0.00263	0.0482±0.000801	0.0481±0.0017	0.0518±0.000754	0.0486±0.000968	0.0488±0.000855	0.0503±0.00166	0.0492±0.00101
3-Butylthiophene	Heterocyclic compound	C8H12S	34722-01-5	1060	97	98	0.66±0.00553	0.86±0.044	0.244±0.0103	0.0801±0.00288	0.0553±0.000304	0.0505±0.00262	0.0748±0.0088	1.28±0.0642	0.0316±0.0012	0.0339±0.000307	0.0274±0.000307	0.0276±0.00121
2-Propenoic acid, 3-phenyl-	Acid	C9H8O2	621-82-9	1427.5271273558	147	148	0.000191±0.00000225	0.000195±0.00000484	0.00389±0.000891	0.00158±0.000232	0.00587±0.000411	0.0303±0.00473	0.00201±0.000277	0.0013±0.000446	0.0072±0.0000701	0.00269±0.000603	0.00179±0.00147	0.00298±0.000414
Bornyl acetate	Terpenoids	C12H20O2	76-49-3	1285	95	93	0.000992±0.0000331	0.000196±0.00000486	0.00474±0.000738	0.00021±0.00000505	0.0128±0.00163	0.0103±0.00146	0.0111±0.000944	0.0302±0.00258	0.00607±0.000234	0.0202±0.000129	0.012±0.000399	0.03±0.00384
Benzaldehyde, 4-methoxy-	Aldehyde	C8H8O2	123-11-5	1259.75148568341	135	136	0.0711±0.00206	0.129±0.00482	0.0264±0.00175	0.0452±0.00566	0.174±0.00823	0.0413±0.00152	0.0353±0.00218	0.0403±0.00191	0.106±0.00634	0.15±0.00371	0.157±0.00136	0.162±0.00769
Naphthalene, 1,2-dimethyl-	Aromatics	C12H12	573-98-8	1452	141	156	0.004±0.000641	0.00166±0.00133	0.00286±0.00248	0.00291±0.000215	0.0337±0.00156	0.00291±0.000464	0.00171±0.00045	0.000761±0.000656	0.00496±0.000353	0.00502±0.000368	0.00565±0.000297	0.00315±0.000306
Benzeneacetaldehyde, 4-methyl-	Aldehyde	C9H10O	104-09-6	1120	105	77	0.00309±0.000196	0.00355±0.000465	0.00353±0.000971	0.0024±0.00189	0.00347±0.000329	0.00285±0.000122	0.00222±0.000697	0.00291±0.000407	0.0028±0.000177	0.00259±0.000861	0.00189±0.000156	0.00175±0.000333
Naphthalene, 1,2,4a,5,6,8a-hexahydro-4,7-dimethyl-1-(1-methylethyl)-, [1S-(1.alpha.,4a.beta.,8a.alpha.)]-	Terpenoids	C15H24	24406-05-1	1538	189	161	0.0243±0.00115	0.0184±0.00144	0.0117±0.000625	0.00677±0.000265	0.0149±0.000505	0.00535±0.0005	0.00564±0.000365	0.0178±0.00298	0.00684±0.00013	0.00624±0.000499	0.00984±0.000321	0.00829±0.000209
Benzaldehyde, 4-methyl-	Aldehyde	C8H8O	104-87-0	1084.21052631579	91	119	0.0151±0.000309	0.018±0.000578	0.0187±0.00111	0.0184±0.000475	0.0295±0.00191	0.024±0.000146	0.0144±0.000442	0.0193±0.000383	0.0269±0.00057	0.0251±0.00148	0.0185±0.00123	0.0201±0.000237
Cedrene	Terpenoids	C15H24	11028-42-5	1422	133	161	0.14±0.0181	0.0983±0.0242	0.0332±0.00497	0.00765±0.0000664	0.0307±0.00239	0.00568±0.000659	0.00271±0.0000481	0.00162±0.00122	0.0181±0.00102	0.0309±0.0012	0.0204±0.00178	0.0102±0.000872
p-Mentha-1,8-dien-7-ol	Terpenoids	C10H16O	536-59-4	1297	68	79	0.0189±0.000729	0.023±0.000784	0.0145±0.000451	0.0142±0.00159	0.0224±0.00111	0.0197±0.00183	0.0339±0.00273	0.488±0.0412	0.0426±0.00118	0.0229±0.000555	0.0273±0.00166	0.0276±0.00241
(1R,9R,E)-4,11,11-Trimethyl-8-methylenebicyclo[7.2.0]undec-4-ene	Terpenoids	C15H24	68832-35-9	1466	105	91	0.00402±0.00049	0.00301±0.00114	0.00205±0.000207	0.000394±0.00000947	0.00475±0.000794	0.0141±0.00146	0.00387±0.000446	0.00408±0.000304	0.00442±0.000559	0.00732±0.000427	0.00372±0.000335	0.00335±0.000251
3-Octen-2-one, (E)-	Ketone	C8H14O	18402-82-9	1035	55	111	0.00374±0.0000439	0.00381±0.0000946	0.0599±0.00564	0.0448±0.00756	0.0461±0.00309	0.0371±0.00125	0.0407±0.002	0.238±0.00792	0.0136±0.00887	0.0418±0.00108	0.122±0.154	0.0987±0.109
Ethanone, 1-(2,4-dimethylphenyl)-	Ketone	C10H12O	89-74-7	1253	133	105	0.0188±0.0011	0.0223±0.00269	0.0253±0.00299	0.0153±0.00155	0.0193±0.0015	0.0284±0.00322	0.0158±0.00133	0.0166±0.000834	0.031±0.00144	0.0298±0.00139	0.0194±0.00152	0.024±0.0013
Naphthalene, 1,6-dimethyl-	Aromatics	C12H12	575-43-9	1422	156	141	0.0236±0.000948	0.0254±0.000736	0.022±0.0000764	0.0507±0.00227	0.463±0.0246	0.0242±0.000574	0.02±0.000919	0.0151±0.0015	0.0362±0.000747	0.0498±0.000847	0.0537±0.00142	0.0282±0.000786
Cyclohexene, 4-[(1E)-1,5-dimethyl-1,4-hexadien-1-yl]-1-methyl-	Terpenoids	C15H24	25532-79-0	1512	93	119	0.00635±0.000614	0.00721±0.000424	0.00399±0.000543	0.00264±0.000354	0.00523±0.000568	0.00928±0.00238	0.00169±0.000221	0.00337±0.00159	0.00268±0.000435	0.00294±0.000794	0.00308±0.000277	0.00594±0.00082
n-Amyl isovalerate	Ester	C10H20O2	25415-62-7	1110	70	85	0.0161±0.00581	0.0574±0.00204	0.0389±0.0186	0.0685±0.00424	0.0758±0.00788	0.0606±0.0134	0.0507±0.00342	0.0478±0.00665	0.0432±0.000372	0.0429±0.000135	0.0444±0.00413	0.0503±0.00296
3,5-Octadien-2-one, (E,E)-	Ketone	C8H12O	30086-02-3	1073	95	43	0.541±0.035	0.841±0.0741	13±2.7	25.8±2.91	5.33±0.241	1.77±0.309	0.891±0.147	10.4±0.783	0.0395±0.0173	7.01±0.43	0.0139±0.00174	0.114±0.00761
Ionone	Terpenoids	C13H20O	8013-90-9	1428	136	93	0.0624±0.00745	0.044±0.0105	0.0156±0.00196	0.00426±0.00028	0.0154±0.00121	0.00434±0.000764	0.00315±0.000294	0.00125±0.000183	0.00989±0.000331	0.0157±0.000695	0.0149±0.000813	0.00592±0.00052
3-Octanol, 3,7-dimethyl-	Alcohol	C10H22O	78-69-3	1100	73	111	0.12±0.00414	0.116±0.0038	0.101±0.00653	0.0978±0.00238	0.11±0.00622	0.117±0.00597	0.101±0.00226	0.0963±0.00549	0.109±0.00387	0.11±0.00514	0.122±0.0045	0.124±0.00759
2-Cyclohexen-1-ol, 2-methyl-5-(1-methylethenyl)-, acetate, (1R-cis)-	Ester	C12H18O2	7111-29-7	1358	119	84	0.00229±0.000497	0.00181±0.000313	0.00104±0.000306	0.000148±0.00000355	0.0104±0.00168	0.00353±0.000602	0.000709±0.0000486	0.00151±0.000146	0.00189±0.0000755	0.0039±0.000338	0.00472±0.000411	0.00739±0.000257
.beta.-Asarone	Ether	C12H16O3	5273-86-9	1628	208	193	0.0152±0.00088	0.0108±0.000685	0.00177±0.000162	0.000224±0.00000537	0.00244±0.000148	0.0014±0.000292	0.00148±0.000427	0.000204±0.00000401	0.00163±0.000323	0.00157±0.000376	0.0134±0.000662	0.00128±0.00011
Phenol, 2,3,6-trimethyl-	Phenol	C9H12O	2416-94-6	1240	51	93	0.0731±0.00339	0.0753±0.00448	0.0707±0.00311	0.0748±0.00209	0.0875±0.0061	0.0736±0.00536	0.065±0.00199	0.0707±0.00209	0.0682±0.0033	0.0749±0.00211	0.0768±0.00264	0.0731±0.00452
2,5-Octanedione	Ketone	C8H14O2	3214-41-3	984	99	71	0.322±0.0206	0.604±0.0256	0.545±0.0167	0.0422±0.00169	0.0354±0.000765	0.0682±0.000808	0.0183±0.000451	0.232±0.0292	0.0187±0.000695	0.0359±0.00107	0.0195±0.000367	0.103±0.00793
1-Naphthalenol	Phenol	C10H8O	90-15-3	1514.62686567164	115	116	0.00965±0.00023	0.00699±0.000925	0.00425±0.000346	0.00238±0.000413	0.00287±0.000167	0.00421±0.000946	0.00123±0.000212	0.00137±0.000111	0.00174±0.000511	0.00241±0.000332	0.0051±0.000374	0.00161±0.000215
Pentanoic acid, 4-methyl-	Acid	C6H12O2	646-07-1	958.584807492196	74	55	0.38±0.0122	0.366±0.0144	0.342±0.0201	0.348±0.00935	0.302±0.0109	0.273±0.0232	0.26±0.00529	0.0483±0.000952	0.281±0.0141	0.486±0.00968	0.259±0.00359	0.229±0.00832
Ethyl tiglate	Ester	C7H12O2	5837-78-5	939	55	83	0.00802±0.00207	0.00689±0.000381	0.0188±0.00136	0.00899±0.00123	0.00419±0.000695	0.0034±0.000164	0.000126±0.00000328	0.000126±0.00000248	0.000118±0.00000176	0.00312±0.00173	0.00076±0.000155	0.00132±0.00107
Dodecane, 4,6-dimethyl-	Hydrocarbons	C14H30	61141-72-8	1325	85	71	0.286±0.0504	0.746±0.0169	0.423±0.221	0.781±0.0229	0.798±0.0996	0.704±0.171	0.484±0.0019	0.492±0.0231	0.471±0.043	0.473±0.00892	0.441±0.059	0.52±0.0282
2,6-Octadien-1-ol, 3,7-dimethyl-	Terpenoids	C10H18O	624-15-7	1260	93	69	0.417±0.0162	0.418±0.0217	0.384±0.0215	0.383±0.0129	0.404±0.0259	0.47±0.0222	0.382±0.0107	0.38±0.0125	0.4±0.0105	0.399±0.0111	0.46±0.0124	0.429±0.0294
Benzoic acid, 2-amino-4-methyl-	Acid	C8H9NO2	2305-36-4	1538	105	106	0.0221±0.0022	0.0151±0.00344	0.00518±0.000769	0.000662±0.0000159	0.0261±0.00159	0.00748±0.00104	0.00367±0.000664	0.0321±0.00425	0.00711±0.000323	0.00713±0.00054	0.0103±0.000743	0.012±0.000642
Phenol, 2,4-bis(1-methylethyl)-	Phenol	C12H18O	2934-05-6	1401	107	163	0.0197±0.00238	0.0145±0.00362	0.00685±0.00195	0.000571±0.0000137	0.0122±0.000776	0.000498±0.0000128	0.0039±0.000186	0.00294±0.000511	0.000487±0.00000726	0.00768±0.000825	0.00537±0.000917	0.00279±0.000502
Phenol, 2-(1,1-dimethylethyl)-4-methyl-	Phenol	C11H16O	2409-55-4	1355	109	149	0.00302±0.000132	0.0023±0.000542	0.00212±0.000635	0.000311±0.00000748	0.00758±0.000567	0.00349±0.000239	0.00447±0.000147	0.00883±0.000449	0.00447±0.000414	0.00388±0.000668	0.00487±0.000311	0.00414±0.000319
Phenol, 4,5-dichloro-2-methoxy-	Phenol	C7H6Cl2O2	2460-49-3	1491	194	177	0.0873±0.0238	0.0682±0.00954	0.0488±0.0115	0.0416±0.00304	0.0497±0.00397	0.0541±0.00537	0.0407±0.000447	0.0374±0.00253	0.05±0.00198	0.0511±0.00282	0.0575±0.00212	0.0683±0.00228
Decane, 5-methyl-	Hydrocarbons	C11H24	13151-35-4	1057	71	156	0.501±0.00698	0.714±0.028	0.27±0.0394	0.293±0.0117	0.269±0.0191	0.282±0.0432	0.22±0.00981	1.03±0.0563	0.198±0.000694	0.217±0.00401	0.175±0.0115	0.194±0.00743
1-Hepten-6-one, 2-methyl-	Ketone	C8H14O	10408-15-8	966	108	58	0.0128±0.000724	0.0151±0.00118	0.00814±0.000384	0.00318±0.000107	0.00229±0.000304	0.00276±0.000592	0.00201±0.000119	0.0104±0.000774	0.00071±0.000553	0.00155±0.000313	0.000106±0.00000131	0.000425±0.000297
Anethole	Ether	C10H12O	104-46-1	1287	148	147	0.351±0.00687	1.08±0.0241	0.0878±0.00167	0.202±0.00938	1.02±0.0451	0.0243±0.00234	0.0932±0.00169	0.0341±0.00183	0.0687±0.00286	0.0916±0.00111	0.0888±0.00294	0.0559±0.00459
3-Nonen-5-yne, 4-ethyl-, (Z)-	Hydrocarbons	C11H18	74744-26-6	1126	93	79	0.00148±0.00065	0.000623±0.000587	0.00156±0.000138	0.00309±0.000273	0.00145±0.000272	0.0276±0.00126	0.000724±0.000251	0.00184±0.000356	0.0117±0.000924	0.00287±0.000346	0.0067±0.000562	0.0158±0.000633
Benzene, 1,2-dimethoxy-4-(1-propenyl)-, (E)-	Ether	C11H14O2	6379-72-2	1500	178	163	0.365±0.102	0.295±0.0422	0.228±0.056	0.163±0.00914	0.207±0.0185	0.272±0.0238	0.194±0.00465	0.149±0.00728	0.235±0.00344	0.239±0.0161	0.263±0.00856	0.339±0.0138
1H-Indol-4-ol	Alcohol	C8H7NO	2380-94-1	1583.40298507463	104	105	0.00711±0.00112	0.00601±0.00108	0.00339±0.000762	0.000587±0.0000416	0.0105±0.000935	0.00591±0.000269	0.000341±0.000219	0.000753±0.000217	0.00395±0.000262	0.00841±0.000421	0.013±0.000578	0.00438±0.000149
4-Decenal, (E)-	Aldehyde	C10H18O	65405-70-1	1198	84	98	0.065±0.00902	0.128±0.0175	0.113±0.0251	0.125±0.00268	0.138±0.014	0.134±0.0219	0.0968±0.00376	0.112±0.00273	0.113±0.00286	0.132±0.00189	0.104±0.00722	0.101±0.00157
Benzaldehyde, 2-methoxy-	Aldehyde	C8H8O2	135-02-4	1239	135	136	0.0592±0.00154	0.0597±0.00294	0.0565±0.00371	0.0562±0.00195	0.0598±0.00325	0.0669±0.00259	0.0533±0.0018	0.0551±0.00232	0.0592±0.00196	0.057±0.00219	0.0681±0.00302	0.0617±0.00495
2,6,10-Dodecatrienal, 3,7,11-trimethyl-	Terpenoids	C15H24O	19317-11-4	1715	69	84	0.0126±0.00259	0.0274±0.00267	0.0144±0.00519	0.0201±0.000438	0.0351±0.00438	0.0191±0.00422	0.0128±0.00101	0.0273±0.00125	0.0188±0.00269	0.0163±0.000269	0.0233±0.000668	0.0226±0.00144
3,4-Dimethyl-1,2-cyclopentadione	Ketone	C7H10O2	13494-06-9	1109	126	111	0.0129±0.00112	0.0195±0.00584	0.0126±0.00334	0.02±0.00474	0.0195±0.00535	0.0186±0.00798	0.0177±0.00216	0.0107±0.00323	0.0112±0.00528	0.0133±0.000953	0.0148±0.000367	0.0097±0.00264
cis-Calamenene	Terpenoids	C15H22	72937-55-4	1531	159	129	0.0587±0.00453	0.0407±0.0055	0.0153±0.00161	0.00671±0.000501	0.135±0.00807	0.0453±0.00552	0.00922±0.000724	0.0341±0.00412	0.0334±0.0032	0.0445±0.00173	0.0707±0.00399	0.0453±0.00294
Hexanoic acid, 3-hexenyl ester	Ester	C12H22O2	84434-19-5	1386	67	82	0.00505±0.00125	0.0053±0.0016	0.00566±0.0019	0.00268±0.000559	0.00485±0.00125	0.00279±0.000427	0.0036±0.000534	0.00502±0.000449	0.00283±0.000752	0.00413±0.00155	0.00205±0.00039	0.00202±0.000441
2,4-Dimethyldodecane	Hydrocarbons	C14H30	6117-99-3	1313	85	71	0.0239±0.0138	0.165±0.0013	0.0895±0.0603	0.194±0.0116	0.207±0.0344	0.165±0.0585	0.102±0.00337	0.115±0.0102	0.0928±0.00822	0.0927±0.00152	0.0883±0.00988	0.129±0.00773
Benzene, 1-methyl-3-(1-methylethenyl)-	Aromatics	C10H12	1124-20-5	1082	117	92	0.00192±0.00153	0.00133±0.000543	0.0012±0.000191	0.00155±0.000653	0.00661±0.000526	0.0121±0.000324	0.000149±0.00000388	0.00302±0.000237	0.000139±0.00000208	0.00286±0.000414	0.00319±0.000732	0.0017±0.000619
2-Tetradecene, (E)-	Hydrocarbons	C14H28	35953-54-9	1406	83	97	0.0443±0.00471	0.103±0.00812	0.076±0.0307	0.0892±0.00271	0.113±0.0162	0.0883±0.0233	0.0546±0.0021	0.0599±0.00296	0.0701±0.00499	0.0738±0.00235	0.0544±0.00828	0.0648±0.00381
6-Octen-1-ol, 3,7-dimethyl-, (R)-	Terpenoids	C10H20O	1117-61-9	1220	69	41	0.00454±0.00171	0.00551±0.000415	0.00267±0.00108	0.0032±0.0007	0.0033±0.000882	0.012±0.00171	0.00239±0.000193	0.000272±0.00000536	0.00605±0.00077	0.00554±0.000386	0.00653±0.000875	0.00633±0.000451
m-Cresyl acetate	Ester	C9H10O2	122-46-3	1177	108	77	0.00448±0.000441	0.00568±0.000479	0.000769±0.00032	0.00109±0.000216	0.00373±0.00169	0.031±0.00422	0.00312±0.000997	0.00722±0.00153	0.0175±0.00163	0.00382±0.0005	0.0147±0.00333	0.0206±0.00222
Dodecane, 4-methyl-	Hydrocarbons	C13H28	6117-97-1	1259	71	85	0.0188±0.00419	0.0206±0.00325	0.0389±0.00531	0.026±0.00149	0.0277±0.00228	0.0328±0.00504	0.0224±0.00147	0.0213±0.00266	0.0366±0.00143	0.0339±0.000808	0.0177±0.00157	0.0213±0.00193
8-Azabicyclo[3.2.1]octan-3-ol, 8-methyl-, exo-	Alcohol	C8H15NO	135-97-7	1234	96	82	0.619±0.025	0.618±0.0298	0.577±0.0327	0.57±0.0179	0.604±0.046	0.641±0.0345	0.566±0.0152	0.546±0.0236	0.597±0.0256	0.605±0.0177	0.668±0.0204	0.64±0.0408
Quinoline	Heterocyclic compound	C9H7N	91-22-5	1244.08427876823	129	102	0.0223±0.00106	0.0262±0.00147	0.0114±0.00104	0.0165±0.00141	0.0359±0.00211	0.032±0.0013	0.0624±0.000502	0.0841±0.00554	0.0287±0.00201	0.0321±0.00169	0.0238±0.00115	0.0239±0.00132
Benzene, 1,2,3,5-tetramethyl-	Aromatics	C10H14	527-53-7	1117	134	119	0.0267±0.00316	0.027±0.000952	0.0268±0.0012	0.0272±0.00151	0.0381±0.00214	0.0222±0.00134	0.0236±0.00204	0.0281±0.00159	0.031±0.00112	0.0222±0.000773	0.0205±0.000368	0.0209±0.000716
2-Decenal, (E)-	Aldehyde	C10H18O	3913-81-3	1263	83	70	0.00356±0.000575	0.00505±0.000309	0.00657±0.00122	0.00449±0.000537	0.00289±0.000508	0.00465±0.000947	0.00298±0.000823	0.00411±0.000928	0.00351±0.000185	0.00348±0.000359	0.00286±0.000613	0.00338±0.000156
2,6-Octadiene, 2,6-dimethyl-	Terpenoids	C10H18	2792-39-4	978	69	41	1.12±0.0218	1.72±0.0571	0.323±0.0196	0.236±0.0149	0.187±0.0106	0.162±0.0115	0.258±0.0168	0.34±0.022	0.193±0.0141	0.247±0.00792	0.126±0.0108	0.135±0.0277
S-Methyl pentanethioate	Ester	C6H12OS	42075-43-4	942	57	85	0.0379±0.00076	0.0441±0.00227	0.0649±0.00505	0.0295±0.000998	0.08±0.000413	0.042±0.00118	0.13±0.0145	1.58±0.111	0.0371±0.00235	0.0461±0.000671	0.0406±0.000497	0.0402±0.00171
Carvone oxide, trans-	Terpenoids	C10H14O2	39903-97-4	1278	67	55	0.00831±0.000414	0.0142±0.00138	0.00993±0.00226	0.0134±0.00186	0.0205±0.00193	0.0357±0.00168	0.0165±0.000677	0.0331±0.00357	0.0511±0.00484	0.0312±0.00247	0.0359±0.00164	0.0687±0.00108
Longifolene	Terpenoids	C15H24	475-20-7	1406	161	204	0.00632±0.00114	0.00418±0.00138	0.00211±0.0000481	0.000115±0.00000277	0.00261±0.000253	0.00225±0.000421	0.00073±0.000156	0.000698±0.000142	0.00233±0.00018	0.00336±0.000189	0.00118±0.000535	0.0021±0.000346
Cyclohexanol, 1-methyl-4-(1-methylethyl)-, trans-	Terpenoids	C10H20O	3901-93-7	1151	98	71	0.0042±0.000377	0.00521±0.000114	0.00451±0.000246	0.00435±0.000493	0.00362±0.000165	0.00424±0.000518	0.00324±0.000339	0.00546±0.000264	0.00361±0.00039	0.00415±0.000364	0.00286±0.0000444	0.00277±0.000536
Benzene, 1-ethyl-3,5-dimethyl-	Aromatics	C10H14	934-74-7	1059	134	119	0.00231±0.000335	0.00252±0.0000535	0.00297±0.000211	0.0029±0.000223	0.00476±0.000179	0.00294±0.0000706	0.00262±0.000386	0.00473±0.000821	0.0024±0.000206	0.00224±0.000123	0.00202±0.000104	0.00191±0.000307
(3R,3aR,3bR,4S,7R,7aR)-4-Isopropyl-3,7-dimethyloctahydro-1H-cyclopenta[1,3]cyclopropa[1,2]benzen-3-ol	Terpenoids	C15H26O	38230-60-3	1493	207	161	0.0423±0.00328	0.0358±0.00468	0.0325±0.00363	0.0364±0.00641	0.0427±0.00208	0.0332±0.00405	0.0325±0.0019	0.0475±0.0115	0.0281±0.00433	0.0269±0.00373	0.0358±0.00598	0.0317±0.00237
Methyl Isobutyl Ketone	Ketone	C6H12O	108-10-1	736.962156557802	58	100	0.0295±0.00463	0.0223±0.0056	0.0374±0.00352	0.0187±0.000404	0.157±0.00565	0.0414±0.0041	0.119±0.00321	0.499±0.0185	0.049±0.00937	0.127±0.00798	0.0257±0.00321	0.231±0.00197
trans-2-Undecen-1-ol	Alcohol	C11H22O	75039-84-8	1365	57	68	0.0181±0.000495	0.0154±0.004	0.0235±0.00151	0.00275±0.0000661	0.0795±0.0026	0.0024±0.0000617	0.16±0.00274	0.242±0.013	0.00235±0.000035	0.0233±0.0182	0.00246±0.0000304	0.0189±0.00122
2,7-Octadiene-1,6-diol, 2,6-dimethyl-, (E)-	Terpenoids	C10H18O2	75991-61-6	1339	71	67	0.0664±0.0216	0.277±0.00452	0.145±0.0916	0.31±0.0104	0.325±0.0445	0.274±0.078	0.181±0.00188	0.175±0.0153	0.158±0.017	0.168±0.0032	0.158±0.0193	0.204±0.0138
6-Nonenal, (E)-	Aldehyde	C9H16O	2277-20-5	1124	112	41	0.0127±0.00115	0.0138±0.000303	0.0789±0.0026	0.0568±0.0015	0.0308±0.00235	0.0134±0.0014	0.0107±0.000626	0.0492±0.00291	0.00172±0.0000256	0.00949±0.000833	0.00179±0.0000222	0.00171±0.0000461
2(4H)-Benzofuranone, 5,6,7,7a-tetrahydro-4,4,7a-trimethyl-, (R)-	Ester	C11H16O2	17092-92-1	1532	124	152	0.0268±0.0028	0.0299±0.00218	0.000956±0.000334	0.000119±0.00000286	0.00317±0.00072	0.0906±0.00925	0.0162±0.000861	0.00421±0.000419	0.106±0.00601	0.0892±0.00143	0.117±0.00202	0.212±0.0073
Benzoic acid, 2,4-dichloro-	Acid	C7H4Cl2O2	50-84-0	1528	175	173	0.0426±0.00243	0.0541±0.00683	0.0403±0.012	0.0272±0.00339	0.0255±0.00528	0.0327±0.00703	0.0159±0.000914	0.0137±0.00141	0.0313±0.00147	0.0267±0.00145	0.0368±0.00165	0.0968±0.00651
Megastigma-4,6(E),8(E)-triene	Hydrocarbons	C13H20	51468-86-1	1329	133	161	0.0225±0.00118	0.0213±0.000783	0.0209±0.00254	0.026±0.000831	0.0247±0.00108	0.0196±0.00347	0.0207±0.00202	0.0233±0.00417	0.019±0.00262	0.0184±0.00227	0.0202±0.00264	0.018±0.00449
2-Amino-5-methylbenzoic acid	Acid	C8H9NO2	2941-78-8	1543	105	106	0.00358±0.00096	0.000276±0.00000684	0.000274±0.00000969	0.000296±0.00000711	0.00883±0.00116	0.0025±0.000479	0.000269±0.00000703	0.000269±0.00000531	0.00233±0.000562	0.000258±0.00000449	0.00217±0.00084	0.000251±0.00000679
Phenol, 2,6-dimethoxy-	Phenol	C8H10O3	91-10-1	1355	111	139	0.00362±0.000975	0.00603±0.000901	0.00609±0.00147	0.0064±0.000258	0.0063±0.00139	0.00529±0.00133	0.00321±0.000125	0.0103±0.00159	0.00419±0.000157	0.00404±0.0004	0.00309±0.000412	0.00367±0.000208
Geranyl formate	Ester	C11H18O2	105-86-2	1301	67	69	0.0147±0.000481	0.00844±0.0012	0.0135±0.00152	0.00438±0.00331	0.00051±0.0000183	0.0027±0.000251	0.000512±0.0000133	0.000512±0.0000101	0.00655±0.00009	0.00736±0.00066	0.00641±0.000451	0.000478±0.0000129
p-Menthane-3,8-diol, cis-1,3,trans-1,4-	Terpenoids	C10H20O2	3564-98-5	1301	96	81	0.00983±0.000416	0.0114±0.00087	0.0171±0.00265	0.00969±0.00114	0.00906±0.00095	0.0143±0.0022	0.00639±0.000481	0.0173±0.00166	0.00897±0.000722	0.0115±0.000247	0.00692±0.00107	0.0129±0.000724
2,6-Dimethyl-2-trans-6-octadiene	Terpenoids	C10H18	2609-23-6	993	69	41	0.0383±0.00284	0.0375±0.00271	0.0469±0.000555	0.0397±0.00522	0.0371±0.00242	0.0292±0.00197	0.0262±0.00184	0.059±0.00518	0.0265±0.00264	0.0308±0.00109	0.0375±0.00741	0.0321±0.00337
Cyclohexane, 1-ethenyl-1-methyl-2,4-bis(1-methylethenyl)-, [1S-(1.alpha.,2.beta.,4.beta.)]-	Terpenoids	C15H24	515-13-9	1391	68	81	0.00338±0.000331	0.00422±0.000466	0.00424±0.000988	0.00222±0.0000713	0.00304±0.000904	0.00204±0.000369	0.00193±0.000187	0.00352±0.000349	0.00257±0.00023	0.00302±0.000419	0.00138±0.0000866	0.00153±0.0000254
Phenol, 2,5-bis(1-methylethyl)-	Phenol	C12H18O	35946-91-9	1421	107	163	0.0563±0.00629	0.0404±0.00944	0.0141±0.00203	0.00374±0.000327	0.0132±0.000639	0.00299±0.000523	0.00223±0.00112	0.0063±0.000825	0.0085±0.000377	0.0139±0.000482	0.013±0.000715	0.00469±0.00103
Naphthalene, 1,2,3,5,6,7,8,8a-octahydro-1,8a-dimethyl-7-(1-methylethenyl)-, [1S-(1.alpha.,7.alpha.,8a.alpha.)]-	Terpenoids	C15H24	10219-75-7	1494	107	161	0.021±0.00165	0.0153±0.00151	0.00425±0.000666	0.00272±0.000114	0.014±0.000669	0.00716±0.000435	0.00406±0.00034	0.00519±0.000584	0.0118±0.000159	0.00996±0.000925	0.00602±0.0006	0.00466±0.0004
Ylangene	Terpenoids	C15H24	14912-44-8	1372	119	93	0.00189±0.00137	0.000727±0.00054	0.000103±0.00000364	0.000111±0.00000267	0.000101±0.00000362	0.0016±0.0000797	0.00079±0.0000863	0.017±0.00109	0.00197±0.000286	0.00132±0.000147	0.000981±0.000429	0.00501±0.00127
2,6-Octadien-1-ol, 3,7-dimethyl-, formate, (Z)-	Ester	C11H18O2	2142-94-1	1283	67	69	0.000827±0.00000969	0.000842±0.0000209	0.000835±0.0000296	0.000904±0.0000217	0.00696±0.000575	0.00542±0.000512	0.00472±0.000141	0.014±0.000297	0.00449±0.000666	0.011±0.000389	0.00762±0.000302	0.0159±0.00172
1,2,3,6-Tetrahydropyridine	Heterocyclic compound	C5H9N	694-05-3	781	55	80	0.109±0.00541	0.15±0.00126	0.143±0.00442	0.0671±0.00374	0.331±0.00632	0.092±0.00305	0.375±0.0233	4.09±0.163	0.0822±0.000954	0.194±0.00669	0.0802±0.00202	0.0577±0.00141
5-Methyl-2-nitrophenol	Phenol	C7H7NO3	700-38-9	1247	153	77	0.102±0.00387	0.104±0.00436	0.0979±0.00629	0.0966±0.00317	0.101±0.00651	0.109±0.00558	0.0987±0.00159	0.0918±0.00358	0.102±0.00375	0.102±0.00255	0.115±0.00168	0.111±0.00684
Butanoic acid, 3-methyl-, hexyl ester	Ester	C11H22O2	10032-13-0	1244	103	57	0.0107±0.00162	0.0122±0.000636	0.015±0.000423	0.0157±0.000847	0.0524±0.00175	0.0108±0.000756	0.00554±0.000224	0.00651±0.000274	0.00919±0.00024	0.00927±0.000548	0.0127±0.00101	0.0139±0.00191
Benzofuran, 4,7-dimethyl-	Heterocyclic compound	C10H10O	28715-26-6	1220	146	145	0.00312±0.000265	0.00314±0.000238	0.00273±0.000485	0.00294±0.000123	0.00646±0.000616	0.0239±0.000963	0.00306±0.000376	0.00574±0.00141	0.00779±0.000371	0.00354±0.0000864	0.0149±0.000606	0.0112±0.000759
3-Methyl-pyrrolo(2,3-b)pyrazine	Heterocyclic compound	C7H7N3	20321-99-7	1481	132	133	0.0765±0.0112	0.0591±0.0033	0.0389±0.0066	0.0304±0.00146	0.06±0.00534	0.0297±0.00284	0.0212±0.000647	0.0195±0.00151	0.0277±0.0012	0.0321±0.000943	0.0346±0.00219	0.036±0.000936
Ethanone, 1-(2,4-dihydroxyphenyl)-	Ketone	C8H8O3	89-84-9	1538.44776119403	137	152	0.00336±0.000559	0.00607±0.00552	0.00264±0.000733	0.00147±0.000518	0.011±0.00209	0.00446±0.00384	0.005±0.00388	0.00473±0.00299	0.012±0.0006	0.00358±0.000271	0.0105±0.00773	0.000107±0.00000288
1-Pentanone, 1-(1H-imidazol-4-yl)-	Heterocyclic compound	C8H12N2O	69393-15-3	1622	110	95	0.0138±0.000698	0.0101±0.000696	0.00147±0.000447	0.000523±0.000335	0.00198±0.000136	0.0014±0.000399	0.00135±0.000147	0.000127±0.0000025	0.00102±0.000425	0.00156±0.000283	0.0129±0.000983	0.00129±0.000215
1,3-Benzodioxole, 2-acetyl-4-methoxy-2-methyl-	Heterocyclic compound	C11H12O4	91057-65-7	1487	165	108	0.225±0.0605	0.175±0.0254	0.118±0.0284	0.108±0.00606	0.156±0.0126	0.128±0.0123	0.1±0.00283	0.0986±0.00473	0.121±0.00444	0.125±0.00815	0.147±0.0086	0.162±0.00364
Benzenemethanol, .alpha.-2-propenyl-	Alcohol	C10H12O	936-58-3	1242	79	77	0.27±0.00761	0.271±0.0152	0.251±0.0144	0.252±0.00836	0.296±0.0172	0.277±0.0203	0.24±0.0045	0.234±0.0102	0.259±0.0123	0.256±0.00712	0.29±0.00778	0.277±0.0174
Bicyclo[3.1.1]hept-2-en-6-ol, 2,7,7-trimethyl-, acetate, [1S-(1.alpha.,5.alpha.,6.beta.)]-	Ester	C12H18O2	50764-55-1	1239	134	119	0.0218±0.000588	0.0228±0.001	0.0236±0.00177	0.0219±0.000576	0.0444±0.00205	0.0236±0.000965	0.0174±0.00108	0.0182±0.000398	0.0213±0.000538	0.0199±0.000729	0.0255±0.000754	0.0231±0.00214
Ethanone, 1-(2-hydroxy-5-methylphenyl)-	Ketone	C9H10O2	1450-72-2	1279.41653160454	135	150	5.41±0.118	4.96±0.225	2.13±0.219	1.94±0.0612	1.39±0.121	3.02±0.137	1.18±0.0201	1.68±0.015	3.07±0.141	2.18±0.0409	5.02±0.0752	3.01±0.149
Benzene, (1-methoxypropyl)-	Ether	C10H14O	59588-12-4	1116	77	121	0.04±0.0018	0.142±0.00192	0.000938±0.000632	0.000252±0.00000605	0.00676±0.000468	0.0205±0.00161	0.00269±0.000215	0.00407±0.000251	0.000215±0.0000032	0.00748±0.000427	0.000225±0.00000279	0.00715±0.00164
2,6,6-Trimethyl-2-cyclohexene-1,4-dione	Ketone	C9H12O2	1125-21-9	1146.95187165775	96	68	0.0601±0.00295	0.0604±0.00387	0.124±0.0176	0.0414±0.00322	0.0708±0.00287	0.0597±0.00849	0.0631±0.00494	0.267±0.0236	0.0411±0.00233	0.0629±0.00372	0.0513±0.00128	0.0327±0.00247
Benzene, pentamethyl-	Aromatics	C11H16	700-12-9	1260	148	133	0.0204±0.00142	0.0313±0.00156	0.0208±0.00117	0.0151±0.000786	0.0251±0.00209	0.0219±0.00152	0.0147±0.000629	0.0159±0.000458	0.0247±0.00153	0.0238±0.00037	0.0159±0.00148	0.0192±0.000944
Benzaldehyde, 2,5-dimethyl-	Aldehyde	C9H10O	5779-94-2	1154	91	134	0.0136±0.00102	0.0221±0.00284	0.0102±0.000823	0.0118±0.00143	0.0227±0.00139	0.0142±0.00202	0.00976±0.00147	0.0153±0.00152	0.0135±0.000663	0.0116±0.000194	0.00956±0.000436	0.00977±0.000661
Benzene, tert-butyl-	Aromatics	C10H14	98-06-6	975	120	79	0.00581±0.000311	0.0000897±0.00000223	0.000089±0.00000315	0.0000963±0.00000231	0.0000873±0.00000313	0.0121±0.000672	0.0000877±0.00000229	0.00986±0.000328	0.00355±0.00272	0.00475±0.000136	0.00302±0.000065	0.00305±0.000402
2-Pyrrolidinemethanamine, N-methyl-, (S)-	Heterocyclic compound	C6H14N2	66411-54-9	1025	70	68	0.844±0.0126	1.99±0.0594	0.58±0.0525	0.0779±0.00284	0.102±0.00275	0.0895±0.00283	0.0749±0.00121	0.0983±0.00486	0.153±0.00486	0.257±0.00904	0.341±0.00293	0.257±0.0145
Cyclohexene, 3,4-diethenyl-1,6-dimethyl-	Hydrocarbons	C12H18	61142-14-1	1126	108	93	0.00411±0.000426	0.00171±0.000172	0.00202±0.000441	0.00596±0.000364	0.000296±0.0000106	0.0467±0.00178	0.000297±0.00000774	0.0031±0.000511	0.021±0.000734	0.00421±0.000746	0.0115±0.000422	0.0264±0.000898
1,3-Pentanedione, 4,4-dimethyl-1-phenyl-	Ketone	C13H16O2	13988-67-5	1574	147	69	0.0064±0.000824	0.00752±0.000108	0.0102±0.00128	0.00559±0.000773	0.00685±0.000236	0.00294±0.000162	0.00269±0.000336	0.00419±0.000598	0.0038±0.0004	0.00561±0.000513	0.00523±0.000365	0.00401±0.000145
Phenethyl isocyanate	Ester	C9H9NO	1943-82-4	1225	147	91	0.00605±0.000926	0.00794±0.000261	0.00971±0.00115	0.00855±0.000538	0.00477±0.000233	0.00909±0.00153	0.00551±0.00103	0.0277±0.00221	0.00985±0.00045	0.00575±0.000741	0.00493±0.000185	0.00876±0.000814
3-Cyclohexen-1-one, 3,5,5-trimethyl-	Ketone	C9H14O	471-01-2	1044	96	81	0.0231±0.000573	0.0263±0.000776	0.0236±0.00171	0.0233±0.00246	0.02±0.00171	0.0226±0.00183	0.018±0.00194	0.0179±0.00199	0.0198±0.00159	0.0238±0.000244	0.0242±0.000501	0.0239±0.00294
Benzene, (1-methyl-1-propylpentyl)-	Aromatics	C15H24	54932-91-1	1450	105	91	0.0179±0.00136	0.0126±0.000375	0.00795±0.000774	0.00887±0.00507	0.0339±0.00302	0.00719±0.000538	0.0142±0.00373	0.0168±0.0118	0.00663±0.000353	0.00989±0.000212	0.0169±0.000633	0.013±0.000322
Pentanal O-benzyloxime	Nitrogen compounds	C12H17NO	72399-21-4	1483	91	92	0.00952±0.00148	0.00512±0.00393	0.000696±0.0000246	0.000753±0.0000181	0.000683±0.0000245	0.0043±0.000948	0.000685±0.0000179	0.000685±0.0000135	0.00471±0.000564	0.00282±0.00191	0.000672±0.00000832	0.00504±0.00143
Benzene, (5-bromopentyl)-	Halogenated hydrocarbons	C11H15Br	14469-83-1	1532	91	92	0.011±0.00141	0.00808±0.000655	0.00186±0.00104	0.000231±0.00000555	0.00647±0.00099	0.00406±0.000861	0.00021±0.00000549	0.0149±0.00262	0.00383±0.00147	0.00292±0.000224	0.00404±0.000336	0.00716±0.000409
Bicyclo[3.1.0]hex-2-ene, 4-methylene-1-(1-methylethyl)-	Terpenoids	C10H14	36262-09-6	956	91	92	0.01±0.000668	0.0164±0.00101	0.0102±0.00101	0.0163±0.00153	0.0156±0.000676	0.047±0.000806	0.0099±0.000406	0.0214±0.00208	0.0607±0.00882	0.0168±0.000104	0.0234±0.00268	0.0435±0.00187
Bicyclo[3.1.1]heptane, 6-methyl-2-methylene-6-(4-methyl-3-pentenyl)-, [1R-(1.alpha.,5.alpha.,6.beta.)]-	Terpenoids	C15H24	55123-21-2	1446	93	119	0.017±0.00147	0.0122±0.00328	0.00417±0.000479	0.00208±0.000481	0.00542±0.00106	0.00726±0.000774	0.00114±0.000682	0.000771±0.000661	0.00263±0.000514	0.00516±0.000484	0.0184±0.00189	0.00196±0.000131
Benzene, 1-methyl-2-(1-ethylpropyl)-	Aromatics	C12H18	54410-74-1	1192	133	105	0.0107±0.00067	0.0131±0.000397	0.00703±0.00103	0.00756±0.000744	0.0255±0.000945	0.0123±0.00133	0.00797±0.000528	0.00924±0.000656	0.0167±0.000701	0.0108±0.000778	0.0127±0.000573	0.0156±0.000744
2-Naphthalenemethanol, 2,3,4,4a,5,6,7,8-octahydro-.alpha.,.alpha.,4a,8-tetramethyl-, [2R-(2.alpha.,4a.beta.,8.beta.)]-	Terpenoids	C15H26O	63891-61-2	1606	107	149	0.126±0.00663	0.0875±0.00146	0.0104±0.0014	0.00415±0.000259	0.02±0.00229	0.00969±0.000944	0.00994±0.000382	0.00208±0.000535	0.011±0.00072	0.0129±0.000574	0.114±0.00583	0.0108±0.000548
Norbornadieone	Ketone	C7H10O	10218-02-7	995	54	110	0.000607±0.00000712	0.00563±0.00226	0.00428±0.000258	0.00541±0.000693	0.0082±0.000471	0.00505±0.000786	0.0104±0.00128	0.0564±0.00253	0.00769±0.00142	0.0106±0.00152	0.00639±0.000154	0.00668±0.000797
Benzoic acid, 2-hydroxy-, phenylmethyl ester	Ester	C14H12O3	118-58-1	1872	65	91	0.00237±0.000423	0.00282±0.000449	0.00127±0.000223	0.00105±0.000169	0.00889±0.00109	0.00153±0.000114	0.000938±0.000143	0.00134±0.0000534	0.00197±0.000444	0.00262±0.000342	0.00885±0.00168	0.00272±0.0000561
4a(2H)-Naphthalenol, 1,3,4,5,6,8a-hexahydro-4,7-dimethyl-1-(1-methylethyl)-, (1S,4S,4aS,8aR)-	Terpenoids	C15H26O	73365-77-2	1614	179	161	0.0211±0.0017	0.0146±0.000347	0.00234±0.000416	0.00104±0.000257	0.00435±0.000628	0.00193±0.000234	0.00202±0.000179	0.000326±0.000213	0.00197±0.0000818	0.00234±0.000214	0.0168±0.001	0.00171±0.000331
Ethanone, 1-(2-methyl-1,3-dithiolan-2-yl)-	Ketone	C6H10OS2	33266-07-8	1257	59	119	0.00151±0.0000359	0.00163±0.000362	0.00232±0.000112	0.00143±0.000268	0.00157±0.00023	0.00288±0.000236	0.00168±0.000156	0.00143±0.000084	0.00338±0.00029	0.00286±0.000276	0.00173±0.0000175	0.00573±0.00000516
7-(2-Hydroxypropan-2-yl)-1,4a-dimethyldecahydronaphthalen-1-ol	Terpenoids	C15H28O2	92857-25-5	1799	149	59	0.00428±0.0011	0.00459±0.000814	0.0031±0.00016	0.00339±0.000431	0.00706±0.000639	0.00467±0.000905	0.00275±0.000158	0.00533±0.00035	0.0034±0.000821	0.00396±0.000747	0.00556±0.000648	0.00383±0.000226
(1S,5S,6R)-6-Methyl-2-methylene-6-(4-methylpent-3-en-1-yl)bicyclo[3.1.1]heptane	Terpenoids	C15H24	15438-94-5	1492	69	93	0.152±0.0343	0.141±0.0163	0.105±0.0261	0.0976±0.00334	0.122±0.0104	0.111±0.00955	0.0854±0.00115	0.088±0.00237	0.103±0.00347	0.108±0.00464	0.117±0.00603	0.13±0.00324
Camphenone, 6-	Ketone	C10H14O	55659-42-2	1095	93	107	0.279±0.0108	0.26±0.0101	0.307±0.0114	0.225±0.00785	0.237±0.0123	0.271±0.0149	0.271±0.00404	0.256±0.0134	0.277±0.0107	0.24±0.00856	0.291±0.00885	0.297±0.0145
3,3-Dimethyl-6-methylenecyclohexene	Hydrocarbons	C9H14	20185-16-4	1001	79	107	0.00316±0.000441	0.00936±0.00178	0.00289±0.000364	0.0019±0.000192	0.00299±0.000293	0.00242±0.0000435	0.00349±0.000286	0.0169±0.000646	0.00394±0.000288	0.00267±0.000264	0.00645±0.000317	0.00607±0.000391
2,6-Dodecadien-1-al	Aldehyde	C12H20O	21662-13-5	1449	70	69	0.0145±0.00179	0.0124±0.00283	0.0167±0.00287	0.00826±0.00251	0.018±0.0034	0.00848±0.00211	0.00221±0.00178	0.00615±0.006	0.00813±0.00199	0.0108±0.000299	0.00618±0.00604	0.00723±0.00338
2(3H)-Furanone, 5-hexyldihydro-4-methyl-, trans-	Ketone	C11H20O2	147254-33-9	1514	97	142	0.0097±0.00157	0.0109±0.00103	0.00777±0.00114	0.00572±0.000905	0.0145±0.00151	0.00565±0.0016	0.00295±0.00146	0.00609±0.00254	0.00578±0.00266	0.00624±0.00012	0.00572±0.00127	0.00592±0.000481
(E)-Tetradec-2-enal	Aldehyde	C14H26O	51534-36-2	1673	70	41	0.00732±0.00126	0.00716±0.000895	0.00603±0.00112	0.0033±0.000428	0.0179±0.00149	0.00368±0.000298	0.00223±0.000341	0.00202±0.000346	0.00427±0.000191	0.00833±0.000806	0.00545±0.000504	0.00287±0.000138
Guanidine	Nitrogen compounds	CH5N3	113-00-8	1188	59	43	0.0718±0.00211	0.0422±0.0014	0.034±0.000564	0.0192±0.00105	0.0277±0.000542	0.0344±0.000976	0.0377±0.000483	0.011±0.00966	0.0477±0.0014	0.016±0.00129	0.0307±0.000395	0.0319±0.00271
Cyclohexanone, 5-methyl-2-(1-methylethylidene)-	Terpenoids	C10H16O	15932-80-6	1220	67	81	0.0146±0.001	0.0173±0.00101	0.0168±0.000737	0.0114±0.000573	0.0213±0.000778	0.0178±0.000725	0.0443±0.00597	1.16±0.0772	0.0245±0.00184	0.0118±0.000839	0.017±0.00115	0.0209±0.00187
1-Pentanone, 1-(2-thienyl)-	Ketone	C9H12OS	53119-25-8	1386	111	126	0.00485±0.000656	0.00381±0.00112	0.00713±0.00158	0.00102±0.000393	0.000109±0.0000039	0.00325±0.000513	0.000109±0.00000285	0.00132±0.000312	0.00137±0.000143	0.00399±0.000502	0.00108±0.000415	0.000102±0.00000275
Ethanol, 2-(2-hydroxyethoxy)-, 1-nitrate	Alcohol	C4H9NO5	20633-16-3	1167	45	46	0.445±0.0399	0.304±0.0159	0.266±0.0259	0.197±0.0119	0.366±0.0307	0.352±0.0221	0.325±0.00836	0.367±0.021	0.207±0.00622	0.361±0.0253	0.22±0.00496	0.118±0.00673
1-Undecene, 9-methyl-	Hydrocarbons	C12H24	74630-41-4	1152	139	55	0.00358±0.000135	0.00377±0.000351	0.00306±0.000123	0.00309±0.000398	0.00288±0.000318	0.003±0.000613	0.00181±0.00137	0.0023±0.000441	0.00257±0.000465	0.00228±0.000489	0.00288±0.000214	0.00293±0.000242
1,7-Octadiene, 2,7-dimethyl-3,6-bis(methylene)-	Hydrocarbons	C12H18	16714-60-6	1163	147	41	0.00897±0.000604	0.00873±0.00101	0.00683±0.000512	0.00921±0.000408	0.0084±0.000282	0.007±0.0013	0.00768±0.000665	0.00748±0.00127	0.0073±0.00165	0.00671±0.00126	0.00717±0.00115	0.0061±0.000914
2-Pentenenitrile, 4,4-dimethyl-	Nitrogen compounds	C7H11N	39168-14-4	882	94	67	0.00329±0.000694	0.0033±0.000126	0.00587±0.000438	0.00156±0.000294	0.00259±0.000168	0.00268±0.000117	0.00293±0.000133	0.0184±0.000865	0.000899±0.000255	0.00328±0.000349	0.000748±0.000289	0.000752±0.000153
2-Propenoic acid, 2-methyl-, 1,2-ethanediyl ester	Ester	C10H14O4	97-90-5	1323	113	41	0.131±0.0174	0.24±0.0202	0.137±0.0641	0.213±0.00857	0.221±0.0267	0.189±0.0494	0.133±0.000596	0.134±0.0066	0.134±0.00847	0.142±0.00115	0.123±0.0119	0.145±0.00791
3-Nonen-5-one	Ketone	C9H16O	82456-34-6	1052	83	55	2.32±0.0355	2.97±0.134	0.847±0.0398	0.28±0.00909	0.195±0.00215	0.178±0.0106	0.265±0.0328	4.42±0.212	0.103±0.00403	0.122±0.00354	0.0978±0.00159	0.101±0.00564
2,6-Dimethyl-1,3,5,7-octatetraene, E,E-	Hydrocarbons	C10H14	460-01-5	1131	91	77	0.00161±0.0000189	0.00164±0.0000406	0.0148±0.00148	0.0118±0.00175	0.0201±0.00177	0.0217±0.00393	0.0102±0.000792	0.0103±0.00128	0.0125±0.000878	0.0147±0.00183	0.0094±0.00148	0.0113±0.0087
Ethanone, 1-(1H-pyrazol-4-yl)-	Ketone	C5H6N2O	25016-16-4	1336	95	110	0.0095±0.00059	0.00802±0.000874	0.000696±0.0000246	0.00393±0.000161	0.0201±0.0013	0.00731±0.000766	0.0121±0.000345	0.0935±0.024	0.0115±0.000989	0.0114±0.000354	0.0135±0.000245	0.00802±0.000581
1-Octen-1-ol, acetate	Ester	C10H18O2	77149-68-9	1192	99	128	0.0544±0.00852	0.106±0.0121	0.092±0.0233	0.095±0.00402	0.103±0.0112	0.0996±0.0183	0.0687±0.000737	0.0492±0.00711	0.084±0.00763	0.101±0.00194	0.0642±0.0147	0.0746±0.00179
1-Adamantanol	Alcohol	C10H16O	768-95-6	1333	95	152	0.0043±0.000258	0.00753±0.000708	0.00414±0.003	0.00608±0.000712	0.0397±0.00725	0.00615±0.000925	0.0449±0.00195	0.378±0.00149	0.0242±0.000683	0.00904±0.0027	0.0142±0.0027	0.0122±0.00109
Phenol, 4-methyl-2-nitro-, acetate (ester)	Ester	C9H9NO4	54646-55-8	1495	77	153	0.017±0.00205	0.0224±0.00374	0.0069±0.000385	0.0211±0.000204	0.00503±0.0013	0.00465±0.00153	0.00385±0.00298	0.00955±0.00559	0.00312±0.000271	0.0212±0.015	0.00324±0.000778	0.00408±0.000209
1,2-Hydrazinedicarboxaldehyde	Aldehyde	C2H4N2O2	628-36-4	1173	60	88	0.334±0.0293	0.233±0.00877	0.202±0.0185	0.16±0.00493	0.315±0.0168	0.305±0.0264	0.27±0.0143	0.675±0.123	0.464±0.0474	0.399±0.0825	0.202±0.00576	0.109±0.0166
2-Nonanol, acetate	Ester	C11H22O2	14936-66-4	1236	126	87	0.168±0.00486	0.168±0.00736	0.15±0.0098	0.155±0.00447	0.166±0.0124	0.173±0.00742	0.153±0.00543	0.167±0.00621	0.158±0.00667	0.164±0.00624	0.177±0.00506	0.173±0.00792
2-(2-Acetoxy-1-propyl)furan, (S)	Heterocyclic compound	C9H12O3	60830-70-8	1115	108	81	0.00457±0.000668	0.0178±0.00151	0.000577±0.00000517	0.00245±0.00012	0.0119±0.00117	0.0306±0.0019	0.000108±0.00000283	0.0105±0.00191	0.0279±0.00226	0.0451±0.00148	0.0344±0.000911	0.053±0.0042
Benzoic acid, 2-propenyl ester	Ester	C10H10O2	583-04-0	1254	105	77	0.0352±0.00257	0.0395±0.00547	0.0479±0.00328	0.0317±0.00194	0.0343±0.00379	0.0506±0.00562	0.0281±0.00118	0.0294±0.00251	0.0539±0.00275	0.0536±0.00193	0.0352±0.00379	0.0433±0.00155
Benzoic acid, 2-methylpropyl ester	Ester	C11H14O2	120-50-3	1321	105	123	0.00478±0.00102	0.00469±0.000121	0.00189±0.000378	0.00172±0.000538	0.00915±0.000959	0.00204±0.000345	0.0166±0.00344	0.22±0.00915	0.00461±0.000379	0.00423±0.000376	0.0043±0.00083	0.00353±0.000347
Hexanal, 2-ethyl-	Aldehyde	C8H16O	123-05-7	956	72	57	0.00403±0.00306	0.000508±0.0000126	0.00919±0.000328	0.000545±0.0000131	0.000494±0.0000177	0.00244±0.000144	0.00319±0.000234	0.0282±0.00172	0.00566±0.000181	0.0057±0.000326	0.00333±0.000199	0.0149±0.000809
1-(Furan-2-yl)-2-methylpentan-1-one	Ketone	C10H14O2	1248070-62-3	1268	95	124	0.00321±0.000613	0.00337±0.000951	0.00329±0.000872	0.000499±0.000012	0.00819±0.000478	0.00516±0.000563	0.0105±0.00212	0.111±0.00579	0.00706±0.000474	0.00685±0.00101	0.00465±0.0000539	0.00566±0.000613
Carbonic acid, phenyl propyl ester	Ester	C10H12O3	13183-16-9	1334	94	77	0.0217±0.00135	0.0267±0.00163	0.0128±0.00109	0.00687±0.000258	0.0476±0.00267	0.0123±0.000793	0.186±0.0353	3.12±0.14	0.0119±0.00176	0.0204±0.00143	0.0113±0.000834	0.0101±0.00135
1,2,4-Trimethoxybenzene	Ether	C9H12O3	135-77-3	1372	168	153	0.00209±0.0000246	0.0362±0.00985	0.0555±0.0107	0.0164±0.000696	0.0227±0.00199	0.0212±0.00347	0.00208±0.0000543	0.0106±0.000174	0.0234±0.0012	0.0257±0.000752	0.0159±0.00111	0.0131±0.000461
4-Hexen-3-one, 5-methyl-	Ketone	C7H12O	13905-10-7	1080	112	55	0.00657±0.0024	0.0358±0.00175	0.0164±0.0085	0.03±0.00166	0.0322±0.00418	0.0261±0.00814	0.0177±0.00226	0.0164±0.00163	0.0159±0.00073	0.0154±0.000696	0.0141±0.00162	0.0177±0.00122
3,5,9-Undecatrien-2-one, 6,10-dimethyl-	Ketone	C13H20O	141-10-6	1581	69	41	0.0068±0.00223	0.0176±0.000771	0.0138±0.00577	0.0142±0.0012	0.0175±0.0018	0.0119±0.00332	0.00654±0.000495	0.0107±0.000277	0.00783±0.000783	0.00921±0.00122	0.00788±0.00162	0.01±0.00107
2-Methylbutanoic anhydride	Acid	C10H18O3	1468-39-9	1188	85	57	0.256±0.0401	0.528±0.0768	0.463±0.116	0.535±0.0158	0.602±0.052	0.614±0.115	0.44±0.0408	0.35±0.032	0.5±0.0211	0.597±0.0123	0.452±0.0441	0.431±0.0048
Ethanone, 1-(4-ethylphenyl)-	Ketone	C10H12O	937-30-4	1277	133	148	0.0052±0.000677	0.00571±0.000538	0.00799±0.00157	0.0078±0.000399	0.00454±0.00129	0.00774±0.000408	0.00513±0.000657	0.00904±0.000478	0.00923±0.000546	0.00647±0.000353	0.00388±0.000305	0.00684±0.000729
Heptadecane, 2-methyl-	Hydrocarbons	C18H38	1560-89-0	1765	71	99	0.00914±0.00205	0.0367±0.00555	0.0143±0.00623	0.0223±0.00257	0.0383±0.00642	0.0225±0.00706	0.0125±0.00311	0.0326±0.00313	0.021±0.00154	0.0162±0.0029	0.0233±0.00151	0.0286±0.00188
Pentadecane, 2-methyl-	Hydrocarbons	C16H34	1560-93-6	1563	57	183	0.0501±0.0141	0.196±0.0113	0.0938±0.0563	0.16±0.00307	0.229±0.0691	0.158±0.0517	0.0967±0.00969	0.15±0.00855	0.103±0.0126	0.102±0.00561	0.111±0.0107	0.15±0.0183
3-Methylpenta-1,3-diene-5-ol, (E)-	Alcohol	C6H10O	1572-08-3	900	97	69	0.00118±0.00079	0.00277±0.000646	0.0045±0.000359	0.00472±0.000326	0.00372±0.000386	0.00221±0.000776	0.00367±0.000224	0.0144±0.000566	0.00348±0.00066	0.00403±0.000757	0.00306±0.00115	0.00715±0.000662
3,5-di-tert-Butyl-4-hydroxybenzaldehyde	Aldehyde	C15H22O2	1620-98-0	1772	219	191	0.00347±0.000342	0.00405±0.000989	0.00295±0.000566	0.00195±0.0000761	0.00662±0.000801	0.00241±0.000442	0.0002±0.00000521	0.00121±0.000263	0.00417±0.000228	0.00711±0.000579	0.0116±0.00139	0.00418±0.000169
Undecane, 5-methyl-	Hydrocarbons	C12H26	1632-70-8	1156	85	57	0.00427±0.00276	0.00684±0.000816	0.00631±0.00114	0.00706±0.000366	0.0375±0.00242	0.0302±0.000658	0.0329±0.00117	0.00106±0.0000208	0.0698±0.00484	0.018±0.00114	0.013±0.000675	0.0233±0.000513
2H-Tetrazole, 2-methyl-	Heterocyclic compound	C2H4N4	16681-78-0	935	84	56	0.000169±0.00000199	0.000172±0.00000428	0.00396±0.000967	0.00279±0.00178	0.00398±0.000495	0.000162±0.00000415	0.00347±0.00116	0.0348±0.00104	0.000158±0.00000235	0.00234±0.000859	0.00103±0.000198	0.000157±0.00000425
1-Pentanone, 1-(4-methylphenyl)-	Ketone	C12H16O	1671-77-8	1471	134	119	0.00906±0.001	0.00621±0.000316	0.00276±0.00031	0.000985±0.000615	0.00918±0.000361	0.00159±0.00043	0.00161±0.000311	0.00164±0.000189	0.00273±0.000571	0.00518±0.000394	0.00521±0.000433	0.00424±0.000464
Tetradecane, 2,6,10-trimethyl-	Terpenoids	C17H36	14905-56-7	1539	57	71	0.191±0.0392	0.624±0.0189	0.344±0.185	0.553±0.00727	0.626±0.0625	0.493±0.137	0.322±0.0267	0.469±0.0221	0.343±0.0406	0.323±0.011	0.353±0.0326	0.474±0.0166
Pyridine, 3-(1-methyl-2-pyrrolidinyl)-, (S)-	Heterocyclic compound	C10H14N2	54-11-5	1351	84	133	0.0192±0.00279	0.0471±0.00301	0.0356±0.0142	0.0454±0.00214	0.0375±0.03	0.0404±0.011	0.0188±0.0136	0.0321±0.000812	0.00302±0.000045	0.0299±0.000616	0.0246±0.00275	0.0301±0.000808
Cyclohexene, 4-methyl-1-(1-methylethenyl)-	Terpenoids	C10H16	586-67-4	1073	93	79	0.00185±0.000232	0.000918±0.000231	0.0000949±0.00000336	0.0109±0.009	0.00273±0.0000861	0.00615±0.000606	0.00747±0.000836	0.0099±0.000284	0.0075±0.000553	0.00529±0.000698	0.00696±0.00112	0.00969±0.000413
3-Acetyl-2,5-dimethyl furan	Heterocyclic compound	C8H10O2	10599-70-9	1099	138	123	0.14±0.00655	0.143±0.00443	0.124±0.00737	0.122±0.00643	0.137±0.00945	0.148±0.00794	0.125±0.00399	0.124±0.00753	0.137±0.00519	0.138±0.00455	0.149±0.00524	0.15±0.00891
1-Nonen-4-ol	Alcohol	C9H18O	35192-73-5	1103	101	83	0.0114±0.000326	0.0111±0.000451	0.00907±0.000664	0.00892±0.000679	0.0123±0.00148	0.0109±0.000708	0.0101±0.00103	0.0157±0.00187	0.0105±0.00102	0.0121±0.00053	0.0116±0.000537	0.0146±0.000682
2,5-Furandicarboxaldehyde	Aldehyde	C6H4O3	823-82-5	1076	124	123	0.00593±0.000192	0.00854±0.000902	0.00413±0.000944	0.00382±0.000997	0.00559±0.00128	0.00111±0.000103	0.00528±0.00676	0.0511±0.00192	0.00905±0.000751	0.00165±0.000606	0.00124±0.000339	0.00143±0.000209
Oxirane, (2-bromoethyl)-	Halogenated hydrocarbons	C4H7BrO	13287-42-8	933	41	71	0.0441±0.00374	0.0188±0.00162	0.0683±0.00688	0.0891±0.00557	0.0329±0.00217	0.00885±0.00363	0.00641±0.0016	0.0211±0.00535	0.00488±0.0001	0.0179±0.000262	0.00448±0.00014	0.00966±0.00168
Cyclobutanecarboxylic acid chloride	Halogenated hydrocarbons	C5H7ClO	5006-22-4	863	55	83	0.0476±0.00129	0.0538±0.000862	0.0422±0.00573	0.0557±0.00176	0.0563±0.0018	0.051±0.00104	0.0498±0.00444	0.0517±0.00336	0.0499±0.000652	0.0502±0.00135	0.0495±0.00245	0.048±0.00168
4,7-Methanoazulene, 1,2,3,4,5,6,7,8-octahydro-1,4,9,9-tetramethyl-, [1S-(1.alpha.,4.alpha.,7.alpha.)]-	Terpenoids	C15H24	514-51-2	1381	161	189	0.000522±0.00000612	0.000531±0.0000132	0.000527±0.0000187	0.000571±0.0000137	0.0136±0.000954	0.00732±0.000854	0.000519±0.0000135	0.00604±0.000684	0.00815±0.00131	0.0147±0.000664	0.00284±0.00043	0.00476±0.000334
Cyclopenta[c]pentalen-3(3aH)-one, octahydro-1,2,3a,6-tetramethyl-	Ketone	C15H24O	120052-69-9	1620	135	164	0.16±0.00956	0.112±0.00133	0.015±0.00216	0.00629±0.00057	0.0386±0.00264	0.0133±0.00108	0.0131±0.000276	0.00281±0.000246	0.0151±0.000845	0.0218±0.000519	0.146±0.00593	0.0132±0.000843
6-Undecanol	Alcohol	C11H24O	23708-56-7	1281	83	55	0.000529±0.00000621	0.00202±0.00128	0.000535±0.0000189	0.00374±0.000521	0.0202±0.00243	0.0171±0.00267	0.0177±0.00013	0.0415±0.00352	0.0143±0.00128	0.0302±0.000842	0.0194±0.00105	0.0394±0.00529
1,3-Diazabicyclo[3.1.0]hexane	Heterocyclic compound	C4H8N2	17038-28-7	894	83	42	0.00718±0.001	0.00754±0.000477	0.0133±0.00116	0.00355±0.00156	0.00805±0.000296	0.00667±0.000084	0.00701±0.000355	0.0395±0.00122	0.00263±0.000515	0.00866±0.00106	0.00226±0.000598	0.00272±0.000594
2H-Pyran-2-methanol, tetrahydro-	Alcohol	C6H12O2	100-72-1	992	67	85	0.0254±0.00198	0.0437±0.00143	0.0258±0.00198	0.0137±0.00237	0.0295±0.00531	0.0212±0.00157	0.0286±0.00158	0.146±0.00632	0.0279±0.00201	0.0208±0.00343	0.0447±0.0011	0.0448±0.0023
Heptanoic acid, methyl ester	Ester	C8H16O2	106-73-0	1024.40987124464	74	87	0.0176±0.00104	0.02±0.00134	0.0213±0.00069	0.0228±0.00255	0.0319±0.00143	0.0218±0.000643	0.0215±0.000434	0.0295±0.00109	0.0148±0.000945	0.0206±0.000288	0.0171±0.000188	0.0164±0.0015
Butanoic acid, butyl ester	Ester	C8H16O2	109-21-7	996.045785639958	43	71	0.032±0.00153	0.0485±0.00403	0.0325±0.00166	0.0329±0.00248	0.0372±0.000801	0.0367±0.00553	0.0259±0.00098	0.0394±0.00137	0.0418±0.00204	0.0525±0.00307	0.0278±0.00156	0.0286±0.00102
1,4-Butanediamine	Amine	C4H12N2	110-60-1	901	71	43	0.0112±0.000469	0.0143±0.00043	0.0157±0.000369	0.00954±0.0000919	0.0296±0.000439	0.0187±0.000752	0.0289±0.0015	0.23±0.00707	0.0222±0.00175	0.0238±0.000474	0.0164±0.000663	0.0219±0.00153
10-Undecenal	Aldehyde	C11H20O	112-45-8	1297	41	55	0.026±0.00483	0.0237±0.00728	0.0326±0.00674	0.00926±0.00113	0.0116±0.00139	0.0118±0.00151	0.00377±0.000906	0.000534±0.0000105	0.0148±0.000892	0.0191±0.000512	0.00939±0.000642	0.00605±0.000463
2-Acetyl-5-methylfuran	Heterocyclic compound	C7H8O2	1193-79-9	1037.21804511278	109	124	0.443±0.0121	0.474±0.0152	0.481±0.02	0.53±0.0166	0.595±0.0281	0.491±0.0213	0.583±0.0113	1.56±0.047	0.352±0.0126	0.437±0.0151	0.399±0.00765	0.376±0.0216
Tridecane, 4,8-dimethyl-	Hydrocarbons	C15H32	55030-62-1	1407	99	41	0.0848±0.0103	0.207±0.0203	0.151±0.0606	0.174±0.00257	0.219±0.0346	0.179±0.049	0.109±0.00152	0.11±0.00561	0.147±0.0113	0.148±0.0072	0.104±0.0181	0.128±0.00586
Ethanone, 1-(2-methyl-1-cyclopenten-1-yl)-	Ketone	C8H12O	3168-90-9	1044	79	109	0.00437±0.00047	0.00623±0.000637	0.00452±0.000552	0.00471±0.000578	0.192±0.0049	0.0408±0.00261	0.0908±0.000689	0.0655±0.00206	0.0507±0.0044	0.0399±0.00145	0.0174±0.000644	0.0212±0.00167
3,7-Nonadien-2-one, 8-methyl-, (E)-	Ketone	C10H16O	35408-14-1	1230	41	69	0.001±0.00062	0.00455±0.000704	0.0061±0.00112	0.00508±0.000822	0.00675±0.000772	0.00464±0.000784	0.00574±0.000794	0.00675±0.0017	0.00379±0.000291	0.00299±0.000682	0.00276±0.000637	0.00323±0.000722
1-Oxaspiro[4.5]dec-6-ene, 2,6,10,10-tetramethyl-	Terpenoids	C13H22O	36431-72-8	1302	82	138	0.0314±0.0013	0.0191±0.00224	0.0255±0.000372	0.0104±0.000571	0.0481±0.00102	0.00176±0.0000452	0.00184±0.0000479	0.00184±0.0000362	0.00172±0.0000257	0.0137±0.00113	0.0123±0.000393	0.00171±0.0000463
Furan, 2-hexyl-	Heterocyclic compound	C10H16O	3777-70-6	1095	81	82	0.256±0.0129	0.254±0.011	0.228±0.0119	0.218±0.00787	0.233±0.0137	0.262±0.0127	0.218±0.00397	0.216±0.0113	0.238±0.00945	0.242±0.00877	0.272±0.0101	0.276±0.0143
3-Penten-2-one, 4-(acetyloxy)-, (Z)-	Ketone	C7H10O3	38365-58-1	1025	100	85	0.00719±0.000165	0.0145±0.000536	0.00452±0.000288	0.000485±0.000338	0.000405±0.000259	0.000362±0.000226	0.000568±0.00000671	0.000103±0.00000202	0.000997±0.0000893	0.00147±0.000175	0.00285±0.000247	0.00211±0.000158
2,6,10-Trimethyltridecane	Terpenoids	C16H34	3891-99-4	1449	57	71	0.0384±0.00546	0.0359±0.00706	0.0443±0.00689	0.0105±0.0073	0.0343±0.00424	0.0242±0.00304	0.0109±0.00101	0.0104±0.00108	0.0269±0.00269	0.0312±0.00273	0.0201±0.00246	0.0158±0.00051
1H-Tetrazol-5-amine	Amine	CH3N5	4418-61-5	1375	85	57	0.00108±0.0000126	0.00109±0.0000272	0.00109±0.0000385	0.00118±0.0000282	0.0142±0.00123	0.0084±0.00198	0.0181±0.00151	0.0488±0.00394	0.00737±0.00252	0.0299±0.00572	0.00755±0.00151	0.0227±0.00176
1-Methyl-4-(6-methylhept-5-en-2-yl)cyclohexa-1,3-diene	Terpenoids	C15H24	451-55-8	1482	121	119	0.0264±0.00196	0.021±0.00306	0.00553±0.000634	0.00281±0.000524	0.000167±0.000006	0.000161±0.00000413	0.00168±0.000756	0.00301±0.00125	0.00652±0.00038	0.00668±0.000599	0.00743±0.000347	0.00446±0.00066
trans-1-Nitro-1-propene	Nitrogen compounds	C3H5NO2	17082-05-2	1013	44	41	0.028±0.00206	0.0487±0.00161	0.0356±0.000932	0.0199±0.00157	0.0447±0.00121	0.0267±0.00189	0.0423±0.00265	0.233±0.0087	0.042±0.000569	0.0355±0.000633	0.0664±0.00204	0.0623±0.00419
6-Isopropyl-1,4-dimethylnaphthalene	Aromatics	C15H18	489-77-0	1697	198	183	0.00411±0.0000871	0.00336±0.000294	0.00103±0.000205	0.000557±0.000162	0.0104±0.0011	0.00302±0.000596	0.00106±0.000107	0.00448±0.000617	0.00318±0.000343	0.0038±0.000271	0.00414±0.000226	0.00467±0.000215
2-Butyl-5-propylthiazole	Heterocyclic compound	C10H17NS	52414-86-5	1376	141	154	0.00714±0.000887	0.00738±0.00207	0.0104±0.00159	0.000453±0.0000109	0.00414±0.000431	0.00411±0.000978	0.000412±0.0000108	0.000412±0.00000813	0.00393±0.000371	0.0045±0.000131	0.00274±0.000287	0.00245±0.000558
1H-Pyrrole-2,5-dione	Ketone	C4H3NO2	541-59-3	987.480438184664	97	54	0.00278±0.0000326	0.00283±0.0000703	0.0189±0.000428	0.0199±0.000759	0.0178±0.000376	0.0173±0.000192	0.0163±0.00207	0.0529±0.0134	0.0026±0.0000387	0.0227±0.00149	0.0159±0.00208	0.0153±0.00168
Cyclohexanol, 2-methyl-3-(1-methylethenyl)-, (1.alpha.,2.alpha.,3.alpha.)-	Alcohol	C10H18O	54244-81-4	1199	83	55	0.0331±0.00297	0.0571±0.00726	0.0504±0.0169	0.0498±0.00403	0.0592±0.0157	0.0511±0.0122	0.0343±0.000333	0.0416±0.00565	0.0456±0.00259	0.0552±0.0000814	0.036±0.00345	0.0403±0.0036
1-Nonene, 4,6,8-trimethyl-	Hydrocarbons	C12H24	54410-98-9	1053	41	71	0.828±0.0146	1.03±0.0508	0.308±0.00949	0.126±0.0117	0.0879±0.00163	0.0835±0.00431	0.104±0.0108	1.48±0.0745	0.051±0.00139	0.0614±0.00481	0.048±0.00125	0.0507±0.00143
3,4-Dimethylcyclohexanol	Alcohol	C8H16O	5715-23-1	1126	95	71	0.0193±0.00805	0.0132±0.00205	0.00965±0.00173	0.00494±0.00148	0.00391±0.000836	0.00457±0.00106	0.00129±0.000283	0.000196±0.00000386	0.00251±0.00093	0.00343±0.000384	0.00249±0.00026	0.00533±0.000578
Benzene, nitroso-	Nitrogen compounds	C6H5NO	586-96-9	1019	77	107	0.00777±0.000986	0.00807±0.00119	0.00982±0.000108	0.0089±0.000204	0.00637±0.000701	0.00729±0.000528	0.00574±0.000948	0.00674±0.00149	0.00535±0.00117	0.00501±0.000963	0.00746±0.000964	0.00675±0.00101
1,2-Benzenedimethanol	Alcohol	C8H10O2	612-14-6	1393	120	91	0.0123±0.00152	0.00909±0.00204	0.00348±0.000216	0.00131±0.000283	0.00394±0.000387	0.00164±0.000084	0.000727±0.000516	0.0000788±0.00000155	0.00267±0.0000568	0.00403±0.000116	0.00266±0.000373	0.00174±0.000324
Hydroperoxide, 1,4-dioxan-2-yl	Heterocyclic compound	C4H8O4	4722-59-2	1015	73	87	0.0154±0.000127	0.0214±0.00077	0.00563±0.000885	0.00104±0.000219	0.00226±0.000297	0.000838±0.000665	0.000157±0.00000409	0.00147±0.00117	0.000147±0.00000219	0.00508±0.00028	0.0063±0.000377	0.000146±0.00000395
Decane, 3-ethyl-3-methyl-	Hydrocarbons	C13H28	17312-66-2	1251	85	155	0.54±0.0176	0.586±0.0319	0.512±0.0381	0.545±0.013	0.593±0.0471	0.605±0.0198	0.529±0.0093	0.723±0.0229	0.554±0.0256	0.558±0.022	0.603±0.0199	0.589±0.0345
Thiazole, 5-ethenyl-4-methyl-	Heterocyclic compound	C6H7NS	1759-28-0	1027	125	97	0.000786±0.000234	0.00103±0.000369	0.000869±0.000708	0.000318±0.000208	0.00144±0.000534	0.00153±0.000378	0.0013±0.000142	0.00408±0.00112	0.00225±0.00015	0.00312±0.00135	0.0031±0.000154	0.00283±0.000369
Benzene, 1,1'-(1,1,2,2-tetramethyl-1,2-ethanediyl)bis-	Aromatics	C18H22	1889-67-4	1758	91	119	0.0026±0.000552	0.00041±0.0000102	0.00397±0.000736	0.00044±0.0000106	0.00634±0.000472	0.000384±0.00000985	0.0004±0.0000104	0.0004±0.00000789	0.0032±0.000713	0.0134±0.00229	0.0103±0.000358	0.0036±0.00203
Pentadecane, 2,6,10,14-tetramethyl-	Terpenoids	C19H40	1921-70-6	1690	113	183	0.00252±0.000513	0.00587±0.00136	0.00281±0.00106	0.00364±0.000758	0.00784±0.00105	0.00405±0.00104	0.00274±0.000296	0.00447±0.000506	0.00447±0.000585	0.00345±0.000292	0.00481±0.000812	0.00514±0.00056
Cyclohexanol, 1-ethenyl-	Alcohol	C8H14O	1940-19-8	1005	111	83	0.0132±0.00115	0.0172±0.00105	0.0544±0.00603	0.0252±0.00177	0.0337±0.00274	0.0185±0.000301	0.0451±0.000657	0.22±0.00649	0.0207±0.000769	0.0313±0.0018	0.0202±0.000773	0.0549±0.0069
Thiirane, (methoxymethyl)-	Heterocyclic compound	C4H8OS	19858-14-1	855	59	45	0.00682±0.000621	0.00675±0.000446	0.00469±0.000653	0.00687±0.000729	0.00606±0.000622	0.00628±0.000607	0.00646±0.000605	0.0059±0.000314	0.00622±0.000665	0.00606±0.0000386	0.00605±0.000254	0.00632±0.000595
1H-Pyrrole-2,5-dione, 3-ethyl-4-methyl-	Ketone	C7H9NO2	20189-42-8	1239	139	67	0.368±0.0126	0.369±0.0191	0.335±0.0196	0.347±0.0121	0.358±0.0265	0.388±0.0201	0.337±0.00791	0.331±0.0123	0.356±0.0135	0.356±0.0106	0.398±0.0104	0.379±0.0268
Carbamic acid, 2-chloroethyl ester	Ester	C3H6ClNO2	2114-18-3	1099	44	74	0.0816±0.00403	0.0812±0.00291	0.0722±0.00323	0.0682±0.00174	0.0752±0.00553	0.0887±0.00448	0.0721±0.00126	0.0668±0.00372	0.0965±0.00399	0.081±0.00315	0.0914±0.00437	0.113±0.0097
5-Hepten-2-one, 4,6-dimethyl-	Ketone	C9H16O	31162-48-8	1015	122	55	0.484±0.0118	2.34±0.0423	0.082±0.00297	0.164±0.00257	0.138±0.00102	0.402±0.00921	0.32±0.00152	0.356±0.0114	0.323±0.0175	0.164±0.00566	0.272±0.00238	0.452±0.0186
cis-7-Decen-1-al	Aldehyde	C10H18O	21661-97-2	1199	136	55	0.0544±0.00255	0.865±0.0207	0.281±0.00433	0.0119±0.000727	0.0324±0.00186	0.0132±0.000249	0.0254±0.000665	0.0172±0.00127	0.0213±0.00096	0.0282±0.000567	0.0231±0.00105	0.0265±0.00137
1(2H)-Naphthalenone, octahydro-4-hydroxy-, trans-	Ketone	C10H16O2	21766-50-7	1529	81	109	0.0132±0.000425	0.0116±0.000348	0.00568±0.00133	0.000843±0.0000202	0.0134±0.00197	0.0163±0.00172	0.00397±0.0000814	0.0144±0.00159	0.0184±0.00108	0.016±0.00129	0.0196±0.00046	0.0321±0.00128
Isopentyl hexanoate	Ester	C11H22O2	2198-61-0	1250	70	99	0.288±0.01	0.311±0.0132	0.276±0.02	0.291±0.00724	0.308±0.0261	0.319±0.0115	0.277±0.00526	0.337±0.0169	0.288±0.0117	0.29±0.00974	0.32±0.0121	0.313±0.0172
Propanoic acid, 2-methyl-, hexyl ester	Ester	C10H20O2	2349-07-7	1150	39	84	0.00627±0.000312	0.00636±0.000461	0.0103±0.00119	0.00433±0.000164	0.00598±0.00019	0.00552±0.00074	0.006±0.000307	0.022±0.00242	0.0038±0.000191	0.00605±0.000308	0.00454±0.000385	0.00413±0.0000839
Hexadecane, 4-methyl-	Hydrocarbons	C17H36	25117-26-4	1659	71	57	0.0666±0.0153	0.0584±0.0178	0.0336±0.0127	0.027±0.00135	0.129±0.0163	0.0304±0.00603	0.0168±0.00418	0.0266±0.00513	0.0309±0.00131	0.0407±0.00664	0.0402±0.007	0.0263±0.00373
3-Cyclohexene-1-acetaldehyde, .alpha.,4-dimethyl-	Aldehyde	C10H16O	29548-14-9	1225	94	79	0.745±0.0464	0.757±0.0356	0.283±0.0124	0.0102±0.00468	0.718±0.0376	0.65±0.0453	0.471±0.0136	0.58±0.0252	0.463±0.0301	0.423±0.0116	0.859±0.037	0.512±0.0298
2-Heptenal, 2-methyl-	Aldehyde	C8H14O	30567-26-1	1025	55	56	0.614±0.00398	1.39±0.0371	0.432±0.0322	0.0698±0.00736	0.0805±0.00174	0.0702±0.00269	0.0572±0.000512	0.086±0.00519	0.113±0.00341	0.181±0.00323	0.241±0.00857	0.179±0.013
(3S,3aS,6R,8aS)-3,8,8-Trimethyl-7-methyleneoctahydro-1H-3a,6-methanoazulene	Terpenoids	C15H24	31145-21-8	1417	91	133	0.00302±0.000679	0.00341±0.00127	0.00869±0.000398	0.00341±0.000948	0.00756±0.000241	0.00407±0.000313	0.00265±0.000172	0.00397±0.000499	0.00487±0.000082	0.00923±0.000616	0.0034±0.000194	0.00366±0.000449
Hexadecane, 7,9-dimethyl-	Hydrocarbons	C18H38	21164-95-4	1679	57	71	0.00742±0.00163	0.0122±0.0021	0.00747±0.00334	0.00675±0.00118	0.0117±0.00175	0.0076±0.00166	0.00509±0.000769	0.00907±0.000194	0.01±0.0018	0.00726±0.00162	0.00873±0.00122	0.0102±0.00128
Cyclopropanemethanol, 2,2,3,3-tetramethyl-	Alcohol	C8H16O	2415-96-5	1008	57	97	0.0102±0.00415	0.0498±0.00264	0.0294±0.0131	0.0547±0.00341	0.057±0.00475	0.0447±0.0133	0.0371±0.00342	0.0761±0.00433	0.0318±0.000935	0.0312±0.000235	0.0296±0.00297	0.0392±0.00209
Diethyl Phthalate	Ester	C12H14O4	84-66-2	1594	149	177	0.162±0.0137	0.132±0.0169	0.0719±0.0142	0.00834±0.00067	0.24±0.0131	0.136±0.00747	0.00588±0.000395	0.00773±0.000808	0.0955±0.0000227	0.188±0.00737	0.296±0.0107	0.0984±0.000818
Propanoic acid, 2-methyl-, 3-hydroxy-2,2,4-trimethylpentyl ester	Ester	C12H24O3	77-68-9	1374	71	56	0.0465±0.00157	0.0512±0.00212	0.0587±0.00958	0.0252±0.00244	0.111±0.00938	0.0687±0.00624	0.079±0.00423	0.217±0.0142	0.0558±0.00546	0.116±0.00192	0.0821±0.0038	0.134±0.00711
Decane, 2,3,6-trimethyl-	Hydrocarbons	C13H28	62238-12-4	1201	141	57	0.0206±0.00284	0.0401±0.00553	0.0428±0.00891	0.116±0.00385	0.134±0.0102	0.139±0.00554	0.121±0.00399	0.113±0.00381	0.126±0.00285	0.126±0.00622	0.138±0.00504	0.126±0.00664
Isophthalaldehyde	Aldehyde	C8H6O2	626-19-7	1237	134	133	0.00406±0.000312	0.00439±0.000273	0.00408±0.000192	0.00281±0.000354	0.0117±0.000648	0.00221±0.000325	0.00278±0.000331	0.00501±0.000327	0.00232±0.000452	0.00328±0.000343	0.00211±0.000278	0.00293±0.0001
Formic acid, 2-phenylethyl ester	Ester	C9H10O2	104-62-1	1178	104	91	0.0085±0.000393	0.0369±0.000268	0.00187±0.000334	0.000736±0.00056	0.00333±0.000136	0.00987±0.000799	0.00038±0.000263	0.00148±0.00129	0.000905±0.000154	0.00688±0.000416	0.000694±0.000147	0.000395±0.000283
.alpha.-Methylstyrene	Aromatics	C9H10	98-83-9	983.694530443757	118	117	0.00749±0.0000372	0.00675±0.000349	0.00602±0.000735	0.00657±0.000433	0.0136±0.00125	0.00502±0.00119	0.00704±0.00125	0.00428±0.000231	0.00453±0.00127	0.00445±0.000475	0.00644±0.00126	0.00603±0.000303
2,6-Dimethyl-1-nonen-3-yn-5-ol	Alcohol	C11H18O	19780-98-4	1300	43	41	0.0195±0.00284	0.0557±0.00168	0.0243±0.0191	0.0569±0.00166	0.0581±0.00678	0.056±0.0128	0.0391±0.00116	0.0372±0.0019	0.0388±0.00488	0.0418±0.00155	0.0349±0.0023	0.0392±0.00206
Benzene, 1,2-dimethoxy-	Ether	C8H10O2	91-16-7	1148	123	95	0.00287±0.00114	0.00643±0.00185	0.00199±0.000474	0.00147±0.000632	0.00994±0.000233	0.0141±0.000553	0.00254±0.00104	0.00661±0.000687	0.00723±0.000254	0.00352±0.0002	0.00499±0.000329	0.00627±0.000555
Furan, 2-butyltetrahydro-	Heterocyclic compound	C8H16O	1004-29-1	1004	71	43	0.0112±0.000826	0.0217±0.0024	0.0134±0.00123	0.0115±0.00216	0.0166±0.000586	0.0131±0.000556	0.0152±0.000589	0.0715±0.00275	0.0167±0.000674	0.0107±0.00226	0.0226±0.00045	0.0219±0.000693
L-Norleucine, methyl ester	Ester	C7H15NO2	21754-55-2	1061	86	69	0.00156±0.0000182	0.0112±0.0000883	0.00938±0.00132	0.0137±0.000947	0.0123±0.00125	0.012±0.000952	0.0202±0.0106	0.0093±0.000813	0.0178±0.0128	0.01±0.00027	0.0105±0.00044	0.0104±0.000124
4-Penten-1-ol, propanoate	Ester	C8H14O2	30563-30-5	978	68	57	2.5±0.0347	3.74±0.0898	0.686±0.0113	0.578±0.0248	0.544±0.00453	0.177±0.00749	0.454±0.0093	0.635±0.0289	0.185±0.00778	0.224±0.00495	0.0987±0.00363	0.167±0.0119
1,5-Diazabicyclo[3.1.0]hexane	Heterocyclic compound	C4H8N2	13090-31-8	951	84	83	0.016±0.000557	0.0188±0.00091	0.0328±0.0022	0.0146±0.000322	0.0455±0.00157	0.0128±0.000966	0.0696±0.00929	0.868±0.0436	0.00204±0.0000303	0.0173±0.00121	0.00213±0.0000264	0.00751±0.00471
2-Acetoxyacetophenone	Ketone	C10H10O3	7250-94-4	1388	121	136	0.00654±0.00102	0.0071±0.00145	0.00224±0.000188	0.000308±0.00000739	0.00616±0.00516	0.000269±0.00000689	0.00028±0.0000073	0.00028±0.00000552	0.00453±0.000804	0.00312±0.00154	0.000274±0.0000034	0.000261±0.00000705
(5R,8aR)-5-Propyloctahydroindolizine	Heterocyclic compound	C11H21N	120057-35-4	1271	124	96	0.0555±0.00985	0.0808±0.00873	0.205±0.0225	0.0533±0.00581	0.0172±0.00295	0.0124±0.00371	0.00345±0.000179	0.00446±0.000294	0.00403±0.000391	0.033±0.0102	0.0034±0.000474	0.00284±0.0000738
3,4-Dimethoxytoluene	Ether	C9H12O2	494-99-5	1233	152	137	0.000987±0.000186	0.00182±0.000177	0.000163±0.00000575	0.000176±0.00000422	0.00438±0.000372	0.0131±0.000594	0.00278±0.00057	0.0239±0.00235	0.00448±0.000459	0.00235±0.0000979	0.00535±0.0000249	0.00139±0.00012
5-Isoxazolecarboxylic acid, 4,5-dihydro-5-methyl-, methyl ester, (R)-	Heterocyclic compound	C6H9NO3	64018-42-4	1071	84	42	0.0529±0.000362	0.0886±0.00568	0.0152±0.000989	0.00754±0.00271	0.058±0.00544	0.0408±0.00746	0.0402±0.00476	0.126±0.0127	0.0742±0.00117	0.0566±0.00606	0.0629±0.00538	0.0556±0.008
1-Cyclohexene-1-carboxaldehyde, 5,5-dimethyl-3-oxo-	Aldehyde	C9H12O2	56621-35-3	1274	96	68	0.0162±0.00208	0.022±0.00303	0.0545±0.0065	0.0147±0.00206	0.0058±0.00144	0.00558±0.00182	0.00242±0.000642	0.00832±0.00105	0.00383±0.00211	0.0135±0.00333	0.00471±0.00152	0.00288±0.000774
Benzenamine, 4-ethoxy-	Amine	C8H11NO	156-43-4	1293.6790923825	108	137	0.133±0.00248	0.124±0.00427	0.0505±0.0047	0.0471±0.0022	0.0333±0.00299	0.0673±0.00396	0.0256±0.00109	0.265±0.0167	0.0713±0.000453	0.0523±0.00124	0.123±0.00285	0.0698±0.00357
2-Cyclohexen-1-one, 3-methyl-	Ketone	C7H10O	1193-18-6	1061	82	110	9.29±0.13	9.36±0.304	9.04±0.387	9.27±0.302	9.23±0.439	9.5±0.401	9.63±0.223	8.46±0.349	9.18±0.303	8.71±0.208	10.1±0.22	9.66±0.432
Dispiro[1,3-dioxolane-2,2'-bicyclo[2.2.1]heptane-3',2''-(1'',3''-dioxolane)], 4',7',7'-trimethyl-	Heterocyclic compound	C14H22O4	24022-14-8	1706	113	99	0.00414±0.000142	0.00697±0.00057	0.00362±0.00126	0.00288±0.000494	0.0367±0.00387	0.00441±0.00155	0.00255±0.000499	0.00343±0.000622	0.00401±0.000342	0.00922±0.000948	0.00713±0.000649	0.00489±0.000192
1,4-Methano-1H-indene, octahydro-4-methyl-8-methylene-7-(1-methylethyl)-, [1S-(1.alpha.,3a.beta.,4.alpha.,7.alpha.,7a.beta.)]-	Terpenoids	C15H24	3650-28-0	1396	105	41	0.00944±0.00143	0.00643±0.00105	0.00252±0.000486	0.000243±0.00000584	0.0025±0.000275	0.00184±0.0000606	0.000221±0.00000577	0.00614±0.00425	0.00218±0.00019	0.00268±0.0000861	0.00203±0.000155	0.00144±0.000398
Decane, 1-iodo-	Halogenated hydrocarbons	C10H21I	2050-77-3	1433	85	57	0.0204±0.00178	0.0245±0.000983	0.0217±0.00666	0.0181±0.000391	0.0198±0.0016	0.0303±0.00396	0.0169±0.0021	0.0213±0.00218	0.044±0.00256	0.0274±0.00166	0.0275±0.00262	0.0214±0.000858
6-Octenal, 7-methyl-3-methylene-	Aldehyde	C10H16O	55050-40-3	1147	69	41	0.00813±0.00117	0.0101±0.000622	0.00739±0.0013	0.00507±0.000461	0.0052±0.0012	0.006±0.000226	0.00399±0.000639	0.00561±0.00107	0.0072±0.000496	0.00459±0.000371	0.00516±0.00054	0.00336±0.000269
Acetaldehyde, tetramer	Aldehyde	C8H16O4	108-62-3	1035	43	45	0.0292±0.00146	0.0393±0.00231	0.0279±0.00278	0.0189±0.000278	0.139±0.00241	0.0153±0.00119	0.0688±0.0158	0.138±0.00708	0.0278±0.00383	0.041±0.0024	0.013±0.00106	0.0216±0.00079
2-Heptenoic acid	Acid	C7H12O2	18999-28-5	1108	73	41	0.00495±0.000487	0.00438±0.000109	0.00665±0.00123	0.00401±0.00149	0.000532±0.0000191	0.00398±0.000575	0.00323±0.000361	0.0126±0.00221	0.00233±0.0016	0.00445±0.000782	0.00772±0.00105	0.0138±0.00177
Ethanone, 1-(1,4-dimethyl-3-cyclohexen-1-yl)-	Terpenoids	C10H16O	43219-68-7	1149	109	67	0.00392±0.000615	0.00372±0.000339	0.00287±0.000498	0.00431±0.0000596	0.00467±0.000559	0.0325±0.00171	0.0046±0.000621	0.0541±0.00318	0.0339±0.000607	0.00406±0.000085	0.0163±0.00189	0.0311±0.00135
2-Butenal, 3-methyl-	Aldehyde	C5H8O	107-86-8	782	84	55	0.0413±0.0025	0.0169±0.00228	0.0127±0.00125	0.000923±0.0000222	0.0187±0.000808	0.0228±0.00166	0.0277±0.00166	0.0341±0.00214	0.00416±0.000192	0.032±0.00406	0.00502±0.000781	0.00743±0.000799
1H-Imidazole, 2-propyl-	Heterocyclic compound	C6H10N2	50995-95-4	1195	110	82	0.00455±0.0019	0.00656±0.00193	0.0104±0.00129	0.0165±0.0045	0.0141±0.00211	0.0131±0.000803	0.0137±0.0015	0.0472±0.00901	0.0103±0.000949	0.014±0.00134	0.0154±0.000262	0.0129±0.00107
Butyramide, 2-cyano-2-ethyl-	Amine	C7H12N2O	18705-38-9	1270	82	97	0.0052±0.00107	0.00234±0.000218	0.00265±0.00157	0.000739±0.000665	0.00284±0.000342	0.00347±0.000762	0.00295±0.000531	0.0231±0.000987	0.00515±0.000836	0.00661±0.000558	0.00381±0.000876	0.00185±0.000781
Ethylamine, 2-diethylboryloxy-	Amine	C6H16BNO	149894-26-8	977	44	100	0.594±0.00934	0.849±0.0162	0.163±0.00247	0.101±0.00306	0.0582±0.00632	0.0427±0.00263	0.0506±0.0186	0.113±0.00586	0.0481±0.016	0.0507±0.0163	0.0335±0.0126	0.0458±0.0117
Carbonochloridodithioic acid, methyl ester	Ester	C2H3ClS2	16696-91-6	895	76	91	0.375±0.0268	0.518±0.0159	0.542±0.0364	0.573±0.00978	0.416±0.0173	0.486±0.0227	0.0013±0.000034	0.516±0.0271	0.00643±0.0006	1.29±0.0357	0.00128±0.0000158	0.00122±0.0000328
Furan, 2-propyl-	Heterocyclic compound	C7H10O	4229-91-8	791	81	53	0.0203±0.000718	0.0283±0.000718	0.0274±0.000737	0.0135±0.000579	0.0614±0.00158	0.0175±0.00074	0.0687±0.00466	0.801±0.0334	0.0159±0.000808	0.0358±0.00141	0.0148±0.000602	0.0106±0.000479
1H-Pyrrole-2-carboxaldehyde	Aldehyde	C5H5NO	1003-29-8	1012	95	94	0.126±0.011	0.242±0.00787	0.155±0.0164	0.25±0.0116	0.151±0.0109	0.082±0.00263	0.0959±0.00233	0.265±0.00625	0.287±0.0182	0.165±0.0111	0.165±0.00573	0.124±0.00812
cis-3-Hexenyl salicylate	Ester	C13H16O3	65405-77-8	1670	121	120	0.022±0.00564	0.0276±0.0123	0.01±0.00393	0.00628±0.000778	0.0155±0.00377	0.0101±0.00498	0.00484±0.0012	0.00543±0.00206	0.01±0.00115	0.0102±0.00234	0.0105±0.0016	0.00832±0.000252
Benzoic acid, 2-(acetylamino)-, methyl ester	Ester	C10H11NO3	2719-08-6	1608	91	193	0.0729±0.00226	0.0519±0.00133	0.00692±0.00108	0.00119±0.0000285	0.0144±0.000623	0.00595±0.00063	0.00625±0.000234	0.00108±0.0000213	0.00717±0.00153	0.00858±0.000662	0.0697±0.00326	0.00694±0.000412
1,2-Ethanediol, monobenzoate	Ester	C9H10O3	94-33-7	1425	105	77	0.233±0.0276	0.164±0.0393	0.0551±0.00694	0.0149±0.0012	0.0537±0.00339	0.0126±0.00138	0.00673±0.0000411	0.00541±0.00109	0.0341±0.0022	0.0562±0.0035	0.0522±0.00236	0.0192±0.000673
(1R,3aS,8aS)-7-Isopropyl-1,4-dimethyl-1,2,3,3a,6,8a-hexahydroazulene	Terpenoids	C15H24	36577-33-0	1443	105	161	0.0258±0.00185	0.02±0.00287	0.00586±0.000604	0.00286±0.000318	0.00669±0.00063	0.00876±0.00128	0.00102±0.000206	0.00162±0.000696	0.00349±0.000449	0.0063±0.000857	0.0266±0.00138	0.00308±0.000276
Dimethylcarbamothioic acid, O-butyl ester	Ester	C7H15NOS	19708-86-2	1256	161	72	0.00313±0.00022	0.00337±0.000514	0.0043±0.000128	0.0026±0.000398	0.00295±0.000359	0.0045±0.000433	0.0026±0.000197	0.0027±0.000408	0.00501±0.000524	0.0051±0.00043	0.00323±0.000428	0.00376±0.000175
5,8-Decadien-2-one, 5,9-dimethyl-, (E)-	Ketone	C12H20O	130876-99-2	1353	107	122	0.0249±0.000973	0.0149±0.000977	0.00984±0.000186	0.00827±0.0007	0.0189±0.000661	0.00226±0.000319	0.00454±0.000516	0.00158±0.00127	0.00384±0.00051	0.00325±0.000296	0.00372±0.000269	0.00272±0.000166
2,4-Dimethyl-2-oxazoline-4-methanol	Alcohol	C6H11NO2	39986-37-3	1031	98	42	0.298±0.007	0.708±0.0181	0.203±0.0167	0.0247±0.00128	0.032±0.0017	0.0301±0.0015	0.0245±0.0011	0.0401±0.00226	0.0542±0.00287	0.0891±0.000848	0.119±0.00372	0.0878±0.00353
6-Ethyl-5,6-dihydro-2H-pyran-2-one	Ketone	C7H10O2	19895-35-3	1160	68	97	0.0223±0.00108	0.0251±0.00162	0.0448±0.00534	0.0162±0.00153	0.0253±0.00361	0.023±0.00376	0.0246±0.00182	0.0977±0.0163	0.0173±0.00144	0.0239±0.00186	0.0208±0.00116	0.0192±0.000734
1,2,4,5-Tetrazin-3-amine	Amine	C2H3N5	79329-74-1	1151	42	41	0.0232±0.00121	0.0233±0.000995	0.0445±0.00589	0.0145±0.000289	0.0258±0.00128	0.0235±0.00241	0.0265±0.000952	0.0953±0.00805	0.0192±0.00165	0.0225±0.00193	0.021±0.00123	0.0212±0.00194
Betahistine	Heterocyclic compound	C8H12N2	5638-76-6	1235	93	44	0.442±0.0174	0.437±0.0226	0.404±0.0228	0.404±0.0131	0.427±0.0298	0.492±0.0243	0.401±0.00934	0.391±0.018	0.425±0.0185	0.421±0.0119	0.486±0.0123	0.455±0.0286
1H-1,2,4-Triazole, 3-chloro-	Heterocyclic compound	C2H2ClN3	6818-99-1	1237	78	103	0.174±0.00765	0.174±0.00991	0.157±0.00915	0.161±0.00629	0.18±0.0117	0.177±0.00893	0.153±0.00519	0.147±0.00763	0.165±0.0089	0.167±0.00515	0.183±0.00674	0.177±0.0106
4-Hexen-1-ol, acetate	Ester	C8H14O2	72237-36-6	1020	67	43	0.0166±0.00319	0.00226±0.0000561	0.0186±0.00179	0.0186±0.000423	0.014±0.00103	0.0143±0.000348	0.0136±0.000517	0.0174±0.00237	0.0147±0.000617	0.0114±0.000624	0.0149±0.000568	0.0135±0.00189
2-Piperidinimine	Heterocyclic compound	C5H10N2	22780-54-7	1102	98	70	0.216±0.0139	0.209±0.0113	0.348±0.0305	0.191±0.00845	0.268±0.00956	0.243±0.0264	0.225±0.00759	0.66±0.0185	0.21±0.00618	0.288±0.00699	0.465±0.0103	0.516±0.0184
Bicyclo[3.1.1]hept-2-ene, 2,6-dimethyl-6-(4-methyl-3-pentenyl)-	Terpenoids	C15H24	17699-05-7	1435	93	41	0.105±0.00997	0.076±0.0134	0.0288±0.00235	0.0105±0.000599	0.0358±0.00157	0.0809±0.0101	0.014±0.00142	0.00937±0.000618	0.034±0.00111	0.0278±0.000968	0.0373±0.00103	0.0209±0.00101
p-Tolylacetic acid	Acid	C9H10O2	622-47-9	1369	105	150	0.00183±0.000547	0.001±0.000741	0.000646±0.000417	0.00197±0.000291	0.00251±0.000553	0.00443±0.000461	0.00814±0.000241	0.0118±0.00562	0.00441±0.000438	0.00262±0.00108	0.00322±0.000669	0.00269±0.00083
3-Methylbenzothiophene	Heterocyclic compound	C9H8S	1455-18-1	1315	147	148	0.0142±0.000172	0.0113±0.000842	0.0121±0.000257	0.00643±0.000955	0.00892±0.0000283	0.00332±0.000145	0.00334±0.00245	0.00336±0.000271	0.00755±0.000356	0.00497±0.000732	0.00839±0.000265	0.00506±0.000554
1H-Pyrazole-1-carboximidamide, 3,5-dimethyl-	Heterocyclic compound	C6H10N4	22906-75-8	1436	96	95	0.00941±0.00106	0.00709±0.00215	0.00357±0.000698	0.00105±0.000567	0.00463±0.00105	0.00192±0.000692	0.00165±0.000519	0.00595±0.00036	0.00462±0.000805	0.0037±0.000193	0.00347±0.000751	0.00257±0.000433
Bicyclo[3.1.1]heptan-3-one, 2,6,6-trimethyl-, (1.alpha.,2.beta.,5.alpha.)-	Terpenoids	C10H16O	15358-88-0	1173	67	152	0.000761±0.00000892	0.00642±0.0012	0.000769±0.0000272	0.000832±0.00002	0.000754±0.0000271	0.00569±0.000352	0.00438±0.000465	0.000757±0.0000149	0.00859±0.00105	0.00799±0.000638	0.00947±0.000344	0.000707±0.0000191
2-Cyclohexen-1-ol, 1-methyl-4-(1-methylethyl)-, cis-	Alcohol	C10H18O	29803-82-5	1122	111	139	0.0177±0.00173	0.000232±0.00000576	0.11±0.00284	0.0794±0.00291	0.0398±0.00261	0.0189±0.00152	0.0139±0.0007	0.0703±0.00342	0.00642±0.000579	0.0126±0.00113	0.00206±0.00149	0.00132±0.000185
Acetaldehyde, (3,3-dimethylcyclohexylidene)-, (Z)-	Aldehyde	C10H16O	26532-24-1	1228	109	137	0.00425±0.000108	0.00373±0.000262	0.00374±0.000221	0.00284±0.000167	0.00421±0.000555	0.0431±0.00168	0.00182±0.00024	0.0045±0.000291	0.00608±0.000927	0.00241±0.000212	0.0118±0.000254	0.00611±0.000444
Pyridine, 3-propyl-	Heterocyclic compound	C8H11N	4673-31-8	1027	121	92	0.187±0.00399	0.153±0.00929	0.318±0.0124	0.166±0.0111	0.119±0.00344	0.101±0.0044	0.0732±0.00486	0.0779±0.00538	0.0735±0.0031	0.0843±0.00106	0.0766±0.00202	0.073±0.00141
Cyclohexanone, 2,2,6-trimethyl-	Ketone	C9H16O	2408-37-9	1036	82	56	0.0611±0.0384	0.0169±0.00042	0.137±0.00674	0.162±0.00513	0.147±0.00779	0.117±0.00465	0.136±0.00384	0.201±0.00573	0.0155±0.000231	0.104±0.00358	0.0162±0.000201	0.0154±0.000416
Tricyclo[2.2.1.0(2,6)]heptane, 1,3,3-trimethyl-	Terpenoids	C10H16	488-97-1	890	92	107	0.00857±0.000131	0.012±0.000743	0.00948±0.000197	0.0177±0.000969	0.00964±0.000326	0.0105±0.000499	0.00723±0.0000829	0.0137±0.000651	0.0107±0.000165	0.0063±0.000238	0.00621±0.000316	0.00771±0.000648
2-Hexadecanol	Alcohol	C16H34O	14852-31-4	1702	97	111	0.0047±0.000761	0.00401±0.00136	0.00319±0.000852	0.00319±0.000767	0.0172±0.000982	0.00461±0.000206	0.00378±0.00062	0.00669±0.000133	0.00558±0.000609	0.00665±0.00221	0.00722±0.0011	0.0049±0.00114
2-Acetyl-1,3-cyclohexanedione	Ketone	C8H10O3	4056-73-9	1370	154	98	0.000859±0.000248	0.000126±0.00000314	0.000672±0.000489	0.000136±0.00000326	0.00285±0.000103	0.00203±0.000138	0.00241±0.000212	0.00529±0.000712	0.00163±0.000258	0.00377±0.000319	0.0018±0.000117	0.00407±0.000641
Undecane, 3,4-dimethyl-	Hydrocarbons	C13H28	17312-78-6	1247	57	71	0.202±0.00927	0.273±0.00586	0.219±0.0371	0.272±0.00558	0.279±0.0274	0.281±0.0239	0.225±0.00115	0.288±0.0108	0.239±0.0106	0.238±0.00476	0.243±0.0131	0.257±0.00947
2,5-Thiophenedicarboxaldehyde	Aldehyde	C6H4O2S	932-95-6	1220	139	111	0.0274±0.00183	0.0285±0.00243	0.0111±0.000318	0.00225±0.000054	0.00204±0.0000732	0.0236±0.00101	0.00205±0.0000534	0.00205±0.0000404	0.0155±0.00151	0.0148±0.00079	0.0297±0.000861	0.0168±0.00128
Dehydromevalonic lactone	Ester	C6H8O2	2381-87-5	1169	54	82	0.0402±0.00328	0.0262±0.000433	0.0222±0.003	0.0143±0.000912	0.0324±0.00278	0.0359±0.00206	0.0261±0.00313	0.0387±0.00288	0.0213±0.00754	0.0331±0.00235	0.0201±0.00505	0.0116±0.00306
Benzene, 1,4-dimethoxy-	Ether	C8H10O2	150-78-7	1169	53	123	0.00286±0.0000336	0.00292±0.0000724	0.0171±0.00235	0.00313±0.0000752	0.0254±0.00398	0.0354±0.00267	0.00285±0.0000743	0.0387±0.00285	0.0282±0.00451	0.0255±0.000975	0.0191±0.00279	0.0147±0.000886
2-Acetylpyrrolidine	Heterocyclic compound	C6H11NO	60026-20-2	998	70	43	0.0224±0.00144	0.0211±0.00926	0.0127±0.000536	0.0117±0.000466	0.0157±0.000225	0.0144±0.00201	0.0113±0.000765	0.0228±0.00509	0.0151±0.000541	0.0195±0.000813	0.0111±0.000349	0.0105±0.000227
1-Pentanol, 2,2-dimethyl-	Alcohol	C7H16O	2370-12-9	859	73	55	0.00269±0.000242	0.00208±0.0000854	0.00207±0.00262	0.0031±0.00126	0.00786±0.000734	0.0141±0.000402	0.00891±0.000641	0.0228±0.000963	0.00502±0.00052	0.00642±0.00199	0.00341±0.000458	0.00467±0.000767
5-Nonenal, (E)-	Aldehyde	C9H16O	2277-18-1	1107	93	67	0.00461±0.000444	0.0041±0.000121	0.00691±0.000457	0.00431±0.000677	0.00451±0.000611	0.00533±0.000402	0.0045±0.000298	0.0126±0.000506	0.000646±0.00000962	0.00506±0.000212	0.00855±0.000416	0.00942±0.000417
L-Azetidine-2-carboxylic acid	Acid	C4H7NO2	2133-34-8	1117	45	54	0.0299±0.00242	0.0343±0.000612	0.319±0.00808	0.173±0.00556	0.0964±0.00883	0.0377±0.00383	0.0224±0.000943	0.178±0.0133	0.000918±0.000331	0.0268±0.00207	0.000614±0.0000848	0.000976±0.000778
Furan, 2-(1-pentenyl)-, (Z)-	Heterocyclic compound	C9H12O	20992-60-3	1052	107	136	0.0198±0.000612	0.0255±0.000417	0.0186±0.000401	0.019±0.000661	0.698±0.0242	0.145±0.00505	0.323±0.0015	0.21±0.00827	0.186±0.00614	0.135±0.00438	0.0677±0.000495	0.0722±0.00458
6-tert-Butyl-2,4-dimethylphenol	Phenol	C12H18O	1879-09-0	1364	135	179	0.00286±0.000292	0.00196±0.000376	0.000885±0.000415	0.000638±0.000226	0.00205±0.000967	0.00438±0.000291	0.00269±0.000574	0.0164±0.00134	0.00236±0.0000415	0.0033±0.000545	0.00367±0.000884	0.000628±0.000481
4-Heptanol, 3-methyl-	Alcohol	C8H18O	1838-73-9	997	57	70	0.0396±0.00361	0.0736±0.005	0.0565±0.0195	0.0762±0.0176	0.071±0.00623	0.0786±0.00652	0.0492±0.0026	0.0429±0.0038	0.0769±0.00331	0.106±0.00907	0.0523±0.00316	0.0504±0.000964
2-Hexanethiol	Alcohol	C6H14S	1679-06-7	883	69	85	0.00199±0.000177	0.00282±0.000447	0.00305±0.000124	0.00156±0.000662	0.00809±0.000723	0.0036±0.000434	0.00552±0.000312	0.0173±0.000683	0.00288±0.000339	0.00591±0.000291	0.00192±0.000291	0.00435±0.000109
3,5-Heptadien-2-one, 6-methyl-, (E)-	Ketone	C8H12O	16647-04-4	1103	79	110	0.145±0.00478	0.143±0.00427	0.136±0.00824	0.123±0.00605	0.129±0.00972	0.148±0.00655	0.125±0.0042	0.121±0.00709	0.137±0.00448	0.135±0.00549	0.157±0.0054	0.16±0.00802
(Z)-Ethyl 2-methylbut-2-enoate	Ester	C7H12O2	16509-44-7	899	43	100	0.0168±0.000603	0.0209±0.00112	0.0219±0.000178	0.0135±0.000457	0.0416±0.000897	0.0287±0.00172	0.0444±0.00173	0.304±0.0102	0.0345±0.0037	0.0345±0.00133	0.0261±0.00236	0.0312±0.00206
Ethyl 3-cyclohexenecarboxylate	Ester	C9H14O2	15111-56-5	1136	97	81	0.00268±0.000971	0.00237±0.000194	0.00249±0.000044	0.0026±0.0000819	0.0103±0.000551	0.00168±0.000285	0.00578±0.0000737	0.000296±0.00000584	0.00516±0.000617	0.00387±0.000203	0.000291±0.0000036	0.00385±0.0000222
Cyclodecanone	Ketone	C10H18O	1502-06-3	1385	98	112	0.00593±0.00204	0.00771±0.00256	0.00935±0.00361	0.00425±0.000721	0.00549±0.000951	0.00544±0.00138	0.00261±0.000651	0.00265±0.000203	0.00537±0.000734	0.00595±0.000532	0.0029±0.000486	0.00291±0.000348
2-Mercaptobenzothiazole	Heterocyclic compound	C7H5NS2	149-30-4	1984	123	135	0.0255±0.00537	0.0361±0.00966	0.00268±0.000734	0.00563±0.000468	0.016±0.00278	0.00774±0.00111	0.00465±0.00182	0.00993±0.00149	0.00863±0.00134	0.00806±0.00445	0.0155±0.0028	0.0103±0.000693
Butanoic acid, 2-methylphenyl ester	Ester	C11H14O2	14617-90-4	1323	108	107	0.00497±0.000899	0.00503±0.000298	0.00284±0.000794	0.00285±0.000166	0.0133±0.00123	0.0027±0.000773	0.0181±0.00211	0.17±0.00901	0.00884±0.000663	0.00463±0.000144	0.00533±0.000787	0.00474±0.000604
n-Propyl cyanoacetate	Ester	C6H9NO2	14447-15-5	1043	112	68	0.00889±0.00283	0.01±0.00069	0.0074±0.0015	0.00629±0.00161	0.0214±0.000936	0.00435±0.000482	0.0117±0.000566	0.0264±0.00213	0.00578±0.000721	0.00757±0.00107	0.00314±0.00035	0.00509±0.000386
1,4-Butanediamine, N-(3-aminopropyl)-	Amine	C7H19N3	124-20-9	1349	70	101	0.0124±0.00406	0.0438±0.000907	0.0265±0.014	0.048±0.00162	0.0516±0.00662	0.0402±0.0123	0.0019±0.0000495	0.0385±0.00127	0.0246±0.0024	0.0255±0.00104	0.0249±0.0026	0.00177±0.0000479
Propyl gallate	Ester	C10H12O5	121-79-9	2015	41	153	0.0266±0.00544	0.0344±0.00751	0.00236±0.000342	0.00254±0.000506	0.012±0.00231	0.00394±0.000407	0.00216±0.000288	0.00353±0.000198	0.00412±0.000609	0.00403±0.00111	0.00975±0.00205	0.00481±0.000292
3-tert-Butyl-4-hydroxyanisole	Ether	C11H16O2	121-00-6	1496	137	165	0.127±0.0338	0.0993±0.0149	0.0742±0.0184	0.0598±0.00295	0.0725±0.00633	0.0811±0.00673	0.0608±0.00153	0.0608±0.00159	0.0753±0.00252	0.0744±0.00357	0.0863±0.00321	0.0989±0.00368
3,3-Dimethylpiperidine	Heterocyclic compound	C7H15N	1193-12-0	870	70	112	0.5±0.022	0.523±0.0058	0.4±0.0343	0.513±0.00654	0.492±0.0258	0.485±0.0052	0.47±0.0177	0.456±0.0159	0.479±0.00718	0.482±0.00338	0.494±0.0145	0.486±0.0132
3-Quinuclidinol	Alcohol	C7H13NO	1619-34-7	1157	82	96	0.0503±0.00454	0.0479±0.000623	0.0383±0.00404	0.0266±0.00193	0.0302±0.000275	0.034±0.00358	0.024±0.00342	0.106±0.011	0.0223±0.00277	0.0445±0.00219	0.0207±0.00102	0.0272±0.0106
2,2-Diisopropyl-1,3-dioxolane	Heterocyclic compound	C9H18O2	4421-10-7	1009	115	71	0.00523±0.000724	0.00464±0.00097	0.00835±0.000754	0.00421±0.000333	0.00993±0.00285	0.00512±0.00111	0.00685±0.000591	0.0135±0.00058	0.00596±0.000458	0.00438±0.0000868	0.00417±0.00169	0.00438±0.000919
3-Hexanol, 3,5-dimethyl-	Alcohol	C8H18O	4209-91-0	883	101	112	0.00132±0.000198	0.00145±0.000167	0.00208±0.000148	0.000166±0.00000399	0.00494±0.0000437	0.00327±0.000507	0.0019±0.000109	0.00718±0.000578	0.00142±0.000164	0.00624±0.000231	0.000951±0.000193	0.000141±0.00000381
Thiazole, 4-propyl-	Heterocyclic compound	C6H9NS	41981-60-6	1006	99	112	0.00371±0.000399	0.00653±0.000362	0.00412±0.000363	0.00211±0.000129	0.00522±0.000344	0.00378±0.000612	0.00491±0.0002	0.027±0.0015	0.00474±0.000405	0.00382±0.000258	0.00762±0.00048	0.00692±0.00029
6-Hepten-1-ol	Alcohol	C7H14O	4117-10-6	949	69	43	0.0121±0.00219	0.0166±0.00208	0.00598±0.000984	0.0252±0.00138	0.000143±0.00000512	0.00319±0.000646	0.00336±0.000287	0.0337±0.00145	0.00138±0.000559	0.0022±0.000353	0.00128±0.00073	0.0014±0.000527
Butanoic acid, 2-hydroxy-3-methyl-	Acid	C5H10O3	4026-18-0	1063	55	39	0.159±0.00292	0.0301±0.000747	0.151±0.00488	0.178±0.00432	0.167±0.00798	0.181±0.00389	0.176±0.0106	0.123±0.0809	0.19±0.0116	0.164±0.00444	0.199±0.00394	0.19±0.00778
trans-3,5-Diethyl-1,2,4-trithiolane	Heterocyclic compound	C6H12S3	38348-26-4	1333	74	180	0.0683±0.00235	0.0633±0.00396	0.0577±0.00548	0.0644±0.00354	0.0685±0.00312	0.0586±0.012	0.0619±0.00794	0.0691±0.0122	0.0575±0.00915	0.0541±0.0079	0.0672±0.00774	0.0532±0.00905
(6R,7aR)-3,6-Dimethyl-5,6,7,7a-tetrahydrobenzofuran-2(4H)-one	Heterocyclic compound	C10H14O2	38049-04-6	1500	124	167	0.226±0.0622	0.182±0.031	0.14±0.0331	0.105±0.00505	0.134±0.0122	0.164±0.0134	0.121±0.00324	0.124±0.00441	0.152±0.00331	0.147±0.00395	0.167±0.00741	0.193±0.00721
Phenol, 3-fluoro-	Phenol	C6H5FO	372-20-3	998	56	39	0.0258±0.00242	0.045±0.00184	0.00253±0.0000895	0.0279±0.00235	0.0135±0.000357	0.0184±0.00259	0.0135±0.000715	0.03±0.00261	0.0221±0.000836	0.0217±0.00134	0.014±0.000356	0.0138±0.000259
Pyrazine, 2-methoxy-5-(2-methylpropyl)-	Heterocyclic compound	C9H14N2O	36330-05-9	1240	124	43	0.115±0.0053	0.115±0.00586	0.105±0.00558	0.107±0.00512	0.115±0.00922	0.121±0.006	0.108±0.00253	0.111±0.00632	0.115±0.0051	0.113±0.00251	0.128±0.00308	0.123±0.00822
Phenol, 3-methyl-4-nitro-	Phenol	C7H7NO3	2581-34-2	1225	80	136	0.0154±0.000747	0.0107±0.000939	0.0043±0.000259	0.00211±0.000469	0.00245±0.00111	0.00622±0.000611	0.00093±0.000613	0.00277±0.00154	0.00235±0.00283	0.00185±0.00041	0.00373±0.00192	0.00371±0.00155
Phenol, 2,5-dinitro-	Phenol	C6H4N2O5	329-71-5	1457	53	63	0.0081±0.000732	0.00628±0.000162	0.00518±0.000414	0.00363±0.000251	0.00744±0.000501	0.00393±0.000291	0.0102±0.000435	0.00692±0.000231	0.0117±0.0002	0.00605±0.0000372	0.0056±0.0000973	0.00501±0.000506
2-Oxopentanedioic acid	Acid	C5H6O5	328-50-7	1377	43	42	0.0102±0.000909	0.00995±0.00109	0.0135±0.00149	0.00836±0.00197	0.0368±0.00225	0.0223±0.0026	0.0337±0.00139	0.117±0.00867	0.0192±0.00129	0.0601±0.00109	0.0289±0.00144	0.0642±0.00526
Phenol, 3-methyl-4-(methylthio)-	Phenol	C8H10OS	3120-74-9	1504	95	139	0.0132±0.000886	0.0153±0.00213	0.00404±0.00292	0.000749±0.000018	0.00508±0.00397	0.00574±0.00103	0.00479±0.000331	0.000682±0.0000134	0.00493±0.000527	0.000654±0.0000114	0.0054±0.00191	0.0049±0.000518
L-Pipecolinic acid	Acid	C6H11NO2	3105-95-1	1272	56	55	0.0273±0.0025	0.0526±0.00107	0.0311±0.014	0.0558±0.00237	0.0571±0.0062	0.0592±0.0106	0.0402±0.000482	0.0388±0.00381	0.0457±0.00314	0.0428±0.00036	0.0417±0.00264	0.0418±0.00143
4-n-Propylacetophenone	Ketone	C11H14O	2932-65-2	1380	105	77	0.0419±0.00188	0.0329±0.00227	0.0182±0.00095	0.00592±0.000863	0.0512±0.00284	0.0176±0.000984	0.0125±0.000811	0.047±0.011	0.0348±0.0018	0.0526±0.00448	0.0447±0.00108	0.0317±0.00165
Piperazine, 2,5-dimethyl-, trans-	Heterocyclic compound	C6H14N2	2815-34-1	977	57	70	34.9±0.596	50.7±1.07	9.09±0.0876	6.1±0.129	2.55±0.191	1.83±0.0982	1.72±0.0753	5.92±0.217	1.18±0.0547	1.37±0.0402	0.884±0.0148	1.31±0.0926
Cyclohexanecarboxylic acid, 1-amino-	Acid	C7H13NO2	2756-85-6	1394	81	41	0.0227±0.00248	0.0211±0.00356	0.0118±0.00219	0.00716±0.001	0.0164±0.00182	0.00575±0.0008	0.00405±0.000573	0.00768±0.00157	0.0067±0.000142	0.00909±0.000734	0.00487±0.000734	0.0054±0.000747
L-Leucine, ethyl ester	Ester	C8H17NO2	2743-60-4	1098	102	86	0.00546±0.000522	0.00579±0.000505	0.00488±0.000182	0.00473±0.000259	0.00575±0.000473	0.00598±0.000658	0.00509±0.000374	0.00498±0.000511	0.00558±0.000297	0.00517±0.000275	0.00576±0.000179	0.00638±0.000614
6-Methylheptanoic acid	Acid	C8H16O2	929-10-2	1178	41	101	0.186±0.00887	0.118±0.00541	0.102±0.00759	0.0711±0.0032	0.163±0.036	0.174±0.0138	0.134±0.016	0.207±0.0197	0.138±0.0367	0.176±0.0139	0.0932±0.00307	0.0506±0.00578
2-Hexanol, 3-methyl-	Alcohol	C7H16O	2313-65-7	909	41	42	0.0157±0.00173	0.0329±0.0014	0.0363±0.00225	0.0942±0.00414	0.0441±0.00249	0.0474±0.00108	0.0275±0.00122	0.038±0.00204	0.0268±0.000918	0.041±0.00264	0.0144±0.00241	0.00735±0.00047
4-(4-Methylpent-3-enyl)-3,6-dihydro-1,2-dithiin	Heterocyclic compound	C10H16S2	73188-23-5	1622	69	77	0.0878±0.00311	0.0623±0.00233	0.00959±0.00124	0.0042±0.00102	0.0153±0.00184	0.00813±0.000677	0.00803±0.00038	0.000583±0.0000115	0.00873±0.000845	0.011±0.000203	0.0804±0.00338	0.00835±0.0000887
Benzo[b]thiophene	Heterocyclic compound	C8H6S	95-15-8	1188	108	89	0.00249±0.000518	0.00502±0.000137	0.000935±0.000122	0.00347±0.00025	0.00557±0.000161	0.00693±0.000316	0.0355±0.000482	0.022±0.00194	0.0139±0.00036	0.00643±0.000554	0.00813±0.00019	0.0075±0.000207
1,3-Benzodioxole, 5-propyl-	Heterocyclic compound	C10H12O2	94-58-6	1286	136	77	0.658±0.0122	0.582±0.0222	0.259±0.0248	0.226±0.00868	0.169±0.014	0.344±0.0165	0.139±0.00172	0.196±0.00168	0.368±0.0142	0.253±0.00709	0.603±0.0135	0.372±0.0167
1,3-Benzodioxole-5-carboxylic acid	Acid	C8H6O4	94-53-1	1509.54653937948	149	165	0.00788±0.000386	0.00902±0.0012	0.00668±0.00206	0.00472±0.000681	0.00598±0.000444	0.0091±0.00156	0.00294±0.000149	0.00309±0.000652	0.00585±0.000327	0.00488±0.000734	0.00668±0.000351	0.0172±0.000722
Ethanone, 1-(1-methyl-1H-pyrrol-2-yl)-	Heterocyclic compound	C7H9NO	932-16-1	1091	123	41	0.0055±0.000454	0.00418±0.000303	0.00599±0.0000836	0.00495±0.000347	0.00688±0.000114	0.0115±0.0003	0.0074±0.0000619	0.00905±0.000368	0.0158±0.000829	0.00502±0.000394	0.00639±0.000292	0.0169±0.000821
Benzaldehyde, 2-hydroxy-	Aldehyde	C7H6O2	90-02-8	1045.59613319012	122	121	0.0654±0.00112	0.075±0.00211	0.101±0.00799	0.157±0.00345	0.158±0.00295	0.127±0.00545	0.0887±0.00206	0.149±0.00896	0.258±0.0248	0.358±0.0047	0.0486±0.00128	0.101±0.00798
Fluorene	Aromatics	C13H10	86-73-7	1583	163	165	0.00181±0.00019	0.00141±0.000128	0.00155±0.000137	0.000111±0.00000267	0.00962±0.00195	0.0000971±0.00000249	0.00369±0.0032	0.0014±0.000322	0.00448±0.000689	0.00249±0.000231	0.0019±0.00021	0.000556±0.0000654
1,1'-Biphenyl, 2-methoxy-	Ether	C13H12O	86-26-0	1574	169	183	0.00286±0.000936	0.00041±0.0000102	0.0045±0.00369	0.00044±0.0000106	0.0139±0.00166	0.00622±0.00601	0.00341±0.00265	0.00496±0.00417	0.00355±0.00284	0.0062±0.000603	0.00455±0.0036	0.00489±0.00399
Hexamethylenimine	Amine	C6H13N	111-49-9	864	99	70	0.836±0.0382	0.851±0.0134	0.647±0.0468	0.825±0.0189	0.793±0.0442	0.802±0.0144	0.778±0.0286	0.752±0.0247	0.788±0.00886	0.792±0.00901	0.815±0.022	0.804±0.0237
Benzeneethanol, .alpha.-propyl-	Alcohol	C11H16O	705-73-7	1332	91	92	0.0363±0.000991	0.0385±0.00108	0.0191±0.000478	0.0112±0.000713	0.0484±0.0013	0.0124±0.00112	0.186±0.0314	3.15±0.133	0.0136±0.00142	0.0249±0.00264	0.0159±0.00101	0.014±0.00116
Benzeneethanol, .alpha.-methyl-	Alcohol	C9H12O	698-87-3	1147	92	91	0.0000923±0.00000108	0.00253±0.00286	0.00045±0.000343	0.000674±0.000527	0.00127±0.000549	0.0103±0.000516	0.0000919±0.0000024	0.00193±0.000612	0.00783±0.000576	0.00202±0.00026	0.0037±0.000438	0.00632±0.000257
Phenol, 3-ethyl-5-methyl-	Phenol	C9H12O	698-71-5	1246	53	122	0.144±0.00656	0.144±0.00714	0.135±0.00594	0.134±0.0058	0.14±0.00964	0.145±0.00714	0.129±0.00228	0.135±0.00276	0.136±0.0055	0.137±0.00434	0.154±0.00421	0.148±0.00967
1,5-Diacetoxypentane	Ester	C9H16O4	6963-44-6	1307	41	68	0.0138±0.00349	0.0313±0.00217	0.0286±0.00684	0.0345±0.00342	0.0319±0.00364	0.0299±0.00648	0.0193±0.000243	0.0296±0.00222	0.0203±0.00151	0.021±0.000816	0.0187±0.00317	0.0259±0.000539
trans-2-Hexenyl isovalerate	Ester	C11H20O2	68698-59-9	1245	43	82	0.166±0.00572	0.205±0.00838	0.166±0.0158	0.189±0.00563	0.205±0.0167	0.201±0.0101	0.162±0.00273	0.284±0.00823	0.187±0.00704	0.186±0.00339	0.189±0.00758	0.208±0.0113
Urea, N-methyl-N-nitroso-	Nitrogen compounds	C2H5N3O2	684-93-5	1163	44	60	0.454±0.0318	0.306±0.0154	0.269±0.0314	0.195±0.0132	0.356±0.0239	0.353±0.0249	0.325±0.00745	0.349±0.0178	0.188±0.00329	0.352±0.0219	0.21±0.00876	0.111±0.00509
Butanoic acid, 2-methyl-5-oxo-1-cyclopenten-1-yl ester	Ester	C10H14O3	68227-51-0	1416	55	43	0.0586±0.00542	0.043±0.00944	0.0201±0.00296	0.00628±0.000684	0.0151±0.00121	0.0069±0.000871	0.004±0.00213	0.00981±0.000869	0.016±0.000472	0.0171±0.000333	0.0154±0.00167	0.00744±0.000411
Triethyl phosphate	Ester	C6H15O4P	78-40-0	1132	126	127	0.0228±0.00108	0.0315±0.00397	0.0214±0.00234	0.0487±0.00692	0.0114±0.000721	0.0192±0.00225	0.00559±0.00157	0.0164±0.00134	0.0131±0.00148	0.0238±0.00199	0.00806±0.000751	0.0143±0.00176
Bis(2-chloroethyl) ether	Ether	C4H8Cl2O	111-44-4	984	63	44	0.136±0.00292	0.146±0.00367	0.0567±0.00624	0.0823±0.00624	0.098±0.00802	0.0858±0.00335	0.0664±0.0045	0.0556±0.00382	0.0949±0.00558	0.093±0.00208	0.104±0.00237	0.0984±0.00641
Ethanol, 2-[(2-aminoethyl)amino]-	Alcohol	C4H12N2O	111-41-1	1072	43	73	0.0916±0.0027	0.129±0.0035	0.0704±0.00666	0.0408±0.00105	0.228±0.013	0.0886±0.00975	0.153±0.00834	0.547±0.0363	0.183±0.0139	0.139±0.00742	0.0979±0.0056	0.106±0.0143
Glutaraldehyde	Aldehyde	C5H8O2	111-30-8	895	72	55	0.00814±0.000605	0.00902±0.000618	0.00874±0.000299	0.00638±0.000372	0.0191±0.00083	0.0116±0.000787	0.0194±0.00105	0.109±0.00483	0.0134±0.000792	0.0144±0.000347	0.00951±0.000573	0.012±0.000668
1,3-Phenylenediamine	Amine	C6H8N2	108-45-2	1311	91	53	0.00842±0.000655	0.0114±0.00115	0.0127±0.00146	0.0311±0.00231	0.00891±0.000677	0.00809±0.00123	0.00624±0.000459	0.0263±0.00251	0.00519±0.00159	0.0175±0.000559	0.00293±0.00121	0.0047±0.000449
Butanoic acid, 3,3-dimethyl-	Acid	C6H12O2	1070-83-3	906	60	57	0.031±0.00216	0.0432±0.00164	0.0441±0.00362	0.0472±0.00155	0.0355±0.00213	0.0391±0.00228	0.0115±0.000664	0.0425±0.0037	0.000133±0.00000199	0.106±0.00441	0.000968±0.000876	0.000888±0.000902
1,2,3-Propanetriol, 1-acetate	Ester	C5H10O4	106-61-6	1093	44	43	0.0146±0.00283	0.0145±0.000254	0.0129±0.000741	0.0149±0.000407	0.0128±0.00134	0.0134±0.000375	0.0139±0.000737	0.0133±0.00127	0.0117±0.000981	0.0115±0.000967	0.0137±0.000501	0.00207±0.000056
Acetic acid, cyano-, methyl ester	Ester	C4H5NO2	105-34-0	944	68	59	0.0342±0.00046	0.0399±0.00161	0.0593±0.00507	0.026±0.000439	0.0791±0.000415	0.0287±0.00224	0.127±0.0152	1.49±0.0893	0.0275±0.00039	0.0368±0.000704	0.0312±0.000679	0.0228±0.00125
Phenol, o-amino-	Phenol	C6H7NO	95-55-6	1215	80	81	0.00257±0.000329	0.00373±0.000658	0.0022±0.000271	0.00203±0.000327	0.00552±0.000118	0.0326±0.000776	0.00627±0.000668	0.128±0.00859	0.0394±0.00128	0.0044±0.0000378	0.0199±0.0008	0.0333±0.00211
Phenol, 4-nitro-	Phenol	C6H5NO3	100-02-7	1545	123	65	0.00139±0.000531	0.00306±0.000695	0.00159±0.000719	0.00245±0.000378	0.00414±0.000871	0.00215±0.00131	0.00179±0.000228	0.00328±0.000494	0.00279±0.0000314	0.00266±0.000516	0.00226±0.000541	0.00508±0.00241
2-Hexanol, 5-methyl-	Alcohol	C7H16O	627-59-8	870	39	45	0.00151±0.000555	0.0015±0.000231	0.000905±0.000243	0.00114±0.0000957	0.00442±0.000648	0.00614±0.000814	0.00448±0.0000891	0.0108±0.0006	0.0029±0.000238	0.00258±0.000182	0.00147±0.000237	0.00222±0.00014
Histamine	Amine	C5H9N3	51-45-6	1499	55	82	0.0443±0.00537	0.0882±0.0387	0.0366±0.00519	0.0316±0.0027	0.0879±0.00535	0.0328±0.00205	0.0285±0.00356	0.0401±0.00479	0.0574±0.0084	0.0396±0.00471	0.0345±0.002	0.0324±0.00152
Decane, 2,3,7-trimethyl-	Hydrocarbons	C13H28	62238-13-5	1466	85	97	0.0218±0.00289	0.02±0.00124	0.0238±0.00511	0.0134±0.000135	0.00239±0.0000857	0.0216±0.00113	0.0024±0.0000625	0.0135±0.000122	0.0273±0.00209	0.0183±0.000589	0.0199±0.00162	0.00224±0.0000604
2-Pyridinecarboxylic acid	Heterocyclic compound	C6H5NO2	98-98-6	1229	79	52	0.0238±0.00297	0.0228±0.000587	0.0129±0.000573	0.00919±0.000298	0.028±0.000985	0.0285±0.00122	0.0146±0.00115	0.0283±0.00247	0.0166±0.00156	0.0142±0.000416	0.0989±0.00173	0.0145±0.000382
1,4-Benzenediol, 2-methyl-	Phenol	C7H8O2	95-71-6	1225	41	96	0.00397±0.000416	0.00427±0.000255	0.00322±0.000491	0.00237±0.000575	0.00372±0.000989	0.00722±0.000459	0.00301±0.000476	0.00391±0.00317	0.00517±0.000365	0.00534±0.000382	0.00599±0.000773	0.00648±0.000749
1-Butanol, 3,3-dimethyl-	Alcohol	C6H14O	624-95-3	796	41	43	0.258±0.00848	0.31±0.0256	0.317±0.0104	0.185±0.0272	0.624±0.0244	0.214±0.00734	0.697±0.0251	6.56±0.214	0.207±0.0158	0.414±0.0477	0.213±0.00977	0.155±0.0228
2H-Inden-2-one, 1,3-dihydro-	Ester	C9H8O	615-13-4	1256	77	132	0.0374±0.000951	0.0522±0.00303	0.0357±0.00183	0.0241±0.00175	0.0498±0.00645	0.0431±0.00342	0.0257±0.000787	0.0218±0.0011	0.0538±0.00157	0.0645±0.00227	0.0527±0.00144	0.059±0.0036
Terephthalic acid	Acid	C8H6O4	100-21-0	1629	77	149	0.0396±0.000796	0.029±0.000622	0.00389±0.000101	0.00171±0.000384	0.00731±0.00131	0.00356±0.000341	0.00361±0.000504	0.000667±0.000474	0.004±0.000371	0.00503±0.00026	0.0372±0.00173	0.00397±0.00054
.alpha.-Aminoisobutanoic acid	Acid	C4H9NO2	62-57-7	1051	42	41	0.462±0.00846	0.578±0.0243	0.176±0.00834	0.0753±0.00193	0.0798±0.00279	0.0549±0.00327	0.0675±0.00744	0.861±0.0437	0.0346±0.00139	0.0398±0.000521	0.0309±0.00146	0.0306±0.00171
2,4-Pentanediol	Alcohol	C5H12O2	625-69-4	877	41	42	0.000133±0.00000156	0.000955±0.000706	0.000135±0.00000477	0.00138±0.000746	0.0198±0.00118	0.00552±0.000894	0.00836±0.0011	0.0238±0.00315	0.0129±0.00111	0.00757±0.000281	0.00612±0.000876	0.00578±0.00108
Urea, ethyl-	Nitrogen compounds	C3H8N2O	625-52-5	1138	43	44	0.0028±0.000332	0.00317±0.000461	0.00348±0.000388	0.00265±0.0004	0.00637±0.000599	0.00275±0.000988	0.0045±0.00071	0.011±0.000908	0.00487±0.000263	0.00335±0.000239	0.00252±0.000341	0.00308±0.0000825
2-Heptanol, 2-methyl-	Alcohol	C8H18O	625-25-2	885	59	57	0.0033±0.000509	0.00539±0.000197	0.00293±0.000317	0.00221±0.000119	0.0163±0.000561	0.00793±0.000429	0.0119±0.000517	0.0658±0.00147	0.0201±0.000868	0.0123±0.000618	0.00776±0.000231	0.0144±0.000536
2-Cyclohexen-1-one, 4,4,6-trimethyl-	Ketone	C9H14O	13395-73-8	1117	82	123	0.0147±0.000477	0.0139±0.000124	0.0492±0.00103	0.0281±0.00102	0.0209±0.000994	0.0167±0.00104	0.0171±0.000418	0.0547±0.00388	0.0701±0.00481	0.0148±0.000378	0.0114±0.000208	0.0193±0.000901
Cyclohexanone, 4-(1,1-dimethylethyl)-	Ketone	C10H18O	98-53-3	1208	53	57	0.00441±0.000658	0.00634±0.000628	0.0059±0.0000519	0.00368±0.000372	0.00404±0.000714	0.00316±0.000286	0.00284±0.000693	0.0172±0.00199	0.00223±0.000728	0.00406±0.000632	0.00297±0.000973	0.00388±0.000543
(1aR,1bS,2aS,5S,5aS,7aS)-2,2,5,7a-Tetramethyldecahydrocyclopenta[2',3']cyclobuta[1',2':3,4]benzo[1,2-b]oxirene	Terpenoids	C15H24O	104188-24-1	1549	110	95	0.00804±0.00109	0.0198±0.00135	0.00997±0.0067	0.0168±0.00152	0.0216±0.00238	0.016±0.00394	0.0102±0.000819	0.0142±0.00139	0.0123±0.000656	0.0109±0.000305	0.0134±0.00111	0.0176±0.00143
Propylparaben	Ester	C10H12O3	94-13-3	1628.77428998505	121	93	0.121±0.00599	0.0841±0.000644	0.0103±0.00159	0.0039±0.000153	0.0197±0.00195	0.00959±0.000837	0.00953±0.0000704	0.00191±0.000279	0.0102±0.00064	0.0131±0.000602	0.11±0.00459	0.00983±0.00088
Acetic acid, 1,7,7-trimethyl-bicyclo[2.2.1]hept-2-yl ester	Ester	C12H20O2	92618-89-8	1288	107	136	1.55±0.0349	1.38±0.0589	0.614±0.0644	0.557±0.017	0.411±0.0354	0.844±0.0371	0.352±0.00624	0.524±0.00988	0.86±0.0354	0.61±0.0129	1.4±0.0253	0.842±0.0393
Metronidazole	Alcohol	C6H9N3O3	443-48-1	1592	125	124	0.00577±0.00101	0.00883±0.000899	0.00677±0.00209	0.00661±0.000758	0.0149±0.00363	0.00517±0.000941	0.00268±0.000128	0.00505±0.00209	0.0052±0.000672	0.00515±0.000359	0.00554±0.00227	0.00515±0.00131
3-(4-Isopropylphenyl)-2-methylpropionaldehyde	Aldehyde	C13H18O	103-95-7	1464	133	190	0.00833±0.000459	0.00601±0.00102	0.00388±0.000249	0.00172±0.000389	0.00245±0.000378	0.00541±0.000888	0.00026±0.00000678	0.00026±0.00000512	0.00153±0.000216	0.00599±0.000568	0.00332±0.000693	0.0026±0.000284
1,7,7-Trimethylbicyclo[2.2.1]heptan-2-ol	Terpenoids	C10H18O	10385-78-1	1159	95	110	0.0118±0.000232	0.0126±0.000799	0.0194±0.00131	0.00872±0.0022	0.0148±0.00123	0.00823±0.00202	0.0117±0.000297	0.0493±0.0045	0.00114±0.000017	0.0116±0.000861	0.0114±0.000463	0.00668±0.000748
Cyclododecanone	Ketone	C12H22O	830-13-7	1502	41	125	0.00614±0.00153	0.0111±0.000506	0.00557±0.00238	0.00714±0.000933	0.0115±0.00139	0.00806±0.00159	0.00441±0.000367	0.00595±0.000778	0.00636±0.00066	0.00684±0.000516	0.00584±0.00125	0.0063±0.00066
dl-Camphoroquinone	Terpenoids	C10H14O2	10373-78-1	1306	123	95	0.00589±0.000821	0.00793±0.000573	0.00575±0.00141	0.00536±0.000489	0.00722±0.000191	0.00862±0.00011	0.00757±0.000296	0.00787±0.000349	0.00908±0.000788	0.00667±0.000122	0.00862±0.000265	0.00897±0.000487
1-Decyne	Hydrocarbons	C10H18	764-93-2	987	70	80	1.43±0.0536	1.74±0.0647	0.971±0.0549	0.367±0.043	0.307±0.0136	0.332±0.0284	0.379±0.0305	1.38±0.0432	0.212±0.0166	0.261±0.203	0.148±0.00787	0.157±0.0302
Benzenepropanoic acid, methyl ester	Ester	C10H12O2	103-25-3	1279	104	77	0.00514±0.001	0.00676±0.000612	0.00715±0.000315	0.0137±0.000151	0.00495±0.000392	0.00613±0.000799	0.00359±0.000215	0.00956±0.00116	0.00663±0.000461	0.00774±0.0002	0.00346±0.0000334	0.0047±0.000384
1-Octyne	Hydrocarbons	C8H14	629-05-0	784	82	67	0.196±0.00516	0.277±0.00344	0.266±0.00691	0.126±0.0014	0.61±0.00965	0.17±0.00761	0.686±0.0432	7.92±0.303	0.15±0.00263	0.355±0.00705	0.146±0.0036	0.104±0.00303
3-Nonanol	Alcohol	C9H20O	624-51-1	1095	115	97	0.0103±0.00154	0.0101±0.000862	0.00906±0.000567	0.00841±0.000788	0.0106±0.000229	0.0106±0.00167	0.0101±0.00055	0.00961±0.000333	0.0114±0.000707	0.00994±0.000275	0.0106±0.000191	0.0113±0.00105
Phenol, 3-(1-methylethyl)-	Phenol	C9H12O	618-45-1	1228	121	77	0.000559±0.000183	0.00009±0.00000223	0.00107±0.000023	0.0000967±0.00000232	0.00451±0.000307	0.0266±0.000846	0.00308±0.000168	0.00782±0.000918	0.00466±0.000541	0.0027±0.000217	0.00692±0.000318	0.00085±0.000372
1-Azacyclononan-2-one	Ketone	C8H15NO	935-30-8	1420	68	124	0.0116±0.0018	0.0085±0.00204	0.00421±0.00143	0.0014±0.000339	0.00472±0.00046	0.00205±0.000268	0.0024±0.00062	0.00541±0.000794	0.006±0.000199	0.00433±0.000533	0.00414±0.000267	0.00253±0.000166
2-Furanpropionic acid	Acid	C7H8O3	935-13-7	1158	53	81	0.0207±0.000612	0.0228±0.000766	0.0346±0.00264	0.0153±0.000699	0.0208±0.000473	0.0198±0.00255	0.0237±0.00135	0.078±0.00663	0.0165±0.00151	0.0224±0.00161	0.0191±0.00107	0.0308±0.00218
Ethanol, 2-[2-(ethenyloxy)ethoxy]-	Alcohol	C6H12O3	929-37-3	1004	45	43	0.00979±0.00052	0.0159±0.00237	0.0651±0.00785	0.0345±0.0017	0.0157±0.000272	0.0111±0.000677	0.0161±0.00315	0.0835±0.00306	0.0145±0.000606	0.0129±0.00252	0.0206±0.00188	0.0193±0.000794
Naphthalene, decahydro-	Aromatics	C10H18	91-17-8	1064	66	96	0.122±0.0025	0.121±0.00585	0.11±0.00388	0.131±0.00377	0.139±0.00512	0.116±0.00373	0.123±0.00315	0.106±0.00327	0.119±0.00747	0.113±0.00352	0.127±0.00289	0.124±0.00666
Benzenesulfonamide, 2-methyl-	Amine	C7H9NO2S	88-19-7	1644	106	137	0.00308±0.000415	0.00226±0.0000864	0.00282±0.000594	0.000191±0.00000459	0.0241±0.00156	0.00117±0.000321	0.000174±0.00000454	0.000174±0.00000343	0.00157±0.000247	0.00443±0.000269	0.00121±0.0000613	0.000162±0.00000439
N-Nitrosodiphenylamine	Amine	C12H10N2O	86-30-6	1865	167	168	0.00795±0.00145	0.00852±0.00129	0.00363±0.000672	0.000484±0.0000116	0.0295±0.00431	0.00452±0.000788	0.00275±0.000496	0.00301±0.000103	0.00588±0.000339	0.00776±0.00158	0.0307±0.00566	0.00824±0.00142
4,5-(Decamethylene)thiazole	Heterocyclic compound	C13H21NS	84648-04-4	1832	222	224	0.0132±0.00144	0.0124±0.000882	0.0103±0.000711	0.0113±0.00139	0.0203±0.00292	0.0117±0.00238	0.00994±0.00035	0.017±0.00135	0.0107±0.00176	0.0108±0.00197	0.0133±0.002	0.0123±0.00129
4-Methyl-2-oxovaleric acid	Acid	C6H10O3	816-66-0	979	39	45	0.189±0.0048	0.258±0.00505	0.0873±0.00534	0.0808±0.00464	0.00723±0.00026	0.0454±0.00327	0.0554±0.00913	0.00726±0.000143	0.049±0.00525	0.0732±0.0031	0.0374±0.00161	0.0409±0.00588
Acetic acid, bromo-	Acid	C2H3BrO2	79-08-3	1005	138	140	0.0355±0.00199	0.0601±0.00403	0.0684±0.00379	0.0483±0.00378	0.122±0.00428	0.0774±0.00425	0.167±0.00814	1.19±0.0359	0.0865±0.00339	0.184±0.00429	0.0785±0.00212	0.0951±0.00415
1-Undecanamine	Amine	C11H25N	7307-55-3	1330	41	44	0.0167±0.00281	0.0447±0.000968	0.0276±0.0126	0.043±0.00157	0.0438±0.0046	0.0362±0.0103	0.0257±0.00155	0.0221±0.00147	0.0237±0.00285	0.0238±0.000572	0.0222±0.0028	0.0282±0.00258
Pentanamide	Amine	C5H11NO	626-97-1	1045.14407684098	41	59	0.114±0.00649	0.163±0.0072	0.131±0.00977	0.219±0.00699	0.11±0.00401	0.0886±0.00463	0.0481±0.00291	0.2±0.00809	0.00848±0.000873	0.171±0.0051	0.0107±0.000481	0.00831±0.0000906
1H-Imidazole, 2-methyl-	Heterocyclic compound	C4H6N2	693-98-1	1050	54	81	0.119±0.00207	0.148±0.00642	0.0437±0.00235	0.0153±0.000668	0.0115±0.000876	0.0146±0.000951	0.0145±0.00119	0.212±0.00992	0.00625±0.000193	0.00891±0.000143	0.00604±0.00037	0.00717±0.0000279
2-Ethylhexyl methacrylate	Ester	C12H22O2	688-84-6	1296	70	112	0.0202±0.00145	0.0358±0.00187	0.031±0.00841	0.0345±0.000713	0.0544±0.0045	0.044±0.0064	0.0599±0.00283	0.495±0.0422	0.0856±0.00337	0.0486±0.00116	0.0415±0.00224	0.0532±0.000928
3-Piperidinol	Alcohol	C5H11NO	6859-99-0	974	84	70	0.564±0.00791	0.851±0.0225	0.146±0.000664	0.0894±0.00727	0.0282±0.000877	0.0332±0.000806	0.0305±0.00189	0.104±0.00523	0.0203±0.0022	0.0234±0.00087	0.0137±0.00034	0.0222±0.00383
2-Azacyclooctanone	Ketone	C7H13NO	673-66-5	1328	99	83	0.14±0.0223	0.262±0.0213	0.147±0.0661	0.227±0.00724	0.238±0.0282	0.203±0.0517	0.14±0.00125	0.143±0.00975	0.142±0.009	0.154±0.0015	0.132±0.0139	0.155±0.00769
Salicylamide	Amine	C7H7NO2	65-45-2	1471	92	93	0.694±0.102	0.414±0.0998	0.174±0.099	0.141±0.0152	0.395±0.0372	0.244±0.0245	0.231±0.0356	0.356±0.0384	0.121±0.0119	0.207±0.0336	0.186±0.0155	0.0848±0.0126
Benzenepropanenitrile	Nitrogen compounds	C9H9N	645-59-0	1245	65	91	0.05±0.00201	0.0514±0.00266	0.0459±0.00226	0.0468±0.000669	0.0574±0.00373	0.0488±0.00316	0.0434±0.000392	0.0429±0.00177	0.0478±0.00293	0.0486±0.00252	0.0552±0.00205	0.0518±0.0036
1H-Pyrrole-2-carboxylic acid	Acid	C5H5NO2	634-97-9	1231	66	94	0.0932±0.00408	0.0934±0.00471	0.0833±0.00551	0.0842±0.00308	0.09±0.00833	0.0944±0.0054	0.0832±0.00173	0.0798±0.00351	0.0882±0.00525	0.0879±0.00232	0.0982±0.0035	0.0945±0.0058
Enanthamide	Amine	C7H15NO	628-62-6	1238	59	41	0.0824±0.0027	0.0821±0.0052	0.0778±0.00451	0.0796±0.00218	0.0799±0.00504	0.0871±0.0042	0.0771±0.00174	0.0779±0.00202	0.0797±0.00489	0.0827±0.000759	0.0914±0.00233	0.0881±0.0049
Indene	Aromatics	C9H8	95-13-6	1041	39	89	0.118±0.00401	0.154±0.00841	0.169±0.0155	0.29±0.00895	0.142±0.00657	0.116±0.00714	0.0619±0.00111	0.225±0.00828	0.0121±0.000553	0.229±0.00707	0.0114±0.000544	0.00961±0.000513
Butane, 1-nitro-	Nitrogen compounds	C4H9NO2	627-05-4	790	39	42	0.0143±0.000294	0.0202±0.00174	0.0189±0.0014	0.0109±0.000699	0.0421±0.00335	0.0125±0.00115	0.0464±0.00198	0.478±0.016	0.0112±0.00106	0.0263±0.00136	0.0117±0.000757	0.00798±0.00033
Benzenesulfonamide, 4-methyl-	Amine	C7H9NO2S	70-55-3	1673	91	155	0.00607±0.000664	0.00613±0.00121	0.00713±0.0012	0.00322±0.00113	0.0161±0.000439	0.00617±0.00154	0.00335±0.000574	0.00523±0.00376	0.00506±0.00103	0.0132±0.00245	0.0101±0.000917	0.00504±0.00236
Urea, butyl-	Nitrogen compounds	C5H12N2O	592-31-4	1321	87	73	0.0084±0.000519	0.0088±0.000681	0.00751±0.00164	0.00941±0.000734	0.00973±0.000979	0.00902±0.00134	0.00805±0.000914	0.00841±0.0014	0.00746±0.000898	0.00701±0.00129	0.0101±0.00222	0.00716±0.000718
Acetamide, N-(aminothioxomethyl)-	Amine	C3H6N2OS	591-08-2	1321	43	42	0.00167±0.0000196	0.0017±0.0000423	0.0207±0.013	0.0321±0.0262	0.0528±0.00619	0.043±0.0104	0.00167±0.0000434	0.00166±0.0000328	0.0308±0.00254	0.0289±0.000645	0.0296±0.00308	0.0336±0.00128
Barbital	Ketone	C8H12N2O3	57-44-3	1506	155	156	0.00884±0.00161	0.0196±0.000549	0.012±0.00531	0.0158±0.00147	0.0188±0.0153	0.0161±0.00409	0.0106±0.000786	0.0148±0.000188	0.0125±0.00119	0.0113±0.00181	0.0142±0.00107	0.0129±0.000763
Phenol, 2,6-dinitro-	Phenol	C6H4N2O5	573-56-8	1514	107	126	0.0236±0.00177	0.0284±0.00299	0.0217±0.00566	0.0142±0.00227	0.014±0.00241	0.0207±0.00394	0.00913±0.000695	0.00938±0.000381	0.0159±0.00104	0.0143±0.00179	0.0208±0.0017	0.0529±0.00216
2-Propanol, 1,1,1-trichloro-2-methyl-	Alcohol	C4H7Cl3O	57-15-8	1006	161	163	0.00883±0.00111	0.00912±0.000426	0.00699±0.000241	0.00791±0.00108	0.00734±0.000721	0.00744±0.00105	0.00674±0.000446	0.00683±0.000534	0.00665±0.000824	0.00697±0.0000602	0.0069±0.000884	0.0068±0.000825
Cyclopentathiazole	Heterocyclic compound	C6H7NS	5661-10-9	1100	65	124	0.0514±0.00207	0.052±0.00199	0.047±0.00312	0.0441±0.00232	0.0472±0.00282	0.0543±0.00213	0.0465±0.000667	0.0448±0.00312	0.0494±0.0012	0.0489±0.00183	0.0546±0.00301	0.0543±0.0033
Butanoic acid, 2-hydroxy-	Acid	C4H8O3	565-70-8	990	45	59	0.274±0.00972	0.363±0.00485	0.165±0.00365	0.0811±0.00852	0.0138±0.000495	0.192±0.0229	0.373±0.0425	0.0138±0.000273	0.313±0.036	0.372±0.0256	0.194±0.018	0.194±0.0491
Phenol, 2-methoxy-4-(methoxymethyl)-	Phenol	C9H12O3	5533-03-9	1412	53	137	0.023±0.00217	0.0159±0.00369	0.00596±0.00138	0.00138±0.0000122	0.00665±0.000563	0.00165±0.000469	0.00124±0.000364	0.00571±0.000666	0.00419±0.000379	0.00594±0.000391	0.00472±0.000354	0.00238±0.000278
4-Pyridinecarboxylic acid	Acid	C6H5NO2	55-22-1	1373	123	106	0.0306±0.00213	0.0237±0.00117	0.0124±0.000821	0.000935±0.000187	0.037±0.00177	0.0137±0.00071	0.0109±0.000786	0.0198±0.00175	0.0242±0.0009	0.0335±0.00131	0.0371±0.00165	0.0248±0.000998
Cycloheptylamine	Amine	C7H15N	5452-35-7	1008	84	70	0.00966±0.00206	0.023±0.000461	0.023±0.00393	0.0236±0.00136	0.0329±0.00365	0.0208±0.00478	0.0328±0.00274	0.131±0.00799	0.0207±0.00085	0.024±0.0028	0.02±0.00244	0.0377±0.00242
Propanoic acid, 2-methyl-, 1-methylethyl ester	Ester	C7H14O2	617-50-5	784	71	45	0.0858±0.0125	0.115±0.00691	0.111±0.00472	0.0597±0.00683	0.252±0.0135	0.0774±0.0119	0.286±0.0099	3.15±0.122	0.0668±0.0101	0.157±0.0123	0.0694±0.00913	0.0472±0.00604
Butanoic acid, 2,3-dimethyl-, ethyl ester	Ester	C8H16O2	54004-42-1	908	102	41	0.00349±0.00101	0.005±0.000396	0.0051±0.000712	0.00617±0.000468	0.00446±0.000318	0.00491±0.000484	0.00214±0.000163	0.00431±0.000244	0.000432±0.000111	0.0101±0.000816	0.0000699±0.000000865	0.0000665±0.0000018
Benzaldehyde, 2-amino-	Aldehyde	C7H7NO	529-23-7	1222	76	94	0.00607±0.00119	0.00576±0.000608	0.00219±0.00049	0.000355±0.00000853	0.00717±0.000667	0.005±0.00185	0.0036±0.000442	0.00346±0.0000949	0.00485±0.000593	0.00378±0.000123	0.00554±0.000311	0.00366±0.000426
Goitrin	Heterocyclic compound	C5H7NOS	500-12-9	1548	68	69	0.00621±0.00143	0.0222±0.00148	0.0119±0.00591	0.0194±0.000187	0.0229±0.00242	0.017±0.00612	0.012±0.00112	0.0168±0.00146	0.0122±0.000133	0.0113±0.000909	0.0127±0.00113	0.0181±0.000804
.alpha.-Hydroxyisocaproic acid	Acid	C6H12O3	498-36-2	1134	71	43	0.00405±0.000567	0.00542±0.000405	0.00829±0.000979	0.00538±0.000464	0.0061±0.000415	0.0084±0.00101	0.00463±0.000111	0.0364±0.00527	0.00618±0.000221	0.00726±0.0000863	0.00409±0.000491	0.00649±0.00047
2-Butenedioic acid, 2-methyl-, (E)-	Acid	C5H6O4	498-24-8	1296	55	84	0.0346±0.00458	0.0319±0.00946	0.0403±0.00894	0.0125±0.00121	0.0158±0.000741	0.0163±0.00231	0.00147±0.0000384	0.00147±0.000029	0.0185±0.000621	0.0243±0.00213	0.0128±0.0011	0.00759±0.000794
Butanedioic acid, methyl-	Acid	C5H8O4	498-21-5	1291	63	87	0.0437±0.000807	0.0418±0.00358	0.0173±0.00197	0.0147±0.000626	0.0109±0.00141	0.0254±0.000584	0.01±0.000316	0.049±0.00533	0.0244±0.00126	0.0171±0.000371	0.0397±0.000732	0.0241±0.00175
2-Norbornanone	Ketone	C7H10O	497-38-1	985	65	66	0.612±0.0105	0.67±0.0163	0.243±0.024	0.339±0.0268	0.372±0.0322	0.36±0.0133	0.257±0.0137	0.209±0.00563	0.38±0.0152	0.375±0.00917	0.434±0.00418	0.409±0.0176
1,8-Nonadiene	Hydrocarbons	C9H16	4900-30-5	877	95	67	0.00092±0.000117	0.000717±0.000205	0.000616±0.000234	0.000369±0.000238	0.00722±0.000442	0.00207±0.000226	0.00326±0.000427	0.00685±0.000349	0.00557±0.000804	0.00393±0.000492	0.00253±0.00073	0.00307±0.000321
Propane, 1,1-diethoxy-	Ether	C7H16O2	4744-08-5	813	103	87	0.0335±0.00246	0.0307±0.00105	0.0313±0.00204	0.0319±0.00261	0.0296±0.00282	0.0285±0.00194	0.0266±0.00161	0.0271±0.00277	0.0266±0.00372	0.0257±0.00312	0.0286±0.00309	0.0273±0.000566
Ethyl cyclopropanecarboxylate	Ester	C6H10O2	4606-07-9	846	85	86	0.00161±0.00103	0.00809±0.00109	0.0137±0.0104	0.0164±0.00319	0.0164±0.00709	0.00753±0.00296	0.00524±0.000394	0.00624±0.000714	0.00599±0.0000909	0.00582±0.000785	0.00505±0.00118	0.00619±0.00172
4-Heptanol, 2,6-dimethyl-, acetate	Ester	C11H22O2	10250-45-0	1092	69	129	0.147±0.00369	0.147±0.00515	0.132±0.00513	0.153±0.00424	0.147±0.00814	0.164±0.00677	0.162±0.00115	0.143±0.00859	0.304±0.00685	0.142±0.00281	0.184±0.00463	0.309±0.0152
Benzeneacetic acid, phenylmethyl ester	Ester	C15H14O2	102-16-9	1818	91	65	0.00169±0.00035	0.00215±0.0000353	0.00135±0.000244	0.00126±0.000342	0.0039±0.000326	0.000405±0.000294	0.00581±0.000777	0.0000939±0.00000185	0.0017±0.000166	0.00233±0.000426	0.00234±0.000875	0.00138±0.000191
2-Propanone, 1,3-diphenyl-	Ketone	C15H14O	102-04-5	1780	91	119	0.0137±0.00256	0.0183±0.0055	0.00697±0.00258	0.0116±0.000687	0.0197±0.00207	0.0122±0.00136	0.00832±0.00188	0.0234±0.00105	0.0117±0.00147	0.0175±0.00238	0.0193±0.00111	0.0138±0.00166
2-Benzylidene-1-heptanol	Alcohol	C14H20O	101-85-9	1676	133	91	0.00994±0.000929	0.00747±0.000461	0.00643±0.00136	0.00661±0.00103	0.0122±0.00111	0.00863±0.000912	0.00542±0.000611	0.0114±0.00193	0.0059±0.00164	0.00757±0.00115	0.0088±0.00204	0.00776±0.000538
Bicyclo[3.1.1]heptan-3-one, 2-hydroxy-2,6,6-trimethyl-	Ketone	C10H16O2	10136-65-9	1256	99	71	0.154±0.00491	0.171±0.00717	0.139±0.0118	0.14±0.00348	0.155±0.0115	0.178±0.00931	0.144±0.00873	0.243±0.0581	0.173±0.00733	0.17±0.00384	0.164±0.00547	0.201±0.0108
Ethanone, 1,1'-(1,4-phenylene)bis-	Ketone	C10H10O2	1009-61-6	1451	91	147	0.221±0.0289	0.138±0.0295	0.0646±0.032	0.0509±0.00685	0.124±0.0117	0.0856±0.00686	0.0841±0.0119	0.125±0.0123	0.056±0.00402	0.0731±0.0101	0.0658±0.00353	0.0346±0.00436
Butanoic acid, 1,1-dimethyl-2-phenylethyl ester	Ester	C14H20O2	10094-34-5	1493	71	132	0.23±0.0197	0.479±0.00675	0.252±0.122	0.438±0.00534	0.508±0.0453	0.419±0.0823	0.294±0.0245	0.395±0.0238	0.376±0.0383	0.327±0.00564	0.351±0.0235	0.366±0.013
Niacin	Acid	C6H5NO2	59-67-6	1242	77	51	0.0701±0.00308	0.0809±0.0053	0.0876±0.0046	0.116±0.00511	0.128±0.00592	0.082±0.0065	0.0544±0.00163	0.0921±0.00542	0.062±0.00295	0.0941±0.00275	0.0703±0.00311	0.0675±0.00466
Phenol, 3-propyl-	Phenol	C9H12O	621-27-2	1271	107	121	0.00377±0.000167	0.00362±0.000269	0.00472±0.000108	0.00477±0.000614	0.00961±0.00198	0.0141±0.00055	0.00742±0.000665	0.0145±0.00142	0.00989±0.000584	0.0131±0.000884	0.0123±0.00089	0.0191±0.00186
Urea, N-ethyl-N'-phenyl-	Amine	C9H12N2O	621-04-5	1684	43	72	0.000282±0.00000331	0.00451±0.0000279	0.00223±0.000684	0.00337±0.000418	0.00652±0.000769	0.00317±0.000421	0.00234±0.000678	0.00501±0.000533	0.00446±0.000207	0.00354±0.000607	0.00479±0.000609	0.00559±0.000621
2-Hydroxyoctanoic acid	Acid	C8H16O3	617-73-2	1375	70	97	0.00562±0.000656	0.00123±0.00125	0.00543±0.00306	0.00203±0.00253	0.0294±0.00195	0.0174±0.00205	0.0292±0.00113	0.0934±0.0069	0.0144±0.000858	0.0455±0.00187	0.0197±0.00121	0.0494±0.00621
2,4-Nonanedione	Ketone	C9H16O2	6175-23-1	1155	72	100	0.00664±0.00077	0.00644±0.000547	0.00585±0.000437	0.00594±0.000171	0.0049±0.000548	0.000636±0.0000163	0.00487±0.000888	0.00593±0.000272	0.00495±0.000851	0.00448±0.000723	0.00478±0.000539	0.00337±0.000392
Benzeneacetic acid, 2-hydroxy-	Acid	C8H8O3	614-75-5	1488	79	106	0.00744±0.000964	0.00515±0.000812	0.000437±0.0000155	0.000473±0.0000114	0.00707±0.00107	0.00694±0.0000462	0.00043±0.0000112	0.00043±0.00000848	0.00533±0.000627	0.00462±0.000602	0.0029±0.000697	0.00421±0.0000475
Benzene, 2-methyl-1,3-dinitro-	Nitrogen compounds	C7H6N2O4	606-20-2	1459	107	135	0.147±0.0134	0.1±0.0119	0.0624±0.0165	0.0444±0.00266	0.0994±0.00495	0.0634±0.00491	0.0848±0.00492	0.0885±0.00459	0.102±0.0078	0.0699±0.00553	0.0655±0.00281	0.0487±0.00199
Aminocaproic acid	Acid	C6H13NO2	60-32-2	1294	41	45	0.0957±0.00243	0.0963±0.00322	0.0538±0.00146	0.0472±0.00221	0.0595±0.00376	0.0737±0.00415	0.0744±0.00301	0.545±0.0429	0.13±0.0072	0.0724±0.00156	0.114±0.00335	0.0941±0.0058
Creatinine	Acid	C4H7N3O	60-27-5	1494	85	112	0.192±0.0168	0.406±0.00456	0.213±0.105	0.398±0.0019	0.423±0.0379	0.363±0.0875	0.247±0.0204	0.341±0.00145	0.308±0.0317	0.272±0.00473	0.291±0.0169	0.304±0.0104
3-Pentanol, 3-ethyl-	Alcohol	C7H16O	597-49-9	857	69	87	0.0338±0.00266	0.0376±0.00172	0.0279±0.00146	0.0364±0.00279	0.0381±0.00176	0.0335±0.00113	0.0331±0.00168	0.0358±0.00218	0.0327±0.000448	0.0338±0.00128	0.0341±0.00171	0.0331±0.000203
Benzoic acid, 4-nitro-	Acid	C7H5NO4	62-23-7	1543	109	168	0.0088±0.00216	0.0117±0.00171	0.00601±0.00209	0.00797±0.000289	0.0125±0.000961	0.00896±0.00132	0.00776±0.000915	0.0085±0.000509	0.0117±0.00154	0.00912±0.000635	0.0129±0.00107	0.0114±0.000869
2-Nonanone, 3-(hydroxymethyl)-	Ketone	C10H20O2	67801-33-6	1093	58	43	0.0232±0.00122	0.0384±0.000871	0.013±0.000364	0.0207±0.000451	0.0904±0.00752	0.2±0.00708	0.0742±0.00136	0.0786±0.00291	3.34±0.157	0.172±0.0113	0.592±0.0118	3.98±0.252
Ethyl cyanoacetate	Ester	C5H7NO2	105-56-6	960	86	68	0.033±0.00105	0.0321±0.00108	0.0287±0.00177	0.0305±0.000482	0.0272±0.000835	0.0253±0.000924	0.0252±0.000558	0.00487±0.000096	0.0271±0.00194	0.0361±0.000291	0.0284±0.000727	0.0245±0.000849
2-Heptanol, acetate	Ester	C9H18O2	5921-82-4	1043	87	98	0.079±0.00343	0.104±0.00439	0.113±0.00994	0.199±0.00687	0.0989±0.00432	0.0794±0.00565	0.0406±0.00235	0.154±0.00653	0.00817±0.00108	0.157±0.00806	0.0075±0.000398	0.00138±0.0000373
Propanoic acid, 2-methyl-, 2-methylbutyl ester	Ester	C9H18O2	2445-69-4	1016	71	43	0.0166±0.0082	0.0894±0.00558	0.0486±0.0254	0.0996±0.00708	0.103±0.0123	0.0857±0.0262	0.0601±0.0069	0.0543±0.00453	0.0579±0.00118	0.0558±0.00147	0.0531±0.00731	0.0643±0.00505
1H-Tetrazole	Heterocyclic compound	CH2N4	288-94-8	1133	43	41	0.00387±0.0000742	0.0052±0.000618	0.00663±0.0000795	0.00567±0.000319	0.00646±0.000269	0.00916±0.00102	0.00739±0.00117	0.00828±0.00103	0.00833±0.000621	0.00626±0.000791	0.00511±0.000467	0.00622±0.00102
2,5-Furandione, dihydro-3-methyl-	Ketone	C5H6O3	4100-80-5	1006	42	70	0.103±0.0038	0.496±0.00965	0.0288±0.00107	0.0387±0.00114	0.0398±0.000537	0.0842±0.00417	0.0697±0.00174	0.147±0.0054	0.0612±0.00215	0.0383±0.00105	0.0753±0.000657	0.113±0.00326
Ethanone, 1-(4-hydroxy-3-thienyl)-	Ketone	C6H6O2S	5556-16-1	1199	127	142	0.0348±0.00451	0.0624±0.00816	0.0563±0.0138	0.0698±0.0025	0.0638±0.00778	0.0487±0.0404	0.00582±0.000152	0.00582±0.000115	0.0345±0.0252	0.0639±0.00579	0.00571±0.0000707	0.0292±0.0207
Propanoic acid, 2-methyl-, butyl ester	Ester	C8H16O2	97-87-0	898	56	71	0.003±0.000354	0.00341±0.000409	0.00384±0.000234	0.00197±0.00132	0.00773±0.0012	0.00725±0.000936	0.00869±0.000664	0.0461±0.00222	0.00835±0.000646	0.00568±0.00107	0.00451±0.00106	0.00551±0.000274
3-Penten-2-one, 4-methoxy-	Ketone	C6H10O2	2845-83-2	941	100	59	0.0283±0.000959	0.0184±0.000411	0.0958±0.00129	0.0164±0.000334	0.000161±0.00000577	0.00757±0.000198	0.000161±0.00000421	0.00935±0.000234	0.00165±0.000119	0.00752±0.000407	0.000158±0.00000196	0.00101±0.000259
Butanoic acid, 3-methyl-3-nitroso-, methyl ester	Ester	C6H11NO3	49680-44-6	1019	83	73	0.875±0.00339	2.12±0.0656	0.576±0.0509	0.065±0.0051	0.0893±0.00175	0.08±0.00389	0.0644±0.00173	0.0988±0.00368	0.146±0.00852	0.242±0.00689	0.331±0.00699	0.242±0.0115
5-Aminovaleric acid	Acid	C5H11NO2	660-88-8	1202	42	55	0.0116±0.000384	0.0107±0.001	0.0154±0.00054	0.00649±0.000748	0.0102±0.000736	0.00676±0.000652	0.00778±0.00124	0.0284±0.00186	0.0065±0.000736	0.0112±0.000675	0.00678±0.000882	0.0102±0.000624
3,6-Dimethyl-4H-furo[3,2-c]pyran-4-one	Ketone	C9H8O3	36745-38-7	1461	149	164	0.00352±0.000766	0.00298±0.000473	0.00278±0.000835	0.00099±0.000172	0.0119±0.00147	0.00358±0.000625	0.00152±0.000765	0.0013±0.000834	0.00149±0.000436	0.00482±0.000473	0.00432±0.0000959	0.00239±0.000245
(1R,3E,7E,11R)-1,5,5,8-Tetramethyl-12-oxabicyclo[9.1.0]dodeca-3,7-diene	Terpenoids	C15H24O	19888-34-7	1606	67	109	0.0057±0.000693	0.000907±0.0000225	0.00765±0.00144	0.0076±0.000708	0.0223±0.00302	0.0149±0.00151	0.000887±0.0000231	0.000886±0.0000175	0.0066±0.00274	0.00948±0.00153	0.000869±0.0000108	0.00635±0.000326
Benzaldehyde diethylacetal	Ether	C11H16O2	774-48-1	1291	150	107	1.46±0.0273	1.33±0.0607	0.583±0.0602	0.523±0.0175	0.375±0.0352	0.833±0.0366	0.329±0.00591	0.476±0.00336	0.847±0.0346	0.602±0.0135	1.38±0.016	0.827±0.0354
Tricyclo[3.3.1.1(3,7)]decane, 2-nitro-	Nitrogen compounds	C10H15NO2	54564-31-7	1514	135	93	0.0169±0.00119	0.0175±0.00107	0.0123±0.00336	0.00967±0.00197	0.00878±0.0015	0.0124±0.00312	0.00607±0.000653	0.00467±0.0000881	0.0114±0.00082	0.00897±0.00178	0.0114±0.000724	0.0306±0.00197
7-Oxabicyclo[4.1.0]heptane, 1-methyl-4-(2-methyloxiranyl)-	Terpenoids	C10H16O2	96-08-2	1294	105	110	0.0784±0.00115	0.079±0.00293	0.031±0.00321	0.0288±0.000738	0.0258±0.00194	0.0411±0.00167	0.0171±0.000591	0.111±0.00853	0.0413±0.00194	0.0311±0.000782	0.0675±0.00185	0.04±0.00193
4-Acetoxy-3-methoxystyrene	Ester	C11H12O3	46316-15-8	1492	150	135	0.0803±0.0212	0.0634±0.00888	0.0451±0.0109	0.0398±0.00228	0.0544±0.00384	0.0501±0.00523	0.0368±0.00149	0.0357±0.00287	0.0474±0.00316	0.0473±0.0028	0.0535±0.00224	0.0623±0.00208
6-Octen-1-ol, 7-methyl-3-methylene-	Terpenoids	C10H18O	13066-51-8	1195	69	41	0.00702±0.00134	0.0084±0.00157	0.0103±0.00224	0.00703±0.000547	0.00856±0.00117	0.00889±0.0013	0.00107±0.0000279	0.00107±0.0000211	0.0064±0.000338	0.00922±0.000825	0.00595±0.00103	0.0064±0.000316
Ethyl mandelate	Ester	C10H12O3	774-40-3	1373	79	107	0.00571±0.000259	0.00575±0.00127	0.00659±0.000787	0.00359±0.0000803	0.0627±0.00319	0.037±0.00485	0.0606±0.00248	0.178±0.0177	0.0301±0.000896	0.0929±0.00252	0.0413±0.000659	0.098±0.00676
Formic acid, octyl ester	Ester	C9H18O2	112-32-3	1114	56	70	0.0103±0.00209	0.0313±0.000955	0.0256±0.0104	0.0378±0.00196	0.0453±0.00392	0.0374±0.00605	0.0297±0.00118	0.0257±0.00105	0.026±0.00257	0.0254±0.00359	0.0211±0.000869	0.0242±0.0011
Butane, 1,1'-oxybis[4-chloro-	Ether	C8H16Cl2O	6334-96-9	1399	55	93	0.0799±0.00919	0.183±0.0164	0.132±0.0527	0.154±0.003	0.191±0.0306	0.152±0.042	0.0939±0.0026	0.101±0.00427	0.121±0.0101	0.128±0.00465	0.0907±0.0147	0.112±0.00651
2-Methyl-3(2-furyl)acrolein	Aldehyde	C8H8O2	874-66-8	1162	77	136	0.164±0.00408	0.144±0.00631	0.195±0.0311	0.208±0.0126	0.118±0.0125	0.124±0.0137	0.128±0.0107	0.293±0.0555	0.0154±0.00422	0.204±0.0175	0.0129±0.00428	0.0121±0.00458
Undecane, 4-methyl-	Hydrocarbons	C12H26	2980-69-0	1160	126	71	0.00287±0.00069	0.003±0.00032	0.00383±0.000446	0.00245±0.000585	0.00353±0.000642	0.00406±0.00043	0.00177±0.000543	0.00164±0.000263	0.00221±0.000123	0.00442±0.000301	0.00223±0.000191	0.00279±0.000116
2-Propenal, 3-(2-furanyl)-	Aldehyde	C7H6O2	623-30-3	1111	65	122	0.133±0.00367	0.459±0.0064	0.00741±0.000854	0.00562±0.000289	0.0275±0.00126	0.0723±0.00317	0.0136±0.000911	0.0173±0.00246	0.00372±0.000094	0.0284±0.00141	0.00248±0.000657	0.0237±0.00195
3-n-Propyl-2-pyrazolin-5-one	Ketone	C6H10N2O	29211-70-9	1358	98	97	0.015±0.000601	0.0138±0.000202	0.0119±0.00133	0.00283±0.000509	0.00688±0.000303	0.00466±0.000487	0.00276±0.0000843	0.00269±0.000503	0.00563±0.000656	0.00568±0.000263	0.0079±0.000636	0.00618±0.000274
1H-Imidazole-4-methanol	Alcohol	C4H6N2O	822-55-9	1284	98	97	0.00666±0.000607	0.0113±0.00229	0.00584±0.00446	0.00861±0.000485	0.00775±0.00144	0.00814±0.00124	0.00464±0.0000885	0.00448±0.000516	0.00631±0.000724	0.0059±0.000308	0.00476±0.000636	0.00479±0.000139
Propane, 1-(1-ethoxyethoxy)-	Ether	C7H16O2	20680-10-8	821	117	73	0.0119±0.000235	0.0113±0.00186	0.0101±0.00155	0.0108±0.00184	0.0104±0.00116	0.00978±0.001	0.0109±0.000857	0.0101±0.00123	0.0103±0.00067	0.0102±0.000296	0.0101±0.000508	0.00859±0.00145
2-Butanone, 4-(2,6,6-trimethyl-1,3-cyclohexadien-1-yl)-	Ketone	C13H20O	20483-36-7	1424	121	119	0.127±0.0143	0.0889±0.0215	0.0308±0.00325	0.0078±0.000454	0.0309±0.0025	0.008±0.00107	0.00481±0.000211	0.00347±0.00127	0.0207±0.00047	0.0315±0.000847	0.0294±0.000807	0.0122±0.000285
Octanoic acid, 2-pentyl ester	Ester	C13H26O2	55193-30-1	1419	127	145	0.00382±0.000805	0.00397±0.000378	0.000364±0.0000129	0.00282±0.000278	0.00231±0.000445	0.00596±0.00176	0.00223±0.000362	0.00246±0.000288	0.000336±0.000005	0.00245±0.00184	0.00365±0.000277	0.00298±0.000477
Hexanoic acid, 2-methylpropyl ester	Ester	C10H20O2	105-79-3	1149	56	99	0.0457±0.00276	0.045±0.00474	0.0973±0.012	0.0315±0.00351	0.0507±0.00259	0.0412±0.00926	0.0482±0.00314	0.193±0.015	0.0296±0.0033	0.0458±0.00573	0.0398±0.00217	0.0351±0.00324
2-Butenoic acid, hexyl ester	Ester	C10H18O2	19089-92-0	1238	69	55	0.355±0.0122	0.364±0.0149	0.338±0.0151	0.343±0.0103	0.363±0.0269	0.379±0.0157	0.334±0.00664	0.349±0.0179	0.348±0.0165	0.348±0.0109	0.391±0.0108	0.381±0.021
Hexanoic acid, pentyl ester	Ester	C11H22O2	540-07-8	1287	70	99	0.0116±0.0018	0.0309±0.00167	0.0195±0.00902	0.0365±0.00233	0.0367±0.00411	0.0346±0.00744	0.0207±0.000469	0.0517±0.00478	0.0218±0.000532	0.0239±0.000493	0.0277±0.00211	0.0227±0.00224
Hexanoic acid, anhydride	Acid	C12H22O3	2051-49-2	1480	55	99	0.00408±0.000853	0.0153±0.00119	0.00778±0.00667	0.0148±0.000601	0.0203±0.00233	0.0125±0.00451	0.00835±0.000573	0.0101±0.000101	0.0128±0.0016	0.00777±0.000201	0.00911±0.00146	0.0154±0.000836
1,4-Benzenedicarboxaldehyde	Aldehyde	C8H6O2	623-27-8	1166	134	133	0.0082±0.000869	0.0114±0.000614	0.0078±0.00043	0.00904±0.000512	0.012±0.000852	0.00827±0.000675	0.00844±0.000713	0.0275±0.000726	0.0118±0.000389	0.0101±0.000807	0.00763±0.000466	0.0079±0.000116
3-Pentenoic acid, 2,2-dimethyl-	Acid	C7H12O2	16642-52-7	1032	69	83	0.382±0.0106	0.837±0.0263	0.311±0.0181	0.0621±0.00368	0.0708±0.00311	0.0555±0.00215	0.049±0.00121	0.0753±0.0021	0.0823±0.00474	0.121±0.00148	0.161±0.00155	0.127±0.00545
N,N-Dimethylhexanamide	Amine	C8H17NO	5830-30-8	1225	87	45	0.0105±0.0022	0.0132±0.00137	0.00127±0.000585	0.000131±0.00000315	0.00099±0.000786	0.01±0.0021	0.00161±0.000224	0.000119±0.00000236	0.00774±0.000873	0.0126±0.000602	0.0161±0.0016	0.0287±0.00207
Propanoic acid, 2-acetylhydrazono-	Acid	C5H8N2O3	64096-81-7	1384	99	57	0.00323±0.000789	0.00289±0.000939	0.00422±0.00048	0.000485±0.0000117	0.00522±0.000443	0.00369±0.000489	0.00551±0.000244	0.0244±0.00267	0.00312±0.000281	0.0085±0.000717	0.0038±0.00027	0.00782±0.000889
Bicyclo(3.3.1)non-2-ene	Hydrocarbons	C9H14	6671-66-5	989	80	79	0.126±0.00148	0.189±0.00637	0.0311±0.000967	0.0196±0.00113	0.0215±0.00527	0.0245±0.00192	0.0345±0.0118	0.037±0.0071	0.0219±0.00491	0.0227±0.0195	0.019±0.00125	0.0203±0.00476
Butanoic acid, 1-methyloctyl ester	Ester	C13H26O2	69727-42-0	1407	71	41	0.434±0.0479	1.06±0.101	0.784±0.312	0.898±0.0199	1.12±0.177	0.893±0.253	0.541±0.0133	0.567±0.0275	0.73±0.0551	0.752±0.0353	0.526±0.0879	0.649±0.0329
Cyclobutanecarbonitrile, 3,3-dimethyl-	Nitrogen compounds	C7H11N	53783-86-1	915	56	41	0.0591±0.00398	0.0846±0.00346	0.133±0.00963	0.203±0.00559	0.0759±0.00352	0.0829±0.002	0.0486±0.00251	0.089±0.0065	0.0334±0.00144	0.104±0.00183	0.0162±0.00147	0.00997±0.0011
2(1H)-Pyridinone, 1-cyclohexyl-3,4,5,6-tetramethyl-	Ketone	C15H23NO	82754-44-7	1984	151	123	0.0268±0.00585	0.036±0.00985	0.00213±0.000699	0.00257±0.000402	0.0123±0.00232	0.00382±0.000706	0.00233±0.00127	0.00418±0.000851	0.00443±0.000216	0.00499±0.00194	0.0106±0.00124	0.00466±0.000589
(E)-2-(Hepta-2,4-diyn-1-ylidene)-1,6-dioxaspiro[4.4]non-3-ene	Heterocyclic compound	C14H14O2	206062-17-1	1961	156	214	0.00216±0.000278	0.00411±0.000242	0.000648±0.000461	0.00196±0.000394	0.00306±0.00105	0.00298±0.000488	0.00213±0.00065	0.00382±0.000998	0.00272±0.000404	0.00245±0.00178	0.00352±0.000502	0.00276±0.000136
Heptanoic acid, anhydride	Acid	C14H26O3	626-27-7	1676	113	85	0.0015±0.000435	0.00114±0.000142	0.00111±0.000434	0.00137±0.00061	0.00827±0.000877	0.00121±0.000739	0.000654±0.000413	0.00186±0.000583	0.00115±0.000256	0.00223±0.000513	0.0016±0.000466	0.0017±0.000412
1H-Indene, 2,3-dihydro-4-propyl-	Aromatics	C12H16	92013-16-6	1331	117	131	0.0182±0.000425	0.017±0.00146	0.0143±0.00153	0.016±0.000984	0.0184±0.00105	0.0157±0.00297	0.0158±0.00193	0.0188±0.00347	0.0154±0.0022	0.0149±0.00264	0.0156±0.0014	0.0138±0.00237
3,7-Cyclodecadien-1-one, 3,7-dimethyl-10-(1-methylethylidene)-, (E,E)-	Terpenoids	C15H22O	6902-91-6	1690	107	135	0.00852±0.00228	0.0073±0.00222	0.00311±0.00129	0.00216±0.000824	0.00579±0.000522	0.00557±0.0014	0.0017±0.000411	0.00162±0.000532	0.00196±0.000442	0.00279±0.000928	0.0092±0.00015	0.00162±0.0000871
(3-Bromo-1-methylpropoxymethyl)benzene	Halogenated hydrocarbons	C11H15BrO	51666-29-6	1545	55	92	0.0347±0.00783	0.119±0.00288	0.0661±0.0358	0.101±0.00172	0.111±0.0131	0.0911±0.0267	0.0594±0.00441	0.0866±0.00419	0.0659±0.00573	0.0591±0.00161	0.066±0.00432	0.0891±0.00724
(2R,8R,8aS)-8,8a-Dimethyl-2-(prop-1-en-2-yl)-1,2,3,7,8,8a-hexahydronaphthalene	Terpenoids	C15H22	5090-61-9	1511	134	161	0.00667±0.000824	0.00709±0.00107	0.00528±0.0019	0.00329±0.000313	0.00344±0.000508	0.00473±0.00115	0.00207±0.000393	0.00221±0.000261	0.00355±0.000149	0.0032±0.000326	0.00428±0.000104	0.0113±0.00125
Eudesma-2,4,11-triene	Terpenoids	C15H22	82462-31-5	1479	119	131	0.0276±0.00236	0.0176±0.00417	0.00535±0.00176	0.00218±0.00078	0.00519±0.000406	0.00247±0.000425	0.000918±0.000577	0.00169±0.00156	0.00328±0.000595	0.00528±0.000354	0.00379±0.000723	0.00358±0.00222
2-Cyclohexen-1-ol, 1-methyl-4-(1-methylethyl)-, trans-	Terpenoids	C10H18O	29803-81-4	1140	139	93	0.00827±0.000654	0.00751±0.000462	0.0149±0.00106	0.00709±0.000521	0.0399±0.00158	0.00342±0.0000742	0.00348±0.000345	0.00423±0.000537	0.00935±0.000629	0.0098±0.000512	0.00533±0.000225	0.016±0.00186
1,2,4-Methenoazulene, decahydro-1,5,5,8a-tetramethyl-, [1S-(1.alpha.,2.alpha.,3a.beta.,4.alpha.,8a.beta.,9R*)]-	Terpenoids	C15H24	1137-12-8	1374	94	41	0.000179±0.0000021	0.000991±0.00086	0.0038±0.0003	0.00581±0.00101	0.0115±0.00107	0.00783±0.000958	0.0112±0.000178	0.0342±0.00374	0.00588±0.000287	0.0175±0.00109	0.00836±0.000481	0.0187±0.00119
2-Fluoro-5-methylaniline	Amine	C7H8FN	452-84-6	1076	125	124	0.000781±0.00000916	0.0184±0.00101	0.00921±0.00509	0.0194±0.000748	0.0198±0.00304	0.018±0.00543	0.0122±0.00154	0.00977±0.00123	0.0108±0.000658	0.0101±0.000583	0.0102±0.000683	0.0117±0.000599
Phenylacetic acid propyl ester	Ester	C11H14O2	4606-15-9	1331	92	91	0.00667±0.000163	0.00596±0.000421	0.00315±0.000263	0.00197±0.000385	0.0116±0.00041	0.00208±0.000228	0.0248±0.00378	0.368±0.0114	0.00634±0.000406	0.00479±0.000539	0.00554±0.000424	0.00342±0.000313
4-Methylhexyl 3-methylbutanoate	Ester	C12H24O2	1215127-80-2	1312	70	57	0.0188±0.0101	0.112±0.00446	0.0623±0.0435	0.123±0.00667	0.124±0.0184	0.105±0.0339	0.0646±0.00254	0.0599±0.0071	0.0592±0.00633	0.0588±0.000923	0.0577±0.00938	0.081±0.00464
1-Decen-3-one	Ketone	C10H18O	56606-79-2	1185	55	57	0.0656±0.0107	0.129±0.019	0.114±0.0297	0.112±0.00534	0.118±0.0123	0.113±0.0251	0.079±0.00279	0.0602±0.00129	0.0944±0.00729	0.116±0.000694	0.0749±0.0132	0.0806±0.00209
Cyclohexene, 2-ethenyl-1,3,3-trimethyl-	Hydrocarbons	C11H18	5293-90-3	1105	135	93	0.000514±0.00000603	0.00698±0.00278	0.00277±0.00022	0.00523±0.0018	0.00659±0.000593	0.00373±0.000436	0.00355±0.000127	0.00267±0.000152	0.00873±0.000407	0.00476±0.000368	0.00845±0.000278	0.00576±0.000534
Benzenemethanol, .alpha.-2-cyclohexen-1-yl-	Alcohol	C13H16O	5723-89-7	1617	79	107	0.0666±0.00298	0.0467±0.00179	0.00602±0.00129	0.00214±0.000176	0.0113±0.000693	0.00526±0.000704	0.00574±0.000942	0.00111±0.000757	0.00606±0.000472	0.00742±0.000474	0.0594±0.003	0.00547±0.000452
4-Hexen-1-ol, 5-methyl-2-(1-methylethenyl)-, acetate	Ester	C12H20O2	25905-14-0	1300	69	93	0.0425±0.00261	0.0374±0.022	0.048±0.0086	0.0332±0.0053	0.0637±0.00606	0.027±0.0063	0.0242±0.00196	0.0242±0.00252	0.0253±0.00265	0.0345±0.0114	0.0199±0.00306	0.0222±0.0014
4-Undecene, 3-methyl-, (Z)-	Hydrocarbons	C12H24	74645-87-7	1155	67	97	0.0424±0.00196	0.044±0.00356	0.0843±0.00833	0.0298±0.000802	0.0466±0.00221	0.0417±0.00457	0.0464±0.00252	0.177±0.0147	0.029±0.00121	0.0419±0.00259	0.0386±0.000915	0.0418±0.00252
7-Octen-2-ol	Alcohol	C8H16O	39546-75-3	1064	45	41	0.0494±0.00908	0.0549±0.00129	0.0392±0.00329	0.0382±0.00195	0.0407±0.00349	0.0472±0.00379	0.0478±0.00054	0.0339±0.00316	0.0471±0.00339	0.0428±0.00108	0.0499±0.00166	0.0489±0.00235
Diethoxymethyl acetate	Ester	C7H14O4	14036-06-7	992	103	47	0.0198±0.000619	0.0171±0.00123	0.0156±0.000361	0.0178±0.00208	0.0154±0.000687	0.0152±0.00134	0.0157±0.00167	0.0139±0.00153	0.0143±0.00163	0.0152±0.00141	0.0155±0.0016	0.0131±0.00132
2-Propenoic acid, pentyl ester	Ester	C8H14O2	2998-23-4	978	72	70	8.19±0.129	12.3±0.27	2.03±0.0213	1.34±0.0301	0.442±0.00185	0.366±0.0209	0.295±0.00865	1.24±0.0535	0.191±0.00703	0.22±0.00757	0.154±0.000763	0.249±0.0111
2-Octyl methylphosphonofluoridate	Ester	C9H20FO2P	22925-97-9	1306	125	55	0.00902±0.00445	0.0426±0.000694	0.035±0.0165	0.0498±0.00237	0.0513±0.00685	0.0455±0.0136	0.0282±0.00071	0.0343±0.00867	0.0282±0.000937	0.0263±0.00175	0.0258±0.00281	0.0348±0.0017
N,N'-Methylenebismethacrylamide	Amine	C9H14N2O2	2359-15-1	1566	69	113	0.0207±0.00504	0.0606±0.00185	0.0386±0.0181	0.0494±0.00168	0.0793±0.0043	0.0447±0.014	0.0274±0.00117	0.0439±0.00305	0.0287±0.00203	0.0352±0.00206	0.0311±0.00573	0.0534±0.00211
Butanoic acid, 1-ethenylhexyl ester	Ester	C12H22O2	16491-54-6	1280	54	71	0.00419±0.000281	0.0059±0.000255	0.00494±0.000667	0.00698±0.00041	0.00754±0.000656	0.0179±0.000758	0.00667±0.000727	0.0118±0.00175	0.0564±0.00319	0.0149±0.000317	0.0256±0.000842	0.0499±0.00474
Hexanoic acid, cyclopentyl ester	Ester	C11H20O2	5413-59-2	1315	99	41	0.00793±0.00331	0.0192±0.000033	0.0093±0.00312	0.0153±0.000792	0.0179±0.00246	0.0152±0.00401	0.0094±0.000573	0.0126±0.000734	0.00851±0.00487	0.00867±0.00184	0.00965±0.00102	0.0146±0.00552
Cyclopentanol, acetate	Ester	C7H12O2	933-05-1	929	70	68	0.0704±0.00263	0.0275±0.0013	0.109±0.00996	0.142±0.00577	0.057±0.00215	0.00453±0.000651	0.00182±0.000225	0.021±0.003	0.000311±0.00000463	0.00783±0.000121	0.000325±0.00000403	0.000309±0.00000835
2(3H)-Furanone, 5-(acetyloxy)dihydro-5-methyl-	Ketone	C7H10O4	57681-51-3	1213	99	71	0.00803±0.0000572	0.0111±0.00334	0.00806±0.00137	0.00736±0.00104	0.00651±0.000775	0.0113±0.00122	0.00676±0.000115	0.0057±0.0017	0.00902±0.000787	0.0152±0.00112	0.00976±0.00193	0.0115±0.00144
Butanoic acid, heptyl ester	Ester	C11H22O2	5870-93-9	1296	71	89	0.2±0.0346	0.17±0.0477	0.264±0.045	0.0778±0.00849	0.00231±0.0000828	0.0936±0.0133	0.0368±0.00678	0.0144±0.00264	0.115±0.00478	0.149±0.00816	0.078±0.0065	0.0506±0.000942
2-Butenoic acid, 3-hexenyl ester, (E,Z)-	Ester	C10H16O2	65405-80-3	1242	67	69	0.144±0.00471	0.145±0.00905	0.132±0.00794	0.135±0.00554	0.138±0.0118	0.155±0.00694	0.13±0.00221	0.119±0.00482	0.138±0.00499	0.136±0.00493	0.157±0.00439	0.149±0.0085
7-Octene-2,6-diol, 2,6-dimethyl-	Alcohol	C10H20O2	29210-77-3	1237	68	71	0.00703±0.000899	0.000493±0.0000122	0.00499±0.00127	0.00373±0.000403	0.014±0.000449	0.0027±0.000352	0.00416±0.000788	0.00721±0.00178	0.00541±0.00083	0.000462±0.00000803	0.0054±0.0000392	0.00543±0.00039
Butanoic acid, cyclopentyl ester	Ester	C9H16O2	6290-13-7	1121	89	43	0.0106±0.000773	0.0113±0.00208	0.0102±0.00112	0.00947±0.000936	0.00972±0.00012	0.00616±0.00043	0.00573±0.000152	0.00414±0.000361	0.00629±0.000209	0.00777±0.00138	0.00624±0.000182	0.00637±0.000426
4-Methylurazole	Heterocyclic compound	C3H5N3O2	16312-79-1	1408	58	115	0.0229±0.00303	0.0572±0.00465	0.0408±0.0168	0.0493±0.000998	0.0622±0.0102	0.0496±0.0143	0.0304±0.000928	0.0217±0.0153	0.0403±0.00335	0.0417±0.00197	0.0295±0.00614	0.036±0.00158
Butanoic acid, 2-pentenyl ester, (Z)-	Ester	C9H16O2	42125-13-3	1098	71	43	0.622±0.0172	0.65±0.0204	0.647±0.0158	0.549±0.0414	0.563±0.0256	0.628±0.0397	0.514±0.0146	0.444±0.0274	0.58±0.0294	0.589±0.0169	0.636±0.0267	0.649±0.0342
Thiophene, 2-hexyl-	Heterocyclic compound	C10H16S	18794-77-9	1277	97	98	0.0134±0.00159	0.0209±0.00114	0.012±0.0023	0.0215±0.000852	0.028±0.00289	0.0346±0.00205	0.0232±0.000544	0.0487±0.00252	0.068±0.00406	0.0399±0.00105	0.0424±0.00184	0.0758±0.00651
1.2-diacetylhydrazine	Nitrogen compounds	C4H8N2O2	3148-73-0	1243	44	42	0.0992±0.00333	0.0996±0.00597	0.0883±0.00516	0.0916±0.00524	0.0969±0.00623	0.101±0.00597	0.0899±0.00318	0.089±0.00404	0.0964±0.00566	0.095±0.00305	0.107±0.00503	0.104±0.00517
2-Isopropylpyrazine	Heterocyclic compound	C7H10N2	29460-90-0	988	121	122	0.184±0.00607	0.49±0.0121	0.0816±0.00399	0.417±0.00652	0.0793±0.00425	0.18±0.00535	0.156±0.00225	0.178±0.0114	0.255±0.0108	0.12±0.00301	0.152±0.00316	0.136±0.00673
1H-Imidazole	Heterocyclic compound	C3H4N2	288-32-4	965.558441558442	40	41	0.0453±0.000705	0.0398±0.00127	0.0274±0.00162	0.0298±0.000549	0.0291±0.000456	0.0312±0.00189	0.0342±0.00115	0.0052±0.000103	0.0452±0.00146	0.0277±0.00109	0.0494±0.00178	0.0385±0.00156
Oxazole, trimethyl-	Heterocyclic compound	C6H9NO	20662-84-4	852	110	112	0.424±0.0209	0.434±0.0108	0.331±0.0267	0.422±0.0108	0.403±0.0199	0.402±0.0086	0.397±0.0135	0.377±0.0109	0.397±0.00537	0.397±0.00337	0.414±0.0113	0.406±0.0129
Furyl hydroxymethyl ketone	Ketone	C6H6O3	17678-19-2	1087	67	95	0.0173±0.00137	0.0343±0.00286	0.478±0.103	0.96±0.112	0.196±0.00887	0.065±0.0124	0.0304±0.00503	0.367±0.0276	0.00709±0.000534	0.257±0.017	0.00223±0.00151	0.00316±0.000417
1,3-Cyclohexanedione, 5,5-dimethyl-	Ketone	C8H12O2	126-81-8	1176	69	83	0.569±0.0464	0.374±0.0176	0.314±0.0335	0.23±0.0122	0.495±0.0473	0.534±0.034	0.416±0.018	0.519±0.0365	0.385±0.022	0.49±0.0351	0.33±0.00898	0.193±0.0153
Propanoic acid, anhydride	Acid	C6H10O3	123-62-6	930	57	71	0.00259±0.000256	0.00266±0.000767	0.00238±0.000525	0.00351±0.000335	0.00281±0.000476	0.00325±0.000148	0.00193±0.000114	0.00359±0.000487	0.00321±0.000212	0.003±0.00041	0.00194±0.000206	0.00161±0.000128
Benzoic acid, 4-methoxy-, methyl ester	Ester	C9H10O3	121-98-2	1373	135	107	0.00452±0.000808	0.00521±0.000336	0.00818±0.000328	0.00315±0.000558	0.00694±0.000158	0.00526±0.000701	0.0117±0.00173	0.0148±0.00131	0.00714±0.000451	0.0101±0.000105	0.00974±0.00189	0.0132±0.00156
4-Isopropyl-1,3-cyclohexanedione	Ketone	C9H14O2	62831-62-3	1266	154	112	0.0041±0.000323	0.00527±0.000457	0.00576±0.000857	0.00243±0.000596	0.0189±0.00103	0.0063±0.00108	0.0128±0.00164	0.14±0.00245	0.0081±0.000346	0.00701±0.00183	0.00597±0.00116	0.00622±0.000615
Ethanol, 2-(2-butoxyethoxy)-	Alcohol	C8H18O3	112-34-5	1192	87	75	0.00735±0.00147	0.00722±0.000353	0.00561±0.000995	0.00432±0.000218	0.0228±0.0017	0.00963±0.000942	0.00632±0.000911	0.0104±0.000652	0.0116±0.00152	0.0394±0.00178	0.0222±0.000489	0.0198±0.00214
Hexyl n-valerate	Ester	C11H22O2	1117-59-5	1298	84	39	0.0273±0.00474	0.0233±0.00666	0.0363±0.00629	0.0101±0.00111	0.0115±0.00143	0.0133±0.00131	0.00121±0.0000315	0.00121±0.0000238	0.0155±0.00174	0.0204±0.00101	0.0109±0.000391	0.0066±0.00103
Myrtenyl acetate	Ester	C12H18O2	1079-01-2	1327	78	117	0.00398±0.000536	0.00544±0.00101	0.00274±0.000299	0.00125±0.000233	0.00772±0.00054	0.00169±0.000489	0.0286±0.00457	0.478±0.00444	0.0023±0.000348	0.00296±0.000449	0.00227±0.000339	0.00185±0.00017
2,6-Octadien-1-ol, 3,7-dimethyl-, propanoate, (Z)-	Ester	C13H22O2	105-91-9	1455	68	92	0.0123±0.000667	0.0103±0.000336	0.00819±0.000639	0.00538±0.000408	0.0111±0.000729	0.00636±0.000665	0.0109±0.000344	0.00945±0.000522	0.0179±0.000417	0.009±0.000258	0.00819±0.000209	0.00793±0.000413
Benzene, isothiocyanato-	Sulfur compounds	C7H5NS	103-72-0	1167	51	77	0.0533±0.000335	0.0458±0.00145	0.064±0.00777	0.0656±0.00481	0.0381±0.00306	0.0393±0.00375	0.0399±0.00211	0.0888±0.0115	0.00687±0.000997	0.0661±0.0025	0.00564±0.000267	0.0085±0.00143
Benzeneacetaldehyde, .alpha.-methyl-4-(2-methylpropyl)-	Aldehyde	C13H18O	51407-46-6	1458	77	119	0.413±0.0528	0.253±0.0541	0.118±0.0531	0.0792±0.00716	0.318±0.0204	0.155±0.0143	0.137±0.0211	0.208±0.0227	0.0814±0.00619	0.141±0.0189	0.151±0.00574	0.0841±0.00336
5'-Hydroxy-2',3',4'-trimethylacetophenone	Ketone	C11H14O2	13667-28-2	1676	178	163	0.00355±0.000949	0.0026±0.000255	0.00195±0.000442	0.00154±0.000608	0.0141±0.000688	0.002±0.000273	0.00177±0.000206	0.00161±0.000513	0.00235±0.000241	0.00744±0.000173	0.00544±0.000305	0.00231±0.0000512
Cyclohexane, 1-ethyl-2-propyl-	Hydrocarbons	C11H22	62238-33-9	1099	125	55	0.102±0.00417	0.103±0.00424	0.0907±0.00652	0.0893±0.00229	0.098±0.00549	0.109±0.00587	0.0911±0.00271	0.0854±0.00552	0.0987±0.00382	0.0991±0.00266	0.109±0.00408	0.11±0.00664
Phenol, 2-propyl-	Phenol	C9H12O	644-35-9	1224	108	107	0.00952±0.000436	0.0106±0.000974	0.00428±0.000382	0.00237±0.00021	0.00965±0.000536	0.0128±0.00104	0.00498±0.000671	0.0165±0.00038	0.0054±0.000104	0.00529±0.000802	0.0106±0.00109	0.0062±0.00155
Urea, phenyl-	Nitrogen compounds	C7H8N2O	64-10-8	1610	65	93	0.0124±0.000882	0.00933±0.000576	0.00112±0.000161	0.000458±0.000293	0.00269±0.000946	0.00122±0.000349	0.00124±0.000119	0.000108±0.00000214	0.00138±0.000129	0.0019±0.000335	0.0111±0.000769	0.00131±0.000348
2-Furanmethanol, tetrahydro-, acetate	Ester	C7H12O3	637-64-9	1098	42	39	0.0812±0.00309	0.0772±0.000955	0.0675±0.00359	0.0593±0.00419	0.0676±0.00518	0.0782±0.00351	0.063±0.00107	0.0559±0.00298	0.0761±0.00192	0.0717±0.00321	0.0798±0.0035	0.0894±0.00565
Formic acid, hexyl ester	Ester	C7H14O2	629-33-4	914	69	84	0.00738±0.00119	0.00793±0.000644	0.0294±0.00212	0.0751±0.0025	0.0049±0.000639	0.00453±0.00032	0.00328±0.000607	0.01±0.000231	0.00154±0.00037	0.0102±0.00101	0.00012±0.00000148	0.000444±0.00029
Octane, 1-iodo-	Halogenated hydrocarbons	C8H17I	629-27-6	1238	155	113	0.00246±0.000777	0.00988±0.000319	0.0058±0.00303	0.0112±0.0008	0.0113±0.00145	0.00966±0.00252	0.00647±0.000486	0.00685±0.000338	0.00657±0.00021	0.00608±0.0000771	0.00535±0.000626	0.00701±0.000423
Carbamic acid, methyl ester	Ester	C2H5NO2	598-55-0	795	44	43	0.455±0.0105	0.633±0.0141	0.615±0.0183	0.298±0.0034	1.38±0.0191	0.387±0.0173	1.58±0.0968	16±0.56	0.356±0.00873	0.821±0.0214	0.345±0.00922	0.247±0.00335
2-methyl-2-butenoic aci phenethyl ester	Ester	C13H16O2	55719-85-2	1589	55	83	0.0115±0.00279	0.0164±0.00596	0.0206±0.00765	0.0112±0.00286	0.0139±0.00126	0.0101±0.00431	0.00519±0.00124	0.00915±0.00114	0.00582±0.000385	0.00715±0.00422	0.00613±0.00112	0.00993±0.00123
Heptanoic acid, butyl ester	Ester	C11H22O2	5454-28-4	1289	55	113	0.0244±0.00152	0.0435±0.00166	0.0117±0.00479	0.0238±0.00146	0.035±0.0027	0.0154±0.00332	0.0134±0.00148	0.0322±0.00181	0.0125±0.00107	0.0103±0.000487	0.0122±0.000675	0.00845±0.000313
3-Isopropylbenzaldehyde	Aldehyde	C10H12O	34246-57-6	1234	148	119	0.00587±0.000306	0.00714±0.000222	0.00975±0.00115	0.00881±0.000658	0.015±0.00147	0.00873±0.00106	0.00471±0.000397	0.0251±0.000924	0.0119±0.00103	0.00543±0.000188	0.00463±0.000259	0.00789±0.000557
Phenol, 2,4,6-trimethyl-	Phenol	C9H12O	527-60-6	1210.31874662345	93	135	0.000907±0.0000788	0.0000925±0.0000023	0.00102±0.000209	0.000499±0.000396	0.00397±0.000324	0.0106±0.000693	0.00633±0.000836	0.054±0.00176	0.014±0.0004	0.00307±0.000629	0.00757±0.000348	0.00947±0.000985
Aminopyrazine	Amine	C4H5N3	5049-61-6	1104	52	67	0.0234±0.000524	0.0227±0.000762	0.0195±0.000848	0.0188±0.000718	0.0222±0.00201	0.0248±0.00142	0.0226±0.000877	0.0213±0.00125	0.0224±0.000785	0.0224±0.000257	0.0245±0.00182	0.0254±0.0024
2-Aminopyridine	Heterocyclic compound	C5H6N2	504-29-0	1002.03753351206	41	47	0.0223±0.00177	0.0474±0.00185	0.0224±0.00089	0.0121±0.00106	0.0296±0.000619	0.0177±0.00338	0.027±0.0013	0.142±0.00755	0.00198±0.0000295	0.0214±0.000878	0.0421±0.000823	0.0413±0.00249
2-Cyclohexen-1-one, 2-methyl-5-(1-methylethyl)-, (S)-	Terpenoids	C10H16O	499-71-8	1246	109	82	0.697±0.026	0.694±0.0296	0.632±0.0379	0.636±0.022	0.691±0.0526	0.732±0.036	0.653±0.0183	0.705±0.0337	0.691±0.0282	0.685±0.0195	0.766±0.0188	0.737±0.0452
1-Butanone, 1-(2-furanyl)-	Ketone	C8H10O2	4208-57-5	1078	81	111	0.00279±0.00051	0.00838±0.000498	0.00468±0.000998	0.00301±0.000171	0.0123±0.00115	0.00592±0.0012	0.0135±0.00107	0.01±0.000816	0.00458±0.00055	0.00306±0.000286	0.00244±0.000255	0.00334±0.000333
Benzene, 2-methoxy-1,3,5-trimethyl-	Ether	C10H14O	4028-66-4	1170	107	136	0.00247±0.00086	0.00334±0.000169	0.0017±0.000455	0.00493±0.000292	0.00345±0.000102	0.0433±0.0678	0.00478±0.000314	0.00451±0.000731	0.00331±0.000663	0.00289±0.000263	0.000218±0.0000027	0.000208±0.00000561
1H-Benzocycloheptene, 2,4a,5,6,7,8,9,9a-octahydro-3,5,5-trimethyl-9-methylene-, (4aS-cis)-	Terpenoids	C15H24	3853-83-6	1448	119	93	0.0418±0.00356	0.0297±0.00658	0.00913±0.00114	0.0031±0.000694	0.0116±0.000541	0.0165±0.00279	0.00233±0.000315	0.000396±0.00000781	0.00563±0.000364	0.0108±0.00113	0.0489±0.00319	0.00463±0.000318
4-Penten-2-one, 4-methyl-	Ketone	C6H10O	3744-02-3	790	83	43	0.0327±0.00107	0.0366±0.00101	0.039±0.000302	0.0232±0.0012	0.0637±0.00123	0.0243±0.000418	0.0673±0.00349	0.74±0.0299	0.0222±0.000752	0.0375±0.000776	0.021±0.000788	0.0179±0.00053
4-Methylpentyl 4-methylpentanoate	Ester	C12H24O2	35852-42-7	1315	73	99	0.797±0.0372	0.736±0.0498	0.672±0.0609	0.748±0.0351	0.792±0.0346	0.654±0.133	0.715±0.0944	0.799±0.145	0.662±0.109	0.62±0.0916	0.713±0.0793	0.623±0.111
Butanoic acid, 3-hydroxy-, methyl ester, (S)-	Ester	C5H10O3	53562-86-0	877	87	74	0.000102±0.00000119	0.000666±0.000642	0.000853±0.000681	0.0019±0.000262	0.0155±0.000879	0.00324±0.000462	0.00409±0.000172	0.0134±0.000483	0.00647±0.000892	0.00472±0.000418	0.00286±0.000196	0.00278±0.000878
Pyridine, 2-hexyl-	Heterocyclic compound	C11H17N	1129-69-7	1307	93	106	0.0124±0.00117	0.0079±0.000827	0.00498±0.000647	0.00329±0.000672	0.0106±0.000661	0.00201±0.000499	0.00346±0.000903	0.00223±0.00168	0.00433±0.000669	0.00253±0.000236	0.00431±0.000983	0.00283±0.000178
Bicyclo[3.2.1]oct-2-ene, 3-methyl-4-methylene-	Terpenoids	C10H14	49826-53-1	1168	105	91	0.0779±0.0443	0.28±0.00241	0.0331±0.0051	0.179±0.00558	0.0411±0.00188	0.00214±0.000055	0.0125±0.00164	0.0145±0.00155	0.0226±0.000999	0.0269±0.00182	0.0204±0.000633	0.0214±0.00214
Spiropentane, propyl-	Hydrocarbons	C8H14	6191-88-4	818	81	67	0.0132±0.00134	0.0168±0.00175	0.00794±0.00113	0.0081±0.00106	0.00791±0.000419	0.00793±0.000398	0.00851±0.000827	0.0105±0.00202	0.00777±0.00214	0.00687±0.000668	0.00785±0.00144	0.00848±0.00124
Cyclooctane, 1,5-dimethyl-2,6-bis(methylene)-	Hydrocarbons	C12H20	74301-13-6	1155	41	121	0.0427±0.00344	0.0441±0.0027	0.0864±0.0112	0.0306±0.00245	0.049±0.000593	0.0426±0.00558	0.0443±0.00313	0.185±0.0161	0.0286±0.00213	0.045±0.00184	0.0366±0.00169	0.0252±0.00303
4,6-Octadiyn-3-one, 2-methyl-	Ketone	C9H10O	29743-33-7	1163	106	91	0.00279±0.000127	0.00372±0.000743	0.00217±0.000655	0.00265±0.000432	0.00358±0.000725	0.00301±0.000392	0.00651±0.000351	0.0106±0.00109	0.00382±0.000546	0.00302±0.000161	0.00197±0.000259	0.00244±0.00044
7-Octylidenebicyclo[4.1.0]heptane	Hydrocarbons	C15H26	82253-11-0	1547	135	93	0.00385±0.000161	0.00319±0.000443	0.00266±0.000212	0.00131±0.000406	0.0129±0.00141	0.00331±0.00053	0.000997±0.000147	0.000166±0.00000326	0.00268±0.000768	0.00545±0.000856	0.00339±0.00183	0.00151±0.000258
Hexanoic acid, 2-ethyl-, octyl ester	Ester	C16H32O2	93777-45-8	1673	57	145	0.00508±0.00023	0.00398±0.000496	0.00211±0.00167	0.00333±0.0009	0.0344±0.00433	0.00404±0.00178	0.00205±0.000715	0.004±0.00137	0.00422±0.00103	0.00883±0.000853	0.00665±0.000732	0.00425±0.00116
Naphtho[2,1-b]furan	Heterocyclic compound	C12H8O	232-95-1	1552	139	168	0.00184±0.000816	0.00546±0.000431	0.00343±0.00178	0.00346±0.000971	0.00604±0.00125	0.00374±0.000536	0.002±0.000578	0.0023±0.000661	0.00221±0.000365	0.00263±0.000191	0.00182±0.000806	0.004±0.000194
2-Tridecanone	Ketone	C13H26O	593-08-8	1495.81901489118	58	43	0.0176±0.000415	0.0264±0.00127	0.0209±0.00533	0.0223±0.000658	0.0232±0.0018	0.0258±0.0045	0.0149±0.00081	0.0195±0.000832	0.0344±0.00159	0.0215±0.000255	0.0203±0.000836	0.0271±0.000271
1-Butanamine, N-methyl-N-2-propenyl-	Amine	C8H17N	24209-62-9	841	100	42	0.11±0.0127	0.109±0.0108	0.0566±0.00889	0.1±0.00934	0.103±0.0051	0.0854±0.00516	0.113±0.00114	0.0675±0.0129	0.104±0.0108	0.0627±0.00568	0.103±0.00843	0.0928±0.00407
Thieno[2,3-b]thiophene,2-methyl-	Heterocyclic compound	C7H6S2	13393-75-4	1364	153	154	0.00122±0.000279	0.000184±0.00000456	0.00181±0.000361	0.000197±0.00000474	0.0104±0.000729	0.00716±0.00127	0.0098±0.00085	0.03±0.00218	0.0057±0.00034	0.0156±0.000264	0.00694±0.000273	0.0167±0.000753
Nonane, 3-methyl-5-propyl-	Hydrocarbons	C13H28	31081-18-2	1052	71	57	0.00827±0.00119	0.019±0.000287	0.0114±0.00443	0.023±0.00171	0.0226±0.0026	0.0246±0.00492	0.0281±0.00117	0.0408±0.0017	0.0188±0.00105	0.0166±0.00315	0.0143±0.00128	0.0155±0.00125
2(1H)-Naphthalenone, 3,4,4a,5,6,7-hexahydro-1,1,4a-trimethyl-	Ketone	C13H20O	4668-61-5	1466	192	41	0.0693±0.0116	0.0413±0.0108	0.0171±0.00949	0.0146±0.00136	0.0372±0.00403	0.0259±0.00248	0.0265±0.00359	0.0373±0.00467	0.0131±0.000934	0.0219±0.00415	0.0167±0.00141	0.00771±0.00147
Propanal, dipropylhydrazone	Amine	C9H20N2	34687-35-9	1102	85	127	0.046±0.0123	0.204±0.00668	0.0956±0.0566	0.249±0.0115	0.233±0.0299	0.215±0.0697	0.138±0.013	0.0981±0.0146	0.125±0.0102	0.12±0.00108	0.103±0.0155	0.121±0.0115
2,6-Piperidinedione, 3-ethyl-	Ketone	C7H11NO2	25115-69-9	1325	126	113	0.0287±0.0054	0.0789±0.00119	0.0466±0.024	0.0869±0.0033	0.0884±0.00991	0.0784±0.0198	0.0556±0.000672	0.0584±0.0018	0.0515±0.00387	0.0528±0.000697	0.0483±0.00489	0.059±0.0027
2(3H)-Benzofuranone, 3-methyl-	Ketone	C9H8O2	32267-71-3	1295	91	120	0.288±0.00701	0.266±0.0101	0.112±0.0126	0.101±0.00297	0.0742±0.00534	0.158±0.00677	0.0661±0.00141	0.249±0.0157	0.151±0.00585	0.112±0.00285	0.247±0.00262	0.147±0.00671
Furan, 2-(1,2-diethoxyethyl)-	Heterocyclic compound	C10H16O3	14133-54-1	1269	125	97	0.0044±0.00463	0.00263±0.000332	0.00185±0.0000412	0.00138±0.00044	0.0104±0.00121	0.00431±0.000572	0.00772±0.000394	0.0801±0.000784	0.00675±0.000495	0.00514±0.000395	0.00425±0.000546	0.00428±0.00046
4-Tridecanone	Ketone	C13H26O	26215-90-7	1461	86	71	0.00521±0.00125	0.0086±0.000435	0.00605±0.00195	0.00662±0.000257	0.0114±0.0011	0.00808±0.00142	0.00514±0.000375	0.00672±0.000719	0.0087±0.00051	0.00676±0.000244	0.00699±0.000861	0.00648±0.0003
(2,2,6-Trimethyl-bicyclo[4.1.0]hept-1-yl)-methanol	Alcohol	C11H20O	78996-11-9	1325	84	41	0.0668±0.0144	0.202±0.000651	0.115±0.0635	0.225±0.00533	0.228±0.0291	0.197±0.0517	0.138±0.000448	0.139±0.0134	0.126±0.0123	0.131±0.00257	0.122±0.0121	0.15±0.00849
1H-Pyrazole, 1,3,5-trimethyl-	Heterocyclic compound	C6H10N2	1072-91-9	1032	110	109	0.804±0.0176	0.851±0.0342	0.879±0.0383	0.99±0.0365	0.969±0.0466	0.897±0.0354	0.954±0.0163	0.893±0.0283	0.624±0.0231	0.77±0.0198	0.738±0.0173	0.689±0.0357
Benzene, (butoxymethyl)-	Ether	C11H16O	588-67-0	1238	92	91	0.234±0.00907	0.232±0.0121	0.213±0.0123	0.212±0.00649	0.225±0.0166	0.236±0.0117	0.204±0.00469	0.195±0.00963	0.22±0.00884	0.218±0.00589	0.247±0.00738	0.233±0.0157
2-Oxabicyclo[2.2.2]octan-6-ol, 1,3,3-trimethyl-, acetate	Ester	C12H20O3	57709-95-2	1344	108	126	0.00162±0.000115	0.0016±0.000116	0.00156±0.000237	0.00136±0.000105	0.00843±0.00114	0.00208±0.000248	0.00476±0.000428	0.0604±0.00291	0.00285±0.000205	0.00272±0.000238	0.00172±0.000283	0.0026±0.0003
1-Amino-2-acetamino-3-fluorobenzene	Amine	C8H9FN2O	18645-85-7	1529	126	168	0.00268±0.00095	0.011±0.000636	0.00517±0.00314	0.00915±0.000358	0.0126±0.00149	0.0196±0.00275	0.00773±0.00108	0.00722±0.000159	0.0252±0.00131	0.0172±0.00081	0.016±0.000663	0.0305±0.000822
Benzaldehyde, 3-methoxy-	Aldehyde	C8H8O2	591-31-1	1196	135	107	0.0587±0.00153	0.862±0.0183	0.284±0.00587	0.00837±0.00124	0.0326±0.00156	0.0146±0.00163	0.0275±0.000704	0.0109±0.00196	0.0192±0.000614	0.0289±0.000701	0.0224±0.000599	0.0258±0.00247
Isomaltol	Heterocyclic compound	C6H6O3	3420-59-5	989	111	126	0.0208±0.000505	0.0224±0.00125	0.0132±0.0000878	0.0141±0.000475	0.0301±0.000354	0.0185±0.000951	0.0196±0.000227	0.0369±0.00147	0.0541±0.00218	0.0231±0.000712	0.0253±0.00112	0.0274±0.00101
3,6-Dimethyl-2,3,3a,4,5,7a-hexahydrobenzofuran	Heterocyclic compound	C10H16O	70786-44-6	1192	109	137	0.00324±0.000205	0.003±0.00047	0.00329±0.000343	0.000257±0.00000617	0.00382±0.000296	0.0102±0.000232	0.000976±0.000663	0.00455±0.000243	0.00355±0.00259	0.00254±0.000188	0.00364±0.000631	0.00228±0.00037
1-Undecyne	Hydrocarbons	C11H20	2243-98-3	1095	109	95	0.378±0.0186	0.38±0.0161	0.338±0.0191	0.325±0.0112	0.356±0.021	0.389±0.0216	0.333±0.00816	0.322±0.0186	0.358±0.013	0.363±0.0114	0.398±0.016	0.402±0.022
Methacrylic anhydride	Acid	C8H10O3	760-93-0	1076	98	41	0.0021±0.000604	0.00674±0.000153	0.00256±0.000739	0.00334±0.000183	0.00331±0.000585	0.00317±0.000661	0.00249±0.000333	0.00336±0.000481	0.00221±0.000177	0.00231±0.000137	0.00201±0.000128	0.00227±0.000351
Benzene, (1-nitropropyl)-	Nitrogen compounds	C9H11NO2	5279-14-1	1383	77	119	0.00339±0.000632	0.00301±0.000531	0.00315±0.000497	0.00262±0.000179	0.00797±0.000302	0.00323±0.000998	0.00642±0.00136	0.199±0.0144	0.00316±0.0000876	0.00564±0.00017	0.00725±0.000207	0.0111±0.00028
Benzene, 1,2-dichloro-4-methyl-	Halogenated hydrocarbons	C7H6Cl2	95-75-0	1125	160	125	0.0274±0.00017	0.0259±0.00194	0.025±0.000864	0.0266±0.00111	0.0254±0.000586	0.0132±0.000648	0.0156±0.00051	0.00814±0.000455	0.0172±0.000737	0.0203±0.000538	0.0173±0.00058	0.0124±0.000486
2,4-Dimethyl 1,4-pentadiene	Hydrocarbons	C7H12	4161-65-3	780	79	81	0.00503±0.000121	0.00618±0.000362	0.00652±0.000128	0.0036±0.000575	0.0138±0.000607	0.00357±0.000652	0.016±0.000815	0.176±0.00706	0.00281±0.000867	0.00799±0.000237	0.0034±0.000131	0.00222±0.00108
1H-1,2,3-Triazole	Heterocyclic compound	C2H3N3	288-36-8	1001	40	69	0.0066±0.000512	0.0288±0.000321	0.00267±0.00106	0.00231±0.000682	0.00265±0.000154	0.00568±0.000728	0.00505±0.000292	0.00969±0.00234	0.00386±0.000671	0.00215±0.000791	0.0042±0.000325	0.00716±0.000415
1,3,6,10-Dodecatetraene, 3,7,11-trimethyl-, (Z,E)-	Terpenoids	C15H24	26560-14-5	1491	93	41	0.396±0.105	0.314±0.0454	0.216±0.0523	0.191±0.0121	0.227±0.0183	0.233±0.024	0.18±0.00489	0.172±0.00852	0.217±0.00721	0.224±0.0127	0.261±0.0137	0.298±0.00511
(R)-(+)-1-(p-Tolyl)ethylamine	Amine	C9H13N	4187-38-6	1152	93	134	0.0396±0.00189	0.0411±0.00353	0.0756±0.00823	0.0257±0.00225	0.0468±0.00169	0.0404±0.00856	0.0612±0.00164	0.19±0.017	0.0326±0.00291	0.0411±0.00269	0.0344±0.000813	0.0312±0.00114
1H-Cyclopropa[a]naphthalene, 1a,2,3,3a,4,5,6,7b-octahydro-1,1,3a,7-tetramethyl-, [1aR-(1a.alpha.,3a.alpha.,7b.alpha.)]-	Terpenoids	C15H24	489-29-2	1398	189	161	0.0134±0.00161	0.00993±0.0025	0.00488±0.000814	0.00123±0.000104	0.00772±0.000659	0.00156±0.000343	0.000922±0.000148	0.000587±0.0000319	0.00297±0.000264	0.00538±0.00049	0.00256±0.000267	0.00143±0.000128
Acenaphthene	Aromatics	C12H10	83-32-9	1482	153	154	0.000747±0.000314	0.00362±0.000126	0.00177±0.00079	0.00364±0.000735	0.00403±0.000961	0.00251±0.000708	0.00193±0.000296	0.00193±0.000282	0.00201±0.000257	0.00166±0.000302	0.00162±0.00062	0.00307±0.000478
1H-Indene, 3-methyl-	Aromatics	C10H10	767-60-2	1155	130	115	0.00361±0.000109	0.00429±0.000155	0.00303±0.000178	0.00345±0.000354	0.0318±0.000223	0.00464±0.000332	0.00372±0.000254	0.00439±0.000352	0.00505±0.000245	0.00373±0.000176	0.00512±0.000169	0.00353±0.000139
Heptanoic acid, ethyl ester	Ester	C9H18O2	106-30-9	1097.80042918455	88	43	0.0152±0.000902	0.0146±0.000403	0.0137±0.000898	0.0127±0.000796	0.0171±0.00059	0.0157±0.000699	0.0152±0.000449	0.0146±0.000912	0.0165±0.000282	0.0157±0.000734	0.017±0.000413	0.0168±0.000688
(Z,Z)-3,6-Nonadienal	Aldehyde	C9H14O	21944-83-2	1100	110	67	0.166±0.00862	0.169±0.00624	0.146±0.00926	0.143±0.00589	0.16±0.00962	0.173±0.00826	0.148±0.00368	0.144±0.00761	0.161±0.0069	0.161±0.00697	0.178±0.00647	0.18±0.01
Pyrazine, 2-methoxy-3-(1-methylethyl)-	Heterocyclic compound	C8H12N2O	25773-40-4	1097	137	152	0.00104±0.0000122	0.00106±0.0000263	0.00105±0.0000372	0.0059±0.000344	0.0153±0.000958	0.016±0.000313	0.0136±0.00073	0.0147±0.000809	0.00665±0.000262	0.0155±0.000553	0.0161±0.000173	0.0127±0.00243
Phenylethyl Alcohol	Alcohol	C8H10O	60-12-8	1116.09989373007	91	92	1.15±0.0275	3.91±0.0616	0.0467±0.00716	0.0225±0.00154	0.224±0.00522	0.617±0.0324	0.113±0.00341	0.169±0.0114	0.0107±0.00119	0.251±0.00252	0.0147±0.00841	0.178±0.00891
Hexanoic acid, propyl ester	Ester	C9H18O2	626-77-7	1093.97011739594	99	117	0.265±0.024	0.243±0.00798	0.211±0.0108	0.204±0.00832	0.232±0.0125	0.251±0.0148	0.216±0.00421	0.218±0.0152	0.232±0.00995	0.241±0.0114	0.257±0.00987	0.26±0.0164
Thiophene, 2-pentyl-	Heterocyclic compound	C9H14S	4861-58-9	1170	97	98	0.0243±0.0009	0.0157±0.00134	0.0148±0.000703	0.00307±0.0000738	0.051±0.00145	0.0589±0.00376	0.0303±0.000572	0.0593±0.00477	0.068±0.0043	0.0367±0.00213	0.0438±0.00168	0.0425±0.00239
1-Octanol	Alcohol	C8H18O	111-87-5	1069.76369495166	56	55	0.101±0.00176	0.163±0.00565	0.0359±0.00423	0.0181±0.002	0.0944±0.00622	0.0884±0.00994	0.0787±0.00728	0.183±0.016	0.131±0.0123	0.0849±0.00518	0.0955±0.00137	0.104±0.00964
4-Octanone	Ketone	C8H16O	589-63-9	976	128	85	0.0366±0.00205	0.0498±0.00151	0.00723±0.000471	0.00455±0.000362	0.00178±0.000269	0.00185±0.000137	0.00137±0.000381	0.00441±0.000796	0.0016±0.000213	0.00131±0.000272	0.00137±0.000629	0.00204±0.00024
Phenol, 2-methoxy-	Phenol	C7H8O2	90-05-1	1090.66168623266	109	124	0.00567±0.000253	0.00498±0.000151	0.00996±0.000479	0.0106±0.000448	0.0365±0.00163	0.0649±0.00168	0.00436±0.00292	0.0194±0.000232	0.0491±0.00251	0.0106±0.00042	0.0341±0.00794	0.0706±0.00419
1,5-Heptadien-4-one, 3,3,6-trimethyl-	Terpenoids	C10H16O	546-49-6	1062	39	55	0.0982±0.00203	0.117±0.00561	0.0324±0.00128	0.0134±0.000677	0.0185±0.000712	0.00888±0.000121	0.0112±0.00126	0.158±0.00744	0.0058±0.000303	0.00624±0.000692	0.00532±0.000616	0.00612±0.000514
7-Octen-2-ol, 2,6-dimethyl-	Terpenoids	C10H20O	18479-58-8	1064	41	59	0.0466±0.00303	0.0665±0.00193	0.0198±0.00126	0.0144±0.00344	0.0753±0.00885	0.0428±0.0068	0.0632±0.00922	0.139±0.0109	0.0896±0.00978	0.0604±0.00432	0.0511±0.00395	0.0519±0.00919
Ethanone, 1-(1H-pyrrol-2-yl)-	Heterocyclic compound	C6H7NO	1072-83-9	1063	94	109	0.359±0.417	0.0986±0.00577	0.0535±0.00175	0.0701±0.00546	0.0103±0.000368	0.0739±0.00913	0.0642±0.000258	0.0555±0.00121	0.0677±0.000395	0.0594±0.00191	0.0686±0.000896	0.0717±0.00232
Acetophenone	Ketone	C8H8O	98-86-2	1067.82283884738	105	77	0.207±0.00131	0.197±0.00444	0.211±0.00466	0.197±0.00354	0.265±0.006	0.128±0.00311	0.141±0.00168	0.233±0.0127	0.159±0.00467	0.159±0.00356	0.131±0.000833	0.187±0.00685
Furaneol	Ketone	C6H8O3	3658-77-3	1070	128	57	0.00494±0.000296	0.00622±0.000666	0.0279±0.00526	0.0507±0.00463	0.00887±0.000522	0.00755±0.000991	0.00536±0.000622	0.0214±0.00225	0.000884±0.0000132	0.0153±0.00158	0.00408±0.00275	0.000879±0.0000237
1-Hexanol, 2-ethyl-	Alcohol	C8H18O	104-76-7	1028.64806866953	41	57	0.36±0.00634	0.788±0.0225	0.267±0.0178	0.0499±0.00252	0.0499±0.00137	0.0441±0.00191	0.0366±0.000925	0.0474±0.00509	0.0674±0.000971	0.109±0.0015	0.14±0.00341	0.106±0.0042
Acetylpyrazine	Heterocyclic compound	C6H6N2O	22047-25-2	1023	79	52	0.0255±0.00216	0.0302±0.000902	0.0341±0.00127	0.0311±0.000623	0.0238±0.00303	0.0226±0.00133	0.0197±0.000915	0.0265±0.00118	0.0186±0.00283	0.0164±0.000334	0.0257±0.00271	0.0227±0.00311
Benzeneacetaldehyde	Aldehyde	C8H8O	122-78-1	1045.59613319012	92	91	6.51±0.284	8.48±0.387	9.76±0.906	17.3±0.607	8.27±0.472	6.66±0.394	3.49±0.103	13.1±0.533	0.514±0.0222	13.5±0.475	0.595±0.0105	0.457±0.0276
1-Nonen-3-one	Ketone	C9H16O	24415-26-7	1076	55	70	0.0156±0.00382	0.0792±0.00453	0.031±0.00997	0.0407±0.00303	0.0381±0.00589	0.0352±0.0103	0.0285±0.00227	0.0272±0.00137	0.023±0.000693	0.0219±0.000685	0.0203±0.00399	0.024±0.00187
Benzenemethanol, .alpha.,.alpha.,4-trimethyl-	Terpenoids	C10H14O	1197-01-9	1189.06166219839	135	150	0.0124±0.00159	0.00697±0.000546	0.00372±0.000494	0.00402±0.000612	0.019±0.000546	0.029±0.00183	0.00715±0.000842	0.00769±0.000502	0.0122±0.000681	0.00753±0.000813	0.0139±0.000315	0.0163±0.00046
Dodecane	Hydrocarbons	C12H26	112-40-3	1200	43	57	0.241±0.0372	0.458±0.0584	0.395±0.105	0.4±0.0178	0.416±0.0467	0.4±0.0842	0.27±0.00938	0.233±0.0205	0.34±0.0124	0.413±0.00195	0.286±0.0339	0.292±0.00981
Naphthalene	Aromatics	C10H8	91-20-3	1189.55223880597	128	129	0.388±0.00381	0.409±0.0107	0.496±0.00787	0.505±0.0263	2.87±0.0879	1.09±0.0501	0.537±0.0141	0.885±0.0374	0.924±0.0247	0.695±0.0144	0.444±0.0155	0.498±0.0267
Decanal	Aldehyde	C10H20O	112-31-2	1206.42895732037	112	82	0.0422±0.00192	0.0429±0.00426	0.054±0.00174	0.0206±0.00134	0.0303±0.000969	0.0203±0.00111	0.0163±0.00111	0.0467±0.00259	0.0192±0.000253	0.0315±0.000314	0.0196±0.000846	0.0289±0.00146
Estragole	Ether	C10H12O	140-67-0	1202.4811218986	148	147	0.0562±0.00211	0.0903±0.0023	0.0308±0.000393	0.0244±0.00127	0.0695±0.00228	0.0125±0.000455	0.0205±0.000488	0.0204±0.00173	0.0228±0.00152	0.0198±0.000392	0.0166±0.000719	0.0149±0.000998
Octanoic acid, ethyl ester	Ester	C10H20O2	106-32-1	1196.99731903485	88	101	0.00358±0.000296	0.00266±0.00116	0.00114±0.000443	0.00216±0.000166	0.0107±0.000859	0.0529±0.00582	0.00532±0.00181	0.0173±0.00181	0.00581±0.000326	0.00433±0.00157	0.104±0.00428	0.00537±0.00074
Hexanoic acid, butyl ester	Ester	C10H20O2	626-82-4	1189.39232409382	56	99	0.00829±0.000866	0.00925±0.00172	0.00937±0.00181	0.0057±0.000633	0.00893±0.00174	0.00775±0.00121	0.00377±0.000632	0.0045±0.000464	0.00828±0.000567	0.0291±0.00169	0.0166±0.00275	0.0145±0.00286
2-Methylisoborneol	Terpenoids	C11H20O	2371-42-8	1198	95	107	0.0183±0.0201	0.0585±0.0453	0.142±0.026	0.469±0.0165	0.555±0.0373	0.599±0.0328	0.541±0.0135	0.594±0.0253	0.526±0.0178	0.529±0.0306	0.652±0.0168	0.571±0.0444
Pyrazine, 2,3-diethyl-5-methyl-	Heterocyclic compound	C9H14N2	18138-04-0	1158	150	135	0.00103±0.0000801	0.0018±0.000116	0.00286±0.0000507	0.00429±0.000169	0.00773±0.00066	0.00684±0.00042	0.0217±0.000517	0.101±0.00298	0.0235±0.000721	0.00871±0.000401	0.029±0.00045	0.0311±0.0016
Benzyl alcohol	Alcohol	C7H8O	100-51-6	1034.76394849785	79	108	0.17±0.00473	0.209±0.0051	0.193±0.07	0.198±0.00942	0.507±0.016	0.234±0.00612	0.171±0.00593	0.511±0.0106	0.297±0.0217	0.219±0.00611	0.174±0.00398	0.236±0.00828
2-Acetyl-3,4,5,6-tetrahydropyridine	Heterocyclic compound	C7H11NO	27300-27-2	1110	125	82	0.00205±0.000494	0.00233±0.000233	0.00346±0.000539	0.00231±0.000248	0.00457±0.000887	0.00383±0.000605	0.00197±0.00171	0.00775±0.00162	0.00712±0.000239	0.0041±0.00135	0.00491±0.000454	0.00726±0.00123
Furan, 3-(4-methyl-3-pentenyl)-	Terpenoids	C10H14O	539-52-6	1101	81	69	0.16±0.00994	0.165±0.00718	0.298±0.0173	0.172±0.00527	0.235±0.0122	0.198±0.0202	0.184±0.00651	0.554±0.0279	0.22±0.00616	0.232±0.00573	0.334±0.00859	0.383±0.0123
Undecane	Hydrocarbons	C11H24	1120-21-4	1100	156	43	0.0102±0.00128	0.00986±0.00224	0.0118±0.00128	0.00609±0.000569	0.00718±0.000381	0.00672±0.000468	0.00368±0.000301	0.003±0.000165	0.00648±0.000547	0.00817±0.000393	0.00535±0.000443	0.00434±0.000172
Cyclohexene, 1-methyl-4-(1-methylethylidene)-	Terpenoids	C10H16	586-62-9	1090.66168623266	93	121	0.018±0.000369	0.00986±0.000664	0.00762±0.00161	0.0119±0.00439	0.018±0.00228	0.0125±0.00155	0.00642±0.000298	0.0129±0.00313	0.0143±0.00135	0.00881±0.000118	0.0104±0.000681	0.0133±0.00325
Nonane	Hydrocarbons	C9H20	111-84-2	900	57	43	0.0175±0.00111	0.0215±0.000209	0.0223±0.0000977	0.0143±0.000189	0.0438±0.000313	0.028±0.000632	0.0421±0.0025	0.323±0.00373	0.0338±0.00108	0.035±0.000795	0.0257±0.000911	0.0326±0.00147
2-Cyclohexen-1-one	Ketone	C6H8O	930-68-7	920	40	68	0.188±0.0051	0.382±0.0357	0.0228±0.00149	0.0339±0.00159	0.0207±0.00102	0.059±0.00206	0.0521±0.00197	0.111±0.00774	0.0281±0.0016	0.0232±0.0000638	0.0133±0.00046	0.0183±0.00159
2,4-Hexadienal, (E,E)-	Aldehyde	C6H8O	142-83-6	911	81	39	0.179±0.00546	0.35±0.0108	0.0216±0.00107	0.0202±0.000942	0.0254±0.000542	0.0707±0.00281	0.0646±0.000819	0.139±0.0117	0.0399±0.00227	0.0237±0.00114	0.0137±0.000696	0.0244±0.00139
Heptanal	Aldehyde	C7H14O	111-71-7	901.304121022431	70	41	0.0398±0.000819	0.0509±0.00131	0.057±0.00174	0.0339±0.00102	0.105±0.000331	0.0714±0.00203	0.106±0.00438	0.819±0.029	0.0809±0.00336	0.0859±0.00338	0.0613±0.000896	0.079±0.00255
Methyl 2-(methylthio)acetate	Ester	C4H8O2S	16630-66-3	909.780334728033	61	59	0.248±0.018	0.341±0.0115	0.348±0.023	0.37±0.00559	0.269±0.00998	0.316±0.0152	0.0862±0.00354	0.336±0.0193	0.00455±0.000809	0.84±0.0288	0.00438±0.000331	0.00533±0.000329
Styrene	Aromatics	C8H8	100-42-5	893	104	103	0.0941±0.0045	0.0944±0.00449	0.165±0.00816	0.236±0.0122	0.128±0.00198	0.107±0.0043	0.0883±0.00273	0.176±0.00642	0.0792±0.00211	0.204±0.00377	0.0517±0.000903	0.0627±0.0026
2-Heptanone	Ketone	C7H14O	110-43-0	890.657769304099	114	58	0.00276±0.000523	0.00483±0.000854	0.00256±0.000172	0.00215±0.000115	0.0149±0.000118	0.00714±0.000235	0.0104±0.000502	0.0583±0.00161	0.0172±0.000308	0.0102±0.00025	0.00697±0.000481	0.0117±0.000594
o-Xylene	Aromatics	C8H10	95-47-6	894.211017740429	91	106	0.106±0.00373	0.15±0.00639	0.117±0.00493	0.229±0.0102	0.12±0.00157	0.122±0.000799	0.0899±0.000445	0.161±0.0083	0.134±0.00192	0.0735±0.00155	0.0801±0.00244	0.0943±0.00335
Pyridine, 2-methyl-	Heterocyclic compound	C6H7N	109-06-8	814.211274277594	93	66	0.0125±0.00066	0.0348±0.00118	0.00153±0.000505	0.00243±0.00058	0.00166±0.000354	0.00287±0.000481	0.00136±0.0000399	0.00292±0.000343	0.00268±0.000324	0.00184±0.000328	0.00175±0.000401	0.00161±0.000276
Cyclohexene, 1-methoxy-	Ether	C7H12O	931-57-7	1014	112	84	0.00789±0.00185	0.0179±0.000237	0.0165±0.00438	0.0207±0.00244	0.0161±0.00267	0.0132±0.00165	0.00837±0.00252	0.0129±0.00175	0.00775±0.000925	0.0107±0.00032	0.00708±0.000851	0.00871±0.000313
1-Hepten-3-one	Ketone	C7H12O	2918-13-0	881	97	70	0.00403±0.000813	0.00564±0.000722	0.0079±0.000218	0.0023±0.00116	0.00664±0.000305	0.00444±0.000459	0.00497±0.000285	0.0265±0.00211	0.00202±0.000433	0.00634±0.0000583	0.00116±0.000611	0.00243±0.000222
2-Methyl-3-furanthiol	Alcohol	C5H6OS	28588-74-1	870	113	114	0.211±0.0102	0.216±0.00449	0.165±0.0129	0.211±0.00343	0.201±0.0113	0.204±0.00542	0.198±0.00638	0.192±0.00667	0.201±0.00234	0.201±0.00145	0.208±0.00632	0.204±0.00657
Butanoic acid, 3-methyl-, ethyl ester	Ester	C7H14O2	108-64-5	855.329227854098	88	70	0.0198±0.000814	0.0201±0.000561	0.0163±0.00134	0.0198±0.00162	0.0182±0.000731	0.019±0.000472	0.018±0.000683	0.0177±0.000505	0.0183±0.000355	0.0181±0.000116	0.0191±0.000851	0.0187±0.000342
Isopropyl butyrate	Ester	C7H14O2	638-11-9	842	60	59	0.15±0.01	0.548±0.0411	0.459±0.0315	0.0309±0.000742	1.94±0.0594	0.465±0.0093	0.243±0.00902	0.806±0.0451	0.301±0.00911	0.637±0.0184	0.205±0.00609	0.189±0.0385
Pyrazine, methyl-	Heterocyclic compound	C5H6N2	109-08-0	821.743249644718	94	67	0.551±0.00688	1.52±0.0495	0.0618±0.00158	0.0826±0.000821	0.0522±0.00222	0.142±0.00273	0.0626±0.00203	0.114±0.0068	0.134±0.00742	0.0644±0.00161	0.073±0.00253	0.0777±0.00333
2-Hydroxy-3-pentanone	Ketone	C5H10O2	5704-20-1	822	102	45	0.00313±0.000638	0.00268±0.000455	0.00274±0.000393	0.0034±0.000435	0.00224±0.000809	0.0026±0.000391	0.00266±0.0000317	0.00248±0.000333	0.00213±0.000258	0.00266±0.000406	0.00264±0.000429	0.00228±0.000977
Octane	Hydrocarbons	C8H18	111-65-9	800	84	114	0.00515±0.00102	0.0054±0.000897	0.0151±0.00389	0.01±0.00112	0.00716±0.00129	0.00579±0.00034	0.0069±0.000736	0.0473±0.00462	0.000765±0.0000114	0.00555±0.000845	0.0046±0.000234	0.00488±0.00103
8-Nonen-2-one	Ketone	C9H16O	5009-32-5	1085	58	71	0.0217±0.000401	0.0201±0.00135	0.0182±0.00149	0.0204±0.000547	0.0218±0.00183	0.0198±0.00125	0.0217±0.00116	0.0209±0.00151	0.00968±0.00616	0.0187±0.00134	0.0186±0.00101	0.0139±0.000925
Hexanal	Aldehyde	C6H12O	66-25-1	799.791449426486	56	44	0.706±0.0358	0.929±0.0592	0.931±0.0151	0.501±0.0305	1.97±0.0399	0.631±0.0434	2.18±0.0736	22.6±0.841	0.584±0.0162	1.19±0.0443	0.566±0.0363	0.437±0.0377
Toluene	Aromatics	C7H8	108-88-3	763	91	92	0.0742±0.00401	0.0821±0.000807	0.042±0.00194	0.0827±0.00266	0.0762±0.00136	0.0689±0.00299	0.0405±0.00184	0.0843±0.00324	0.0521±0.00174	0.091±0.0022	0.0217±0.000306	0.0245±0.000674
1-Hexanol	Alcohol	C6H14O	111-27-3	869.208770257388	56	43	0.0508±0.00338	0.0294±0.00352	0.0386±0.0249	0.0116±0.00222	0.497±0.003	0.713±0.0213	0.473±0.014	1.28±0.0755	0.263±0.00219	0.242±0.00666	0.128±0.000987	0.232±0.00835
Ethanone, 1-(2-pyridinyl)-	Ketone	C7H7NO	1122-62-9	1034	106	78	0.0121±0.00122	0.0113±0.00365	0.00796±0.00288	0.00118±0.0000284	0.0253±0.00159	0.0125±0.00102	0.0186±0.00112	0.18±0.00357	0.0202±0.00452	0.0125±0.0000529	0.0125±0.000707	0.0169±0.00214
3-Octanol	Alcohol	C8H18O	589-98-0	993	58	59	0.0171±0.00104	0.0242±0.00114	0.0246±0.000661	0.0191±0.00107	0.0455±0.000331	0.0392±0.00163	0.063±0.00104	0.184±0.00694	0.0872±0.00222	0.0575±0.00193	0.0366±0.00075	0.0566±0.00265
Benzene, 1-methoxy-2-methyl-	Ether	C8H10O	578-58-5	1008	91	107	0.000234±0.00000274	0.000238±0.0000059	0.000236±0.00000835	0.000255±0.00000613	0.000231±0.00000831	0.0446±0.00234	0.000232±0.00000606	0.000232±0.00000458	0.00311±0.000174	0.000223±0.00000387	0.00268±0.000339	0.00129±0.000167
Hexanoic acid, ethyl ester	Ester	C8H16O2	123-66-0	999.217527386541	88	99	0.00217±0.000252	0.00321±0.000186	0.005±0.000566	0.00365±0.00027	0.0253±0.000434	0.00649±0.000392	0.0134±0.000653	0.018±0.00144	0.0084±0.000371	0.00911±0.000161	0.00648±0.000282	0.00735±0.000718
Pyrazine, trimethyl-	Heterocyclic compound	C7H10N2	14667-55-1	1004	81	42	0.0789±0.00969	0.296±0.00808	0.0674±0.000142	0.0436±0.0118	0.0503±0.00654	0.0633±0.0039	0.0602±0.00185	0.249±0.0115	0.0577±0.00214	0.0366±0.00229	0.082±0.000768	0.0951±0.00347
2-Methyl-1,3-dithiacyclopentane	Heterocyclic compound	C4H8S2	5616-51-3	1026	120	105	0.00781±0.00045	0.00977±0.00163	0.0066±0.000366	0.00681±0.000699	0.0132±0.000344	0.00723±0.00089	0.00797±0.000994	0.0212±0.00224	0.00338±0.000186	0.006±0.000458	0.00304±0.000289	0.00326±0.000332
2-Thiophenecarboxaldehyde	Aldehyde	C5H4OS	98-03-3	1008	83	111	0.0062±0.000378	0.00846±0.000953	0.0217±0.00214	0.0094±0.0000863	0.0161±0.00116	0.00828±0.000922	0.0236±0.000959	0.126±0.00828	0.0125±0.00119	0.0162±0.000773	0.0122±0.000754	0.0304±0.0034
Benzene, 1,2,4-trimethyl-	Aromatics	C9H12	95-63-6	994.943240454076	105	120	0.021±0.00113	0.0203±0.00157	0.0157±0.000712	0.0222±0.00077	0.0416±0.00143	0.0193±0.000271	0.0188±0.000653	0.0554±0.00188	0.0174±0.000148	0.0155±0.000417	0.0143±0.000334	0.0127±0.00125
2,3-Dehydro-1,8-cineole	Terpenoids	C10H16O	92760-25-3	991	109	79	0.00669±0.0009	0.00996±0.000393	0.011±0.000511	0.0107±0.000674	0.0175±0.0012	0.0142±0.000879	0.0232±0.00128	0.15±0.0083	0.0162±0.000253	0.0265±0.000872	0.0144±0.000525	0.0156±0.00121
(5Z)-Octa-1,5-dien-3-one	Ketone	C8H12O	65767-22-8	984	69	55	0.028±0.00133	0.027±0.00229	0.0176±0.000098	0.0149±0.000957	0.0353±0.00239	0.0232±0.000367	0.0248±0.00135	0.227±0.00794	0.0724±0.00245	0.033±0.00124	0.0307±0.00233	0.0362±0.00243
Phenol	Phenol	C6H6O	108-95-2	980.699008868023	66	94	0.843±0.016	0.947±0.0228	0.335±0.0353	0.463±0.0412	0.462±0.0418	0.461±0.0155	0.325±0.0188	0.259±0.00432	0.489±0.0231	0.473±0.0134	0.558±0.00656	0.527±0.0234
1-Octen-3-ol	Alcohol	C8H16O	3391-86-4	979.760041731873	85	57	4.94±0.0575	7.55±0.179	1.18±0.0109	0.773±0.0221	0.233±0.000925	0.205±0.0115	0.166±0.00604	0.695±0.0273	0.105±0.00417	0.119±0.00173	0.084±0.000261	0.137±0.00645
1-Octen-3-one	Ketone	C8H14O	4312-99-6	979	83	70	0.882±0.0146	1.28±0.0346	0.295±0.00893	0.15±0.00818	0.102±0.00823	0.0852±0.00931	0.0846±0.00736	0.307±0.0186	0.0648±0.00257	0.0739±0.00522	0.0407±0.0021	0.0552±0.00819
3-Mercapto-3-methylbutanol	Alcohol	C5H12OS	34300-94-2	970	86	69	0.68±0.0121	1.04±0.0235	0.163±0.00197	0.106±0.00111	0.0364±0.0006	0.0291±0.00208	0.0255±0.000698	0.1±0.00448	0.0187±0.000926	0.0208±0.00114	0.0139±0.000461	0.0209±0.0017
Pentanoic acid, 4-methyl-, ethyl ester	Ester	C8H16O2	25415-67-2	969	88	101	0.0222±0.000755	0.0197±0.00114	0.0148±0.000492	0.0164±0.000676	0.0156±0.000421	0.0165±0.00137	0.0173±0.000443	0.0169±0.00107	0.0211±0.00014	0.0154±0.000307	0.0253±0.000169	0.0196±0.000814
Dimethyl trisulfide	Sulfur compounds	C2H6S3	3658-80-8	972.314911366006	126	45	0.0164±0.00128	0.0202±0.000759	0.0151±0.00116	0.0256±0.000563	0.0153±0.000333	0.0258±0.000441	0.0188±0.00151	0.0463±0.00161	0.0113±0.00153	0.0361±0.00502	0.00467±0.000778	0.0053±0.0000446
3-Octanone	Ketone	C8H16O	106-68-3	986	71	128	0.217±0.0128	0.39±0.0139	0.352±0.00479	0.0339±0.000899	0.0378±0.000692	0.0493±0.0014	0.0214±0.000501	0.17±0.0125	0.0413±0.00114	0.0359±0.000552	0.0238±0.0004	0.0769±0.00441
Benzaldehyde	Aldehyde	C7H6O	100-52-7	962.460896767466	106	77	4.87±0.0846	5.03±0.23	5.63±0.324	5.8±0.158	4.97±0.192	4.02±0.385	3.75±0.0289	11.1±0.39	2.51±0.0838	8.34±0.2	1.96±0.027	2.24±0.087
2H-Pyran-2-one, 5,6-dihydro-6-pentyl-	Ketone	C10H16O2	54814-64-1	1501	97	68	0.0812±0.00191	0.137±0.00379	0.0768±0.00899	0.0495±0.00175	0.0793±0.00555	0.0482±0.00388	0.0274±0.00288	0.0357±0.00145	0.0445±0.00516	0.0562±0.00156	0.0343±0.00178	0.0408±0.000495
Butyl caprate	Ester	C14H28O2	30673-36-0	1590	56	41	0.00505±0.000328	0.00914±0.000335	0.00733±0.0026	0.00715±0.000479	0.00989±0.000811	0.00673±0.000858	0.00374±0.000173	0.00588±0.000315	0.0056±0.00115	0.00477±0.000593	0.00452±0.000848	0.00563±0.000421
2H-Pyran-2-one, tetrahydro-6-pentyl-	Ester	C10H18O2	705-86-2	1502.44630071599	99	71	0.0217±0.00249	0.0446±0.000377	0.029±0.0117	0.0371±0.000573	0.0517±0.00629	0.037±0.00864	0.0238±0.00139	0.0312±0.00169	0.0301±0.00182	0.0281±0.000365	0.0281±0.00297	0.0284±0.00117
Caryophyllene	Terpenoids	C15H24	87-44-5	1432.4957167333	133	93	0.0759±0.00761	0.0536±0.0109	0.0153±0.00269	0.0039±0.000174	0.0147±0.00142	0.000155±0.00000398	0.00301±0.000226	0.000626±0.000403	0.00886±0.000881	0.0145±0.00111	0.023±0.000355	0.00523±0.000371
.alpha.-Guaiene	Terpenoids	C15H24	3691-12-1	1437	147	162	0.0126±0.000985	0.00943±0.000452	0.00483±0.000199	0.0034±0.00017	0.00928±0.000644	0.00255±0.000393	0.00375±0.000462	0.0041±0.000409	0.00567±0.000813	0.00581±0.000453	0.00715±0.000426	0.00499±0.000368
1,5-Dimethyl-1-vinyl-4-hexenyl butyrate	Ester	C14H24O2	78-36-4	1418	81	41	0.058±0.00469	0.0418±0.00902	0.0172±0.0016	0.00456±0.00118	0.0174±0.000103	0.00501±0.000831	0.00776±0.00129	0.0964±0.00756	0.01±0.000327	0.015±0.000383	0.0122±0.00176	0.00656±0.00102
Benzoic acid, 2-hydroxy-, ethyl ester	Ester	C9H10O3	118-61-6	1276.4451647758	120	92	0.0284±0.00281	0.0317±0.000236	0.0395±0.00561	0.0326±0.0019	0.0259±0.00378	0.0332±0.00254	0.023±0.00183	0.0389±0.00359	0.0476±0.000682	0.0311±0.00369	0.025±0.00202	0.0315±0.00264
.gamma.-Elemene	Terpenoids	C15H24	29873-99-2	1433	53	121	0.00849±0.000546	0.00669±0.00128	0.00189±0.000145	0.000861±0.000527	0.0018±0.000161	0.00852±0.0011	0.00204±0.000624	0.0000758±0.0000015	0.00114±0.000216	0.00168±0.000204	0.00348±0.000532	0.00065±0.000297
Damascone, .beta.-	Terpenoids	C13H20O	23726-91-2	1413	69	123	0.169±0.0194	0.119±0.0306	0.0471±0.00676	0.014±0.000911	0.0405±0.00212	0.0127±0.00141	0.00716±0.000578	0.01±0.000845	0.0312±0.00287	0.0421±0.00142	0.0315±0.0024	0.0174±0.000673
1,6-Octadien-3-ol, 3,7-dimethyl-, formate	Ester	C11H18O2	115-99-1	1215	55	41	0.0163±0.00199	0.0182±0.00127	0.0167±0.00601	0.0109±0.00104	0.0181±0.000105	0.0297±0.00112	0.0241±0.00182	0.433±0.0266	0.0251±0.000415	0.0203±0.00236	0.0187±0.000644	0.0229±0.00167
Acetic acid, decyl ester	Ester	C12H24O2	112-17-4	1409	57	97	0.524±0.0572	1.27±0.115	0.933±0.372	1.08±0.0226	1.35±0.207	1.09±0.309	0.656±0.012	0.69±0.0335	0.89±0.0771	0.912±0.0469	0.635±0.109	0.794±0.0334
Dodecanal	Aldehyde	C12H24O	112-54-9	1409	140	96	0.00787±0.000447	0.00753±0.000207	0.00827±0.000413	0.00603±0.000147	0.0151±0.00114	0.00716±0.00059	0.00473±0.000157	0.0076±0.000597	0.00833±0.000571	0.00783±0.000475	0.00744±0.00053	0.00594±0.000465
Methyleugenol	Phenol	C11H14O2	93-15-2	1406.51056539121	178	163	0.00198±0.000105	0.00287±0.000252	0.00586±0.000179	0.00154±0.000119	0.0257±0.00161	0.00215±0.000305	0.00171±0.0000581	0.00637±0.000273	0.00476±0.00019	0.0024±0.0000736	0.00278±0.000346	0.00161±0.000213
Decanoic acid, ethyl ester	Ester	C12H24O2	110-38-3	1395.63776918829	88	101	0.00301±0.000293	0.00235±0.000287	0.000305±0.0000108	0.00033±0.00000793	0.00506±0.000444	0.014±0.00157	0.0003±0.00000783	0.0003±0.00000592	0.000282±0.0000042	0.00164±0.00017	0.037±0.00261	0.00028±0.00000757
Eugenol	Phenol	C10H12O2	97-53-0	1362.36263736264	164	103	0.0128±0.00117	0.0106±0.00107	0.0073±0.000337	0.00564±0.000278	0.021±0.00169	0.0169±0.00136	0.0034±0.000387	0.00245±0.000404	0.017±0.00106	0.00859±0.000351	0.0139±0.000548	0.00712±0.000368
2(5H)-Furanone, 5-ethyl-	Ketone	C6H8O2	2407-43-4	966	83	112	0.91±0.0249	0.815±0.0215	0.444±0.0274	0.455±0.016	0.476±0.0156	0.582±0.0309	0.649±0.012	4.56±0.274	0.95±0.0315	0.536±0.0069	1.08±0.0215	0.841±0.0349
Isobornyl propionate	Ester	C13H22O2	2756-56-1	1388	69	136	0.0207±0.00187	0.0237±0.00441	0.0229±0.00488	0.0018±0.0000432	0.0189±0.00333	0.0152±0.00342	0.0103±0.00106	0.00164±0.0000323	0.0146±0.00111	0.018±0.00211	0.0101±0.00236	0.0098±0.000936
Butyl caprylate	Ester	C12H24O2	589-75-3	1389	56	57	0.0108±0.00152	0.0147±0.00248	0.0134±0.0033	0.00817±0.000735	0.01±0.000934	0.00814±0.00132	0.00545±0.00036	0.0065±0.0000269	0.00845±0.000575	0.0107±0.000542	0.00598±0.000442	0.00536±0.000142
2-Buten-1-one, 1-(2,6,6-trimethyl-1,3-cyclohexadien-1-yl)-, (E)-	Terpenoids	C13H18O	23726-93-4	1386	121	69	0.00475±0.00131	0.00448±0.000423	0.00257±0.000485	0.00405±0.000863	0.000321±0.0000115	0.00192±0.000363	0.00334±0.000724	0.175±0.0119	0.00176±0.000235	0.00392±0.000225	0.0293±0.00202	0.0591±0.00381
4a(2H)-Naphthalenol, octahydro-4,8a-dimethyl-,(4.alpha.,4a.alpha.,8a.beta.)-	Alcohol	C12H22O	19700-21-1	1430	112	41	0.0116±0.000963	0.00888±0.00152	0.00345±0.000798	0.00207±0.000531	0.00477±0.00072	0.000199±0.00000511	0.00144±0.000354	0.00224±0.000326	0.00339±0.0000452	0.00396±0.000176	0.0051±0.000428	0.00316±0.000372
trans-2-Dodecen-1-ol	Alcohol	C12H24O	69064-37-5	1478	57	41	0.0174±0.00823	0.0749±0.00127	0.0433±0.0255	0.07±0.00113	0.093±0.0102	0.0619±0.0215	0.0396±0.00235	0.0535±0.00201	0.0445±0.0048	0.0429±0.00132	0.0407±0.00332	0.068±0.0024
(1R,4R)-1-methyl-4-(6-Methylhept-5-en-2-yl)cyclohex-2-enol	Terpenoids	C15H26O	58334-55-7	1616	119	69	0.142±0.0058	0.101±0.00201	0.0127±0.00155	0.00475±0.000552	0.0229±0.00175	0.0116±0.0008	0.0122±0.000306	0.00221±0.000216	0.0133±0.000944	0.016±0.000895	0.138±0.00296	0.0139±0.000977
Pantolactone	Ester	C6H10O3	599-04-2	1036.99731903485	71	41	0.0102±0.0000979	0.0129±0.001	0.00955±0.000607	0.00619±0.000571	0.0303±0.000249	0.00629±0.000518	0.0186±0.000464	0.0512±0.00509	0.00889±0.00121	0.0132±0.000607	0.00506±0.000578	0.00828±0.000476
2(3H)-Furanone, dihydro-5-(2-octenyl)-, (Z)-	Ester	C12H20O2	18679-18-0	1662	96	85	0.0016±0.000162	0.00109±0.000764	0.00175±0.00044	0.00128±0.000185	0.00627±0.000182	0.00295±0.000234	0.006±0.000181	0.00225±0.000452	0.0122±0.000535	0.00343±0.000406	0.00184±0.00148	0.0017±0.000486
Citronellyl valerate	Ester	C15H28O2	7540-53-6	1625	81	123	0.132±0.00673	0.0946±0.00118	0.0123±0.00127	0.00499±0.0005	0.0239±0.00102	0.0106±0.000886	0.012±0.00116	0.00433±0.00278	0.0123±0.00174	0.0147±0.0000895	0.121±0.00489	0.0116±0.000548
Hexadecane	Hydrocarbons	C16H34	544-76-3	1600	226	71	0.0182±0.00203	0.0441±0.0029	0.0251±0.00998	0.0312±0.00161	0.0703±0.00709	0.0373±0.00825	0.0174±0.000792	0.027±0.00105	0.0243±0.00311	0.0269±0.000511	0.0241±0.00364	0.0259±0.00196
2H-Pyran-2-one, 6-hexyltetrahydro-	Ester	C11H20O2	710-04-3	1609	99	71	0.0227±0.000969	0.0174±0.000339	0.00386±0.000539	0.000449±0.000352	0.0134±0.00145	0.00317±0.00126	0.0028±0.00018	0.00281±0.00177	0.00475±0.0000815	0.00466±0.000299	0.0208±0.0000894	0.00334±0.000166
1H-3a,7-Methanoazulen-5-ol, octahydro-3,8,8-trimethyl-6-methylene-	Terpenoids	C15H24O	28231-03-0	1610	95	41	0.376±0.018	0.261±0.00121	0.0296±0.00367	0.0115±0.0013	0.0518±0.00248	0.0292±0.00335	0.0292±0.000955	0.00191±0.0000376	0.0325±0.00199	0.0367±0.00225	0.341±0.0159	0.0308±0.00244
Benzoic acid, 1-methylethyl ester	Ester	C10H12O2	939-48-0	1217	77	105	0.188±0.00991	0.187±0.00863	0.0807±0.00386	0.0186±0.00215	0.194±0.0113	0.19±0.0118	0.117±0.00272	0.138±0.00474	0.131±0.0102	0.115±0.0021	0.285±0.0108	0.13±0.00542
Cyclohexene, 3-(1,5-dimethyl-4-hexenyl)-6-methylene-, [S-(R*,S*)]-	Terpenoids	C15H24	20307-83-9	1524	69	41	0.0148±0.00433	0.0596±0.00211	0.0301±0.0176	0.0495±0.00103	0.0721±0.00751	0.0586±0.0161	0.0317±0.00193	0.0425±0.00318	0.0424±0.00417	0.041±0.000801	0.0376±0.00246	0.0663±0.00134
Humulene	Terpenoids	C15H24	6753-98-6	1466.78101772441	147	121	0.00535±0.000495	0.00368±0.000316	0.00245±0.000441	0.00111±0.000879	0.00287±0.000139	0.03±0.0039	0.00159±0.000308	0.000931±0.000207	0.00256±0.0002	0.00802±0.000211	0.00408±0.000431	0.00414±0.000334
Butanoic acid, 3,7-dimethyl-2,6-octadienyl ester, (E)-	Ester	C14H24O2	106-29-6	1562	71	69	0.0595±0.0206	0.248±0.0208	0.119±0.0713	0.215±0.00146	0.297±0.0235	0.192±0.0525	0.121±0.0133	0.185±0.0143	0.132±0.011	0.126±0.0047	0.133±0.0141	0.191±0.0158
2(3H)-Furanone, 5-butyldihydro-4-methyl-, cis-	Ketone	C9H16O2	55013-32-6	1337	99	42	0.0403±0.00716	0.119±0.00325	0.078±0.0334	0.127±0.00411	0.13±0.0155	0.107±0.0328	0.0741±0.0014	0.0785±0.00562	0.0638±0.00383	0.0672±0.00142	0.0626±0.0075	0.0758±0.0108
1,3-Benzodioxole, 4-methoxy-6-(2-propenyl)-	Ether	C11H12O3	607-91-0	1520	192	91	0.189±0.011	0.239±0.0277	0.18±0.0519	0.12±0.015	0.119±0.0212	0.147±0.0338	0.0739±0.00482	0.0629±0.0054	0.137±0.00727	0.121±0.0107	0.161±0.00923	0.427±0.0264
Citronellyl butyrate	Ester	C14H26O2	141-16-2	1529	95	123	0.00183±0.000778	0.0012±0.000861	0.000235±0.00000832	0.000254±0.00000611	0.000231±0.00000828	0.00356±0.0006	0.000231±0.00000604	0.0025±0.000465	0.00407±0.000131	0.00274±0.00218	0.0044±0.000391	0.00787±0.000734
Pentanoic acid, 1-ethenyl-1,5-dimethyl-4-hexenyl ester	Ester	C15H26O2	10471-96-2	1510	80	93	0.0106±0.00199	0.0102±0.000826	0.00363±0.00128	0.00304±0.00046	0.00202±0.000601	0.00319±0.000392	0.00183±0.000361	0.00449±0.00091	0.00195±0.000476	0.00291±0.000163	0.00238±0.000109	0.00452±0.00025
(1S,2E,6E,10R)-3,7,11,11-Tetramethylbicyclo[8.1.0]undeca-2,6-diene	Terpenoids	C15H24	24703-35-3	1495	121	93	0.019±0.00163	0.0181±0.00212	0.00561±0.000207	0.00274±0.000841	0.00713±0.000618	0.00549±0.000746	0.00154±0.000232	0.00326±0.000453	0.00386±0.000335	0.00787±0.000695	0.00315±0.0001	0.00307±0.0000776
Pentadecane	Hydrocarbons	C15H32	629-62-9	1499.37178754997	57	43	0.242±0.0251	0.215±0.017	0.2±0.0332	0.194±0.018	0.572±0.0395	0.202±0.016	0.185±0.0176	0.25±0.0186	0.369±0.059	0.242±0.0349	0.217±0.0102	0.213±0.00711
Tridecanal	Aldehyde	C13H26O	10486-19-8	1513	82	154	0.0032±0.00206	0.00393±0.000298	0.00357±0.00116	0.00344±0.000214	0.00486±0.000492	0.00349±0.000517	0.00278±0.000244	0.00717±0.000365	0.00294±0.000542	0.00353±0.000324	0.00308±0.000636	0.00335±0.000188
Butanoic acid, 1,7,7-trimethylbicyclo[2.2.1]hept-2-yl ester, endo-	Ester	C14H24O2	13109-70-1	1451	95	71	0.00726±0.000533	0.00614±0.00184	0.00173±0.00152	0.0000797±0.00000191	0.00345±0.00136	0.00355±0.000999	0.000963±0.000837	0.00205±0.000527	0.00166±0.00139	0.00303±0.00022	0.00894±0.00101	0.0015±0.000351
Phenol, 4-ethyl-2-methoxy-	Phenol	C9H12O2	2785-89-9	1281.96544276458	137	152	0.00266±0.0000312	0.00271±0.0000673	0.00269±0.0000952	0.00291±0.0000699	0.0189±0.000426	0.0891±0.00511	0.0216±0.00229	0.00265±0.0000522	0.0165±0.0009	0.00254±0.0000441	0.0299±0.00078	0.0099±0.00658
Ethanone, 1-(2-aminophenyl)-	Ketone	C8H9NO	551-93-9	1308	135	120	5.36±0.12	4.93±0.218	2.13±0.226	1.93±0.0623	1.38±0.123	2.99±0.126	1.2±0.0188	1.7±0.0184	3.06±0.107	2.16±0.0419	4.97±0.0793	2.99±0.143
1-Decanol	Alcohol	C10H22O	112-30-1	1271.52890329552	55	70	0.00478±0.000634	0.00577±0.000171	0.00458±0.000618	0.00381±0.000235	0.0227±0.00152	0.00792±0.000529	0.0149±0.00169	0.197±0.00416	0.0122±0.000997	0.0106±0.000696	0.00956±0.00062	0.00835±0.00146
1-Cyclohexene-1-carboxaldehyde, 4-(1-methylethenyl)-	Aldehyde	C10H14O	2111-75-3	1274	68	79	0.0164±0.00144	0.0271±0.00223	0.0169±0.005	0.0347±0.00723	0.0304±0.00229	0.043±0.00261	0.0239±0.00153	0.087±0.00519	0.0808±0.00341	0.0389±0.00224	0.0457±0.000641	0.0724±0.00135
Linalyl acetate	Terpenoids	C12H20O2	115-95-7	1257	80	93	0.0602±0.00511	0.0619±0.00856	0.0758±0.00669	0.0463±0.00445	0.0579±0.00649	0.0853±0.00954	0.0487±0.00152	0.0468±0.00306	0.0868±0.00497	0.0917±0.0034	0.0603±0.00561	0.0713±0.00249
5-Thiazoleethanol, 4-methyl-	Heterocyclic compound	C6H9NOS	137-00-8	1278	113	112	0.0571±0.00387	0.113±0.00112	0.0673±0.0313	0.126±0.00273	0.124±0.0145	0.132±0.0251	0.0871±0.00123	0.0913±0.00526	0.12±0.0128	0.0907±0.00174	0.0872±0.00511	0.0976±0.00339
Acetic acid, 2-phenylethyl ester	Ester	C10H12O2	103-45-7	1260.08629989212	104	91	0.00873±0.00094	0.015±0.00111	0.0104±0.000745	0.0133±0.00133	0.00822±0.000219	0.0122±0.00142	0.00652±0.0000857	0.00672±0.000743	0.0116±0.000177	0.0127±0.000633	0.00738±0.000457	0.00983±0.000526
1-Undecanol	Alcohol	C11H24O	112-42-5	1371	55	69	0.0156±0.00274	0.0158±0.0041	0.0255±0.00513	0.00624±0.000693	0.00836±0.000491	0.00712±0.0016	0.000643±0.0000168	0.0273±0.0232	0.00813±0.00105	0.00813±0.000429	0.0039±0.000394	0.00348±0.000604
Neral	Terpenoids	C10H16O	106-26-3	1240	84	69	7.24±0.281	7.24±0.37	6.58±0.373	6.63±0.219	7.12±0.543	7.55±0.379	6.71±0.164	6.58±0.31	7.07±0.295	7.07±0.215	7.89±0.214	7.57±0.472
5H-5-Methyl-6,7-dihydrocyclopentapyrazine	Heterocyclic compound	C8H10N2	23747-48-0	1146	119	134	0.0297±0.005	0.00297±0.0000736	0.0191±0.00375	0.0294±0.00321	0.0302±0.00265	0.0398±0.00704	0.0238±0.00229	0.0299±0.00405	0.036±0.00542	0.0299±0.000749	0.0232±0.0019	0.0329±0.00475
3-Mercaptohexyl acetate	Ester	C8H16O2S	136954-20-6	1248	116	55	0.00713±0.000981	0.0067±0.000479	0.00645±0.000569	0.00663±0.000426	0.00873±0.00038	0.00695±0.000408	0.00585±0.000264	0.00541±0.000515	0.0062±0.000831	0.00644±0.0000466	0.00728±0.0000335	0.00705±0.000723
Benzonitrile	Nitrogen compounds	C7H5N	100-47-0	984	103	76	0.0145±0.00314	0.0158±0.00108	0.0154±0.00211	0.0164±0.00234	0.0267±0.00414	0.0155±0.00252	0.0296±0.000246	0.0246±0.00202	0.0224±0.00233	0.0154±0.00163	0.0134±0.000747	0.0164±0.0019
2(3H)-Furanone, 5-butyldihydro-	Ester	C8H14O2	104-50-7	1261	100	85	0.00414±0.000103	0.00536±0.000329	0.0023±0.000254	0.00249±0.000124	0.0129±0.000307	0.0105±0.00102	0.0189±0.0000978	0.0154±0.000715	0.0185±0.000883	0.0111±0.000465	0.00864±0.000541	0.0107±0.000998
2-Cyclohexen-1-ol, 3-methyl-6-(1-methylethyl)-, trans-	Terpenoids	C10H18O	16721-39-4	1208	84	41	0.0286±0.000829	0.0286±0.00289	0.0363±0.00154	0.0138±0.000759	0.02±0.00157	0.0247±0.00222	0.0107±0.000233	0.0298±0.000682	0.0155±0.0013	0.0237±0.00196	0.0173±0.00129	0.0218±0.00182
Bicyclo[3.1.1]hept-2-ene-2-carboxAldehyde, 6,6-dimethyl-, (1S)- (CAS)	Aldehyde	C10H14O	23727-16-4	1168	107	121	0.00241±0.000196	0.000198±0.00000491	0.00211±0.000213	0.0014±0.000272	0.0117±0.00245	0.0954±0.00458	0.0115±0.000857	0.0371±0.000475	0.0266±0.00174	0.0102±0.00113	0.0253±0.000842	0.0158±0.000768
1-Cyclohexene-1-carboxaldehyde, 2,6,6-trimethyl-	Terpenoids	C10H16O	432-25-7	1226.96871628911	137	41	0.00681±0.000714	0.0071±0.000688	0.0046±0.000335	0.00472±0.000277	0.0052±0.000599	0.00706±0.000399	0.0054±0.0000402	0.00744±0.00046	0.0058±0.000404	0.00686±0.000096	0.000784±0.00000971	0.0074±0.000338
2(3H)-Furanone, dihydro-5-pentyl-	Ester	C9H16O2	104-61-0	1368.028713418	85	114	0.0785±0.00976	0.0737±0.0305	0.113±0.0103	0.0271±0.002	0.00344±0.000124	0.0452±0.00894	0.00346±0.0000902	0.00346±0.0000682	0.054±0.0192	0.0678±0.000756	0.0214±0.00619	0.0195±0.00337
Vanillin	Aldehyde	C8H8O3	121-33-5	1404.11193603655	151	152	0.00207±0.000413	0.00243±0.000306	0.00267±0.000524	0.00182±0.000571	0.00554±0.00104	0.0109±0.00248	0.00276±0.00108	0.00664±0.000982	0.00888±0.000482	0.00485±0.000592	0.0148±0.000521	0.00419±0.000924
6-Octen-1-ol, 3,7-dimethyl-, acetate	Terpenoids	C12H22O2	150-84-5	1353.73626373626	123	138	0.00496±0.00022	0.00318±0.000349	0.00248±0.000294	0.00278±0.000361	0.00588±0.00115	0.00414±0.00063	0.0148±0.000604	0.00568±0.000596	0.00337±0.000296	0.00266±0.000281	0.00272±0.000399	0.00143±0.000319
Cyclohexene, 4-ethenyl-4-methyl-3-(1-methylethenyl)-1-(1-methylethyl)-, (3R-trans)-	Terpenoids	C15H24	20307-84-0	1338	93	121	0.00922±0.000294	0.00584±0.000275	0.00332±0.000374	0.00272±0.000578	0.00331±0.000672	0.0000776±0.00000199	0.000944±0.000499	0.0000809±0.00000159	0.00163±0.000151	0.0022±0.000435	0.00153±0.000436	0.0000755±0.00000204
p-Cymen-7-ol	Alcohol	C10H14O	536-60-7	1295.29983792545	79	119	0.0884±0.00201	0.0839±0.00254	0.0344±0.00255	0.0303±0.000858	0.0291±0.00178	0.0461±0.00251	0.0319±0.00411	0.598±0.0521	0.0515±0.00244	0.0377±0.000503	0.0808±0.00123	0.0508±0.00191
Benzene, 1-ethenyl-4-methoxy-	Ether	C9H10O	637-69-4	1156	65	91	0.00365±0.00114	0.00365±0.000387	0.00265±0.000582	0.00231±0.000189	0.00568±0.0026	0.00246±0.000349	0.002±0.000763	0.00408±0.00155	0.0049±0.000338	0.00266±0.000814	0.00253±0.000551	0.00298±0.000413
Methyl anthranilate	Ester	C8H9NO2	134-20-3	1348.50993377483	92	119	0.00254±0.000462	0.00302±0.000295	0.0021±0.000122	0.00201±0.000562	0.00355±0.000648	0.0031±0.000138	0.0026±0.000529	0.0111±0.000673	0.00241±0.000443	0.00192±0.000418	0.00349±0.000223	0.00324±0.000431
Dihydrocarvyl acetate	Terpenoids	C12H20O2	20777-49-5	1306	121	136	0.0175±0.00682	0.000364±0.00000903	0.00557±0.00125	0.0168±0.00141	0.0165±0.000911	0.011±0.00118	0.00285±0.000736	0.0223±0.00042	0.00216±0.000218	0.0117±0.000614	0.00261±0.00039	0.00176±0.00019
Butanoic acid, phenylmethyl ester	Ester	C11H14O2	103-37-7	1347	91	108	0.0248±0.000748	0.0174±0.000165	0.0121±0.000573	0.0185±0.000712	0.0186±0.000755	0.0034±0.000204	0.0037±0.000154	0.00039±0.00000769	0.00325±0.000318	0.0105±0.000709	0.00395±0.000338	0.00236±0.000519
2-Undecanone	Ketone	C11H22O	112-12-9	1294.65153970827	58	43	0.16±0.00372	0.18±0.00981	0.284±0.0102	0.121±0.00414	0.5±0.0219	0.329±0.0227	0.748±0.0183	1.54±0.104	1.38±0.0531	0.549±0.0124	0.499±0.0164	0.687±0.0404
4-Oxodecanal	Aldehyde	C10H18O2	43160-78-7	1333	85	100	0.144±0.0322	0.443±0.0096	0.283±0.145	0.467±0.0167	0.485±0.0621	0.408±0.119	0.275±0.00275	0.293±0.0175	0.256±0.0207	0.267±0.00417	0.245±0.0276	0.301±0.02
Hexanoic acid, 3-hydroxy-, ethyl ester	Ester	C8H16O3	2305-25-1	1133	117	71	0.0501±0.00298	0.0438±0.00058	0.0329±0.000512	0.0278±0.000633	0.0466±0.00169	0.0443±0.00193	0.0426±0.00217	0.0687±0.00294	0.0583±0.00246	0.0264±0.000795	0.0255±0.00103	0.0304±0.00183
Decanoic acid, methyl ester	Ester	C11H22O2	110-42-9	1326	155	74	0.0703±0.00958	0.143±0.00596	0.0839±0.0385	0.136±0.00554	0.143±0.0171	0.124±0.0316	0.0876±0.000361	0.0911±0.0033	0.0845±0.00699	0.0882±0.000207	0.0808±0.00696	0.0934±0.0037
2(3H)-Furanone, 5-ethyldihydro-	Ester	C6H10O2	695-06-7	1054.85592315902	56	70	0.434±0.00272	0.557±0.0266	0.181±0.00298	0.108±0.00196	0.113±0.00298	0.0904±0.00657	0.0958±0.00604	0.835±0.0415	0.062±0.00178	0.0679±0.000292	0.0521±0.0031	0.054±0.00236
trans-3-Methyl-4-octanolide	Ester	C9H16O2	39638-67-0	1288	99	41	0.0178±0.00143	0.0386±0.000141	0.0245±0.00976	0.04±0.000645	0.0458±0.00374	0.0407±0.00792	0.0271±0.00115	0.0542±0.00432	0.0336±0.0016	0.0346±0.000632	0.0353±0.00161	0.0302±0.00181
1-Cyclohexene-1-carboxaldehyde, 4-(1-methylethenyl)-, (S)-	Aldehyde	C10H14O	18031-40-8	1243	68	79	0.201±0.00876	0.2±0.0104	0.188±0.00951	0.183±0.00612	0.193±0.0118	0.205±0.0103	0.179±0.00391	0.173±0.0073	0.19±0.00663	0.193±0.00727	0.212±0.00635	0.202±0.0124
Tridecane	Hydrocarbons	C13H28	629-50-5	1309	57	43	0.0521±0.00585	0.123±0.00527	0.0865±0.0347	0.13±0.00494	0.13±0.0171	0.127±0.0306	0.0774±0.000993	0.101±0.00676	0.0838±0.00528	0.0876±0.00242	0.072±0.007	0.0987±0.00252
Undecanal	Aldehyde	C11H22O	112-44-7	1308.44370860927	82	96	0.0141±0.00119	0.0262±0.00171	0.0286±0.00539	0.0238±0.000638	0.0267±0.00347	0.031±0.00502	0.0155±0.000437	0.0341±0.00155	0.0165±0.000607	0.0233±0.000275	0.0161±0.0018	0.0275±0.000584
Acetic acid, nonyl ester	Ester	C11H22O2	143-13-5	1309	98	56	0.00681±0.000574	0.0124±0.000277	0.0116±0.0027	0.0141±0.000245	0.0121±0.0013	0.0135±0.0035	0.0078±0.000287	0.0131±0.00179	0.00742±0.000384	0.00979±0.00169	0.00729±0.000623	0.0128±0.000591
4-Methylthiazole	Heterocyclic compound	C4H5NS	693-95-8	818	99	71	0.529±0.0103	0.412±0.0292	0.272±0.0132	0.245±0.0131	0.357±0.00689	0.308±0.0109	0.399±0.00247	0.236±0.00857	0.209±0.00764	0.22±0.0138	0.152±0.00245	0.168±0.0141
2H-Pyran-2-one, tetrahydro-6-nonyl-	Ketone	C14H26O2	2721-22-4	1929	99	70	0.00112±0.000793	0.00388±0.00102	0.000894±0.000569	0.00213±0.000308	0.00405±0.000976	0.0033±0.000671	0.000229±0.00000597	0.00388±0.00055	0.00306±0.000298	0.00235±0.000864	0.00406±0.000461	0.00462±0.000801
1-Octen-3-yl-acetate	Ester	C10H18O2	2442-10-6	1111	67	99	0.113±0.00715	0.118±0.00628	0.171±0.0119	0.106±0.00678	0.134±0.006	0.129±0.0133	0.113±0.00357	0.323±0.0174	0.116±0.00371	0.15±0.00194	0.242±0.00707	0.275±0.00946
1,3-Dioxolane, 4-methyl-2-phenyl-	Ether	C10H12O2	2568-25-4	1272	163	105	0.00386±0.00049	0.00363±0.000344	0.00327±0.00055	0.00389±0.000478	0.00294±0.000251	0.00268±0.000565	0.00264±0.000181	0.00301±0.000727	0.00241±0.000177	0.0021±0.000309	0.00202±0.000353	0.00186±0.000207
2-Cyclopenten-1-one, 2-pentyl-	Ketone	C10H16O	25564-22-1	1288	96	97	0.0077±0.000382	0.0212±0.0289	0.00413±0.00108	0.0146±0.0121	0.00238±0.000347	0.0267±0.0217	0.0000734±0.00000191	0.000627±0.000719	0.00528±0.000344	0.00163±0.000267	0.00611±0.000478	0.00449±0.000138
Cyclopentanone, 2-(3-methyl-2-buten-1-yl)-	Ketone	C10H16O	2520-60-7	1224	152	84	0.00748±0.00055	0.00799±0.000515	0.00491±0.000573	0.00558±0.000122	0.0072±0.000335	0.00881±0.000867	0.00643±0.000255	0.0163±0.00102	0.00076±0.0000113	0.00809±0.000262	0.000794±0.00000984	0.000756±0.0000204
Bicyclo[3.1.1]heptan-2-one, 6,6-dimethyl-	Ketone	C9H14O	24903-95-5	1137	138	55	0.00414±0.000259	0.00306±0.000129	0.0085±0.000243	0.00269±0.000432	0.00282±0.00033	0.00467±0.00039	0.00127±0.000348	0.00158±0.000303	0.00177±0.000172	0.00158±0.000202	0.0031±0.000194	0.00616±0.000909
Cyclopentaneacetic acid, 3-oxo-2-pentyl-, methyl ester	Ester	C13H22O3	24851-98-7	1665.06024096385	153	82	0.0155±0.000645	0.00872±0.00151	0.00679±0.0027	0.00247±0.000288	0.00691±0.000363	0.00281±0.000393	0.00179±0.000152	0.00193±0.000993	0.00281±0.000187	0.00578±0.00114	0.00822±0.00106	0.00499±0.0006
4-Hydroxy-β-damascone	Ketone	C13H20O2	102488-09-5	1618	175	69	0.0141±0.00154	0.0104±0.00063	0.0021±0.000301	0.00034±0.00000817	0.0045±0.000974	0.00187±0.000342	0.0017±0.000123	0.00031±0.00000611	0.00217±0.0002	0.00282±0.000345	0.0112±0.00026	0.00194±0.0000816
2H-1-Benzopyran-2-one, 3-methyl-	Ketone	C10H8O2	2445-82-1	1490	131	160	0.0708±0.0157	0.0585±0.00375	0.0404±0.00791	0.035±0.000449	0.0468±0.00376	0.0373±0.00208	0.0301±0.00102	0.0258±0.000208	0.0352±0.00141	0.0373±0.00335	0.0437±0.0014	0.0487±0.000629
1-Tridecene	Hydrocarbons	C13H26	2437-56-1	1292	55	83	0.0609±0.000879	0.0687±0.000592	0.0466±0.00428	0.0416±0.000794	0.0675±0.00376	0.0646±0.00496	0.0853±0.00457	0.802±0.0694	0.137±0.00655	0.0718±0.00209	0.086±0.00184	0.0866±0.00325
Dodecanenitrile	Nitrogen compounds	C12H23N	2437-25-4	1490	97	43	0.0608±0.0115	0.0546±0.00589	0.046±0.00877	0.0347±0.00205	0.0487±0.00565	0.0425±0.00408	0.0321±0.000383	0.032±0.0014	0.0412±0.00193	0.0457±0.00293	0.0402±0.00258	0.0436±0.00105
2H-2,4a-Methanonaphthalen-8(5H)-one, 1,3,4,6,7,8a-hexahydro-1,1,5,5-tetramethyl-	Terpenoids	C15H24O	23787-90-8	1613	177	41	0.0341±0.00109	0.0234±0.000406	0.00409±0.000634	0.000559±0.0000134	0.00583±0.000143	0.00382±0.000526	0.00316±0.000607	0.000509±0.00001	0.0034±0.0000767	0.00363±0.000251	0.0306±0.00237	0.00327±0.000265
2-Acetyl-3-methylpyrazine	Heterocyclic compound	C7H8N2O	23787-80-6	1086	136	108	0.0666±0.00265	0.143±0.00316	0.0236±0.00131	0.083±0.00266	0.0748±0.00758	0.15±0.00424	0.0535±0.00065	0.0876±0.00138	0.266±0.00919	0.0627±0.000964	0.327±0.00531	2.42±0.162
Hibaene	Terpenoids	C20H32	2359-73-1	1941	135	134	0.0118±0.00233	0.0168±0.00506	0.0014±0.000289	0.00193±0.000244	0.0073±0.00209	0.00313±0.000851	0.00231±0.000552	0.00342±0.000462	0.00363±0.000528	0.00433±0.00202	0.00626±0.00144	0.00317±0.000157
Propanoic acid, 2-methyl-, heptyl ester	Ester	C11H22O2	2349-13-5	1247	98	89	0.257±0.0111	0.261±0.0133	0.239±0.0115	0.234±0.00896	0.255±0.0226	0.268±0.0147	0.239±0.00489	0.427±0.00839	0.248±0.0114	0.253±0.00715	0.276±0.0093	0.264±0.0178
4-Phenyl-2-butanol	Alcohol	C10H14O	2344-70-9	1262.35167206041	91	117	0.0807±0.00592	0.09±0.0125	0.109±0.00894	0.0649±0.00583	0.0732±0.00705	0.123±0.0126	0.0648±0.00267	0.0768±0.00666	0.123±0.00883	0.127±0.00364	0.0802±0.00745	0.099±0.00405
Propanoic acid, 2,2-dimethyl-, pentyl ester	Ester	C10H20O2	2313-68-0	1063	103	41	0.00157±0.00017	0.00308±0.000342	0.0026±0.000167	0.00247±0.000254	0.00223±0.0000599	0.00342±0.000398	0.00168±0.00019	0.00259±0.000272	0.00386±0.000219	0.00227±0.0000505	0.00173±0.0000467	0.00281±0.000102
Citronellyl tiglate	Terpenoids	C15H26O2	24717-85-9	1658	81	83	0.000625±0.00042	0.00109±0.000293	0.000149±0.00000528	0.000161±0.00000387	0.00474±0.00126	0.00394±0.000804	0.00708±0.000716	0.00131±0.000317	0.0148±0.000954	0.00322±0.000218	0.00113±0.000869	0.000886±0.000302
Cyclopentanone, 2-(2-hexenyl)-	Ketone	C11H18O	34687-46-2	1333	84	41	0.0359±0.00843	0.119±0.00193	0.0729±0.0404	0.128±0.00385	0.129±0.0192	0.107±0.0339	0.0744±0.000428	0.0798±0.00477	0.0686±0.00569	0.0719±0.00134	0.0648±0.0046	0.0793±0.00428
1-Hexanol, 3,5,5-trimethyl-	Alcohol	C9H20O	3452-97-9	1047	57	41	1.43±0.0137	1.88±0.0817	0.598±0.0215	0.395±0.0118	0.343±0.0184	0.341±0.0377	0.322±0.0193	2.59±0.124	0.237±0.00631	0.256±0.0046	0.205±0.0101	0.228±0.00353
3(2H)-Furanone, 2-hexyl-5-methyl-	Ketone	C11H18O2	33922-66-6	1446	98	111	0.0126±0.000634	0.0113±0.00375	0.0151±0.00245	0.00508±0.000115	0.0099±0.00163	0.00613±0.000674	0.00291±0.000495	0.00325±0.00133	0.00686±0.000172	0.00864±0.000839	0.00455±0.000871	0.00428±0.000166
4H-Inden-4-one, 1,2,3,5,6,7-hexahydro-1,1,2,3,3-pentamethyl-	Ketone	C14H22O	33704-61-9	1508	191	135	1.2±0.0659	1.53±0.18	1.15±0.321	0.776±0.0933	0.731±0.13	0.938±0.213	0.471±0.0353	0.397±0.0372	0.891±0.0454	0.763±0.0693	1.05±0.0613	2.79±0.177
2-Ethoxy-3-methylpyrazine	Heterocyclic compound	C7H10N2O	32737-14-7	1029	82	81	0.112±0.0935	0.00363±0.0000901	0.122±0.00826	0.0039±0.0000936	0.0251±0.000758	0.0238±0.000846	0.0182±0.000111	0.02±0.00173	0.0316±0.00185	0.05±0.000575	0.0631±0.00136	0.0481±0.00227
Butanoic acid, 3-methyl-, 1-methylethyl ester	Ester	C8H16O2	32665-23-9	904	85	60	0.00328±0.000209	0.00494±0.000743	0.00565±0.000773	0.00525±0.000406	0.00412±0.000501	0.00483±0.000388	0.00138±0.000262	0.0254±0.000852	0.00023±0.00000342	0.012±0.000564	0.00024±0.00000297	0.000228±0.00000617
4-tert-Butylcyclohexyl acetate	Ester	C12H22O2	32210-23-4	1368	43	57	0.0313±0.00543	0.0307±0.00898	0.0477±0.00868	0.012±0.000382	0.0144±0.00192	0.0157±0.00244	0.0042±0.000624	0.0716±0.00317	0.0147±0.00205	0.0209±0.00113	0.0113±0.00249	0.0096±0.000821
Pyrazine, methoxy-	Heterocyclic compound	C5H6N2O	3149-28-8	904	80	110	0.0576±0.00136	0.113±0.00488	0.00657±0.00012	0.00536±0.0000462	0.0073±0.000367	0.0217±0.000562	0.0206±0.000434	0.0441±0.00316	0.0115±0.000323	0.00727±0.00015	0.00387±0.000183	0.0073±0.000468
CH3CH2CH2SCH2CH=CH2	Ether	C6H12S	27817-67-0	871	46	74	0.0494±0.00246	0.05±0.000678	0.0379±0.00262	0.00729±0.000175	0.0466±0.00208	0.047±0.00142	0.0463±0.0015	0.0449±0.00158	0.0471±0.00147	0.0473±0.000983	0.0495±0.00162	0.0487±0.00172
Methyl 6,6-dimethylbicyclo[3.1.1]hept-2-ene-2-carboxylate	Ester	C11H16O2	30649-97-9	1301	105	77	0.0187±0.00144	0.00984±0.000745	0.00537±0.000608	0.00488±0.000632	0.0177±0.00111	0.00258±0.00048	0.00234±0.000722	0.00686±0.000766	0.00723±0.000904	0.00498±0.00027	0.00444±0.000896	0.00368±0.000518
3-Hexanone, 1-phenyl-	Ketone	C12H16O	29898-25-7	1424	71	105	0.0786±0.00583	0.0684±0.0129	0.0503±0.00723	0.0297±0.00152	0.0373±0.00338	0.0437±0.00561	0.023±0.00178	0.0295±0.00232	0.0628±0.0019	0.0489±0.000779	0.0415±0.00372	0.0342±0.000882
Pyrazine, (2-methylpropyl)-	Heterocyclic compound	C8H12N2	29460-92-2	1043	94	41	0.0146±0.00221	0.0202±0.0012	0.0223±0.00194	0.039±0.000656	0.0223±0.00138	0.0179±0.00117	0.0101±0.0008	0.03±0.00197	0.0117±0.000947	0.0395±0.00129	0.0135±0.00127	0.0163±0.00109
Phenol, 2-(phenylmethyl)-	Phenol	C13H12O	28994-41-4	1685	184	106	0.00189±0.000355	0.0019±0.00012	0.000965±0.000167	0.00101±0.000115	0.0278±0.00104	0.00241±0.000042	0.00104±0.000172	0.000768±0.0000867	0.0021±0.000159	0.00298±0.000112	0.00684±0.000736	0.00206±0.000169
(3R,3aR,7S,8aS)-3,6,8,8-Tetramethyl-4,7,8,8a-tetrahydro-1H-3a,7-methanoazulen-2(3H)-one	Terpenoids	C15H22O	288249-25-2	1640	93	121	0.00398±0.000564	0.00341±0.000587	0.00365±0.000482	0.00332±0.000245	0.0313±0.00207	0.00405±0.000396	0.0013±0.0000133	0.000168±0.00000332	0.00189±0.000206	0.00531±0.000384	0.00185±0.000486	0.000877±0.0000853
(3E,7E)-1,5,5,8-Tetramethylcycloundeca-3,7-dienol	Terpenoids	C15H26O	28446-26-6	1614	82	83	0.0431±0.00284	0.0297±0.00206	0.00321±0.000303	0.00145±0.000198	0.000228±0.00000819	0.00386±0.00107	0.00383±0.000505	0.000229±0.00000452	0.00341±0.000703	0.00382±0.000358	0.039±0.00386	0.00397±0.000195
3-Hexene, 1-(1-ethoxyethoxy)-, (Z)-	Aldehyde	C10H20O2	28069-74-1	1106	82	73	0.21±0.0127	0.216±0.00989	0.331±0.021	0.196±0.00763	0.269±0.0121	0.253±0.0239	0.228±0.00806	0.598±0.0273	0.223±0.00753	0.279±0.00734	0.447±0.0142	0.494±0.0205
3-p-Menthen-7-al	Aldehyde	C10H16O	27841-22-1	1169	81	109	0.0229±0.00166	0.0184±0.000639	0.0173±0.00142	0.0101±0.000143	0.0198±0.00402	0.0371±0.00119	0.0143±0.00146	0.0694±0.00492	0.031±0.00139	0.0167±0.000618	0.0195±0.00156	0.0206±0.000681
n-Capric acid isobutyl ester	Ester	C14H28O2	30673-38-2	1546.30512514899	56	57	0.0212±0.00374	0.0691±0.0022	0.0375±0.0187	0.06±0.00125	0.0691±0.00689	0.0542±0.0121	0.0345±0.00258	0.0521±0.00236	0.0408±0.00343	0.0349±0.00196	0.0388±0.00406	0.0534±0.00269
2H-Pyran-2-one, tetrahydro-6-propyl-	Ketone	C8H14O2	698-76-0	1288	71	99	0.0724±0.00905	0.175±0.00291	0.105±0.0489	0.189±0.00637	0.191±0.0227	0.179±0.0408	0.121±0.0015	0.124±0.00825	0.129±0.00844	0.123±0.00231	0.115±0.0105	0.123±0.00609
3,5,9-Undecatrien-2-one, 6,10-dimethyl-, (E,Z)-	Ketone	C13H20O	13927-47-4	1535	109	81	0.0026±0.000243	0.0022±0.000746	0.00133±0.00096	0.000261±0.00000627	0.000237±0.00000849	0.00833±0.000897	0.00194±0.000284	0.00151±0.000361	0.0102±0.000916	0.00756±0.000751	0.0105±0.00051	0.0201±0.000622
2-Undecanone, 6,10-dimethyl-	Ketone	C13H26O	1604-34-8	1408	109	71	0.00446±0.000683	0.00384±0.000506	0.00523±0.000283	0.00273±0.000335	0.00382±0.000218	0.00437±0.000997	0.00378±0.000467	0.00721±0.000925	0.00417±0.00181	0.00367±0.0000738	0.0046±0.000369	0.00391±0.000181
1H-Indene, 1-ethylidene-	Hydrocarbons	C11H10	2471-83-2	1315	141	142	0.0461±0.000371	0.06±0.00216	0.0505±0.00105	0.12±0.00371	0.817±0.0311	0.0472±0.0026	0.0454±0.000976	0.0404±0.00379	0.106±0.00951	0.074±0.00193	0.0622±0.00118	0.0418±0.00276
2(3H)-Furanone, dihydro-3-hydroxy-4,4-dimethyl-, (.+/-.)-	Heterocyclic compound	C6H10O3	79-50-5	1032	43	55	0.482±0.00704	1.1±0.0365	0.333±0.0296	0.0405±0.00183	0.0517±0.00108	0.0507±0.000411	0.0362±0.000446	0.0543±0.00383	0.0846±0.00363	0.146±0.00295	0.196±0.00245	0.148±0.00467
Cyclooctyl alcohol	Alcohol	C8H16O	696-71-9	1155	57	68	0.0629±0.00402	0.0638±0.00375	0.131±0.016	0.0427±0.00224	0.07±0.00227	0.0622±0.00979	0.0633±0.00403	0.287±0.0347	0.0339±0.00198	0.0655±0.00265	0.0509±0.00183	0.028±0.00324
Benzenesulfonamide	Amine	C6H7NO2S	98-10-2	1525	141	93	0.00354±0.000343	0.00398±0.000541	0.00409±0.00101	0.00507±0.0018	0.0114±0.00414	0.00609±0.00248	0.00286±0.00147	0.00615±0.00119	0.00356±0.000324	0.00285±0.000253	0.00598±0.00263	0.00494±0.00163
Benzenamine, 2-methyl-5-nitro-	Amine	C7H8N2O2	99-55-8	1626	94	106	0.0376±0.00243	0.0269±0.000379	0.0033±0.000219	0.00143±0.000323	0.00656±0.000118	0.00321±0.000148	0.00313±0.000275	0.00115±0.000413	0.00347±0.000498	0.00385±0.0000893	0.0335±0.00108	0.0035±0.000229
m-Nitroaniline	Amine	C6H6N2O2	99-09-2	1486	66	92	0.0224±0.00113	0.0183±0.00224	0.0087±0.00348	0.0171±0.000748	0.0225±0.00236	0.0142±0.000604	0.013±0.00102	0.0222±0.00157	0.0111±0.00183	0.013±0.00164	0.0131±0.000147	0.0129±0.000237
p-tert.-Butylcatechol	Phenol	C10H14O2	98-29-3	1534	152	123	0.00201±0.000607	0.00162±0.000532	0.00123±0.000801	0.00152±0.000368	0.0171±0.00263	0.00439±0.000755	0.00142±0.000476	0.0000779±0.00000154	0.00551±0.000488	0.00487±0.000437	0.00636±0.00138	0.00945±0.000352
Benzenesulfonic acid	Acid	C6H6O3S	98-11-3	1469	48	50	0.285±0.0404	0.171±0.0428	0.0729±0.0416	0.0629±0.00815	0.148±0.0162	0.107±0.0092	0.102±0.0146	0.152±0.0157	0.0541±0.00433	0.0878±0.0143	0.076±0.00683	0.0346±0.00618
3-Pyridinecarboxamide, N-methyl-	Heterocyclic compound	C7H8N2O	114-33-0	1437.49284487693	106	107	0.00796±0.00111	0.00559±0.00149	0.00173±0.00012	0.000615±0.000394	0.00219±0.000641	0.00303±0.000599	0.00103±0.000839	0.000149±0.00000294	0.00124±0.000529	0.00201±0.0000427	0.00775±0.000497	0.000139±0.00000375
Butanedioic acid, 2-methyl-3-oxo-, diethyl ester	Ester	C9H14O5	759-65-9	1262.76308688613	41	73	0.00835±0.000587	0.00943±0.000422	0.0107±0.000372	0.0083±0.000676	0.0193±0.00291	0.0138±0.00224	0.0244±0.00258	0.19±0.0117	0.0312±0.00551	0.0308±0.00323	0.0233±0.0027	0.0142±0.00239
Pyridine, 3-chloro-	Heterocyclic compound	C5H4ClN	626-60-8	889.971617786187	78	114	0.0344±0.0014	0.0362±0.00135	0.0568±0.00179	0.0836±0.00384	0.0447±0.000765	0.0377±0.000915	0.0324±0.00145	0.0622±0.0042	0.0304±0.000959	0.0665±0.00287	0.0191±0.00174	0.0229±0.000679
Benzeneacetic acid, 2-methylpropyl ester	Ester	C12H16O2	102-13-6	1393	136	91	0.003±0.00042	0.00218±0.000524	0.00114±0.0000668	0.000102±0.00000244	0.0038±0.00026	0.000547±0.000406	0.00529±0.000119	0.0000924±0.00000182	0.00787±0.000679	0.00146±0.00045	0.000931±0.000155	0.000378±0.000273
Benzenamine, 5-chloro-2-methyl-	Amine	C7H8ClN	95-79-4	1259	140	143	0.00469±0.000306	0.005±0.000585	0.00715±0.000729	0.00378±0.000197	0.004±0.000419	0.00638±0.000743	0.00382±0.000195	0.00266±0.000213	0.00563±0.00045	0.00734±0.000204	0.00412±0.000279	0.00436±0.000101
Phenol, 4-(2-aminoethyl)-	Phenol	C8H11NO	51-67-2	1406	108	137	0.014±0.000882	0.0136±0.0009	0.00643±0.00091	0.00656±0.000494	0.0195±0.00218	0.00933±0.00118	0.0369±0.000814	0.0204±0.0021	0.0141±0.000456	0.0136±0.000696	0.00732±0.000631	0.00508±0.000456
Acetophenone, 4'-amino-	Ketone	C8H9NO	99-92-3	1500	120	121	0.0913±0.0221	0.0714±0.00718	0.0534±0.0122	0.0481±0.00193	0.0561±0.00455	0.0429±0.00434	0.0345±0.000954	0.0318±0.00105	0.0412±0.00129	0.0419±0.00346	0.0511±0.00228	0.0561±0.000909
Acetoacetic acid isoamyl ester	Ester	C9H16O3	2308-18-1	1175	103	70	0.057±0.00442	0.0394±0.00294	0.0384±0.00716	0.034±0.000869	0.0452±0.00247	0.0469±0.00166	0.0401±0.000945	0.0505±0.00366	0.0209±0.00238	0.0439±0.00288	0.0214±0.000949	0.0111±0.000745
Hexanoic acid, 3-methyl-2-butenyl ester	Ester	C11H20O2	76649-22-4	1284	68	99	0.00492±0.000115	0.00609±0.000542	0.0049±0.00162	0.0192±0.0227	0.00501±0.000525	0.00503±0.00121	0.00345±0.000155	0.00486±0.000619	0.0034±0.000531	0.00266±0.000098	0.00203±0.0014	0.00181±0.00118
Cyclohexanecarboxylic acid	Acid	C7H12O2	98-89-5	1121.30620985011	55	73	0.0133±0.00808	0.0363±0.00317	0.0219±0.00728	0.0329±0.00233	0.0334±0.00448	0.0323±0.00482	0.02±0.00159	0.0214±0.00175	0.023±0.00164	0.028±0.000913	0.0235±0.00247	0.138±0.035
.alpha.-Irone	Terpenoids	C14H22O	79-69-6	1526	121	93	0.00803±0.000599	0.00747±0.000166	0.0122±0.00242	0.00557±0.000427	0.00817±0.0012	0.00338±0.00029	0.00241±0.000549	0.00433±0.000482	0.00137±0.000294	0.00266±0.000325	0.00394±0.000212	0.00379±0.00044
Piperazine	Heterocyclic compound	C4H10N2	110-85-0	852	44	86	0.0289±0.00233	0.0297±0.000579	0.0229±0.00122	0.0301±0.00271	0.0291±0.00226	0.0287±0.0018	0.0286±0.00217	0.0269±0.00135	0.0308±0.00492	0.029±0.000786	0.0298±0.000958	0.0277±0.00104
Acetamide	Amine	C2H5NO	60-35-5	907	59	44	0.0733±0.00796	0.098±0.00478	0.102±0.0061	0.107±0.00358	0.0766±0.00217	0.0906±0.00506	0.0241±0.00115	0.0984±0.00653	0.00125±0.00022	0.24±0.00659	0.00145±0.000241	0.00169±0.000163
3-Hexen-1-ol, propanoate, (Z)-	Ester	C9H16O2	33467-74-2	1101	55	82	0.167±0.00991	0.164±0.00742	0.262±0.0257	0.147±0.00687	0.199±0.0109	0.189±0.0191	0.169±0.00569	0.509±0.0221	0.159±0.00431	0.221±0.00676	0.355±0.00803	0.4±0.0153
2-Hexanoylfuran	Heterocyclic compound	C10H14O2	14360-50-0	1239	110	95	3.52±0.133	3.52±0.183	3.22±0.19	3.22±0.116	3.46±0.256	3.68±0.193	3.26±0.0814	3.39±0.164	3.45±0.133	3.45±0.104	3.85±0.113	3.68±0.24
(Z)-γ-Jasmolactone	Ester	C10H16O2	63095-33-0	1391	168	68	0.0022±0.000148	0.00294±0.000569	0.00351±0.000783	0.00161±0.000257	0.00214±0.000482	0.00267±0.000471	0.0013±0.000229	0.00133±0.000151	0.00246±0.000147	0.0031±0.000216	0.00241±0.000397	0.00155±0.0000637
2-Ethyl-1-dodecanol	Alcohol	C14H30O	19780-33-7	1622	57	41	0.0146±0.0013	0.0132±0.00328	0.00908±0.00239	0.00655±0.00125	0.0296±0.00183	0.00772±0.000828	0.00423±0.000454	0.00718±0.0006	0.0157±0.00161	0.0112±0.0015	0.0146±0.00225	0.00754±0.00108
2-Cyclohexene-1-carboxaldehyde, 2,6,6-trimethyl-	Aldehyde	C10H16O	432-24-6	1116	123	81	0.0351±0.00141	0.111±0.00266	0.00554±0.000208	0.00656±0.00118	0.00864±0.000705	0.016±0.000286	0.000492±0.0000128	0.00741±0.000242	0.00399±0.000408	0.00762±0.000234	0.00273±0.000311	0.00772±0.000214
n-Caproic acid vinyl ester	Ester	C8H14O2	3050-69-9	965	99	71	3.09±0.0501	4.65±0.109	0.73±0.0106	0.464±0.00933	0.169±0.00192	0.147±0.0115	0.124±0.00184	0.468±0.0275	0.0772±0.00473	0.0982±0.00353	0.073±0.00182	0.102±0.00377
Acetic acid, heptyl ester	Ester	C9H18O2	112-06-1	1113	70	98	0.00453±0.0000531	0.0675±0.000933	0.04±0.0173	0.0744±0.00322	0.0743±0.00903	0.0674±0.018	0.0453±0.00405	0.0389±0.00315	0.0431±0.000948	0.0441±0.00214	0.0432±0.00462	0.0786±0.00735
Butanoic acid, 4-hexenyl ester, (Z)-	Ester	C10H18O2	69727-41-9	1203	67	82	0.0365±0.00133	0.0363±0.00257	0.0456±0.00148	0.0181±0.00107	0.0263±0.000642	0.0197±0.0021	0.0143±0.00089	0.0541±0.00435	0.0169±0.000212	0.0265±0.00113	0.0174±0.00147	0.0268±0.000748
4-Penten-1-ol acetate	Ester	C7H12O2	1576-85-8	896	67	68	0.00413±0.000666	0.00586±0.0000868	0.00617±0.000245	0.0037±0.000227	0.0114±0.00071	0.00711±0.000656	0.0109±0.00094	0.0784±0.00282	0.00817±0.000819	0.00937±0.00104	0.00696±0.000687	0.00833±0.000359
3(2H)-Furanone, dihydro-2-methyl-	Ketone	C5H8O2	3188-00-9	810	100	72	4.5±0.115	3.52±0.243	2.35±0.0912	2.07±0.116	3.11±0.118	2.62±0.0866	3.5±0.0429	2.02±0.0861	1.83±0.0635	1.93±0.0855	1.32±0.0193	1.46±0.086
3-Hexyne-2,5-diol	Alcohol	C6H10O2	3031-66-1	979	99	44	3.24±0.0563	4.93±0.114	0.776±0.0112	0.505±0.0111	0.206±0.00867	0.165±0.0135	0.164±0.00818	0.527±0.0201	0.109±0.00464	0.138±0.00612	0.0848±0.00256	0.121±0.00923
Resorcinol	Phenol	C6H6O2	108-46-3	1277.65785213168	110	82	0.0111±0.00103	0.0163±0.00149	0.0113±0.000973	0.0458±0.000627	0.0149±0.000897	0.0293±0.00122	0.0108±0.00117	0.0182±0.00109	0.105±0.00445	0.0278±0.00191	0.0446±0.000775	0.0816±0.00684
Propanoic acid, 2-phenylethyl ester	Ester	C11H14O2	122-70-3	1350	57	77	0.0465±0.00902	0.144±0.00284	0.0954±0.0448	0.151±0.00551	0.167±0.0216	0.135±0.0406	0.062±0.0472	0.103±0.00588	0.0588±0.0452	0.092±0.00044	0.0806±0.00901	0.0985±0.00613
Propanoic acid, phenylmethyl ester	Ester	C10H12O2	122-63-4	1262	108	164	0.00168±0.000217	0.00216±0.000354	0.00188±0.000328	0.00114±0.000231	0.00492±0.000875	0.00248±0.000377	0.0069±0.000765	0.0315±0.0271	0.00957±0.000513	0.0034±0.000391	0.00235±0.000504	0.00235±0.000287
1,3-Benzodioxole-5-propanal, .alpha.-methyl-	Aldehyde	C11H12O3	1205-17-0	1542	135	164	0.00269±0.000586	0.00213±0.00022	0.00197±0.000615	0.000291±0.00000698	0.00799±0.00188	0.00187±0.000278	0.00109±0.000731	0.000265±0.00000522	0.000248±0.0000037	0.00296±0.000369	0.00173±0.000384	0.000247±0.00000667
Benzaldehyde dimethyl acetal	Ether	C9H12O2	1125-88-8	1109	77	91	0.0179±0.00192	0.0202±0.000565	0.00619±0.00127	0.0187±0.000241	0.0189±0.0011	0.0105±0.000752	0.00879±0.000612	0.054±0.00503	0.0149±0.0011	0.0118±0.00215	0.0119±0.00149	0.0126±0.00146
Benzeneethanol, .beta.-methyl-	Alcohol	C9H12O	1123-85-9	1176.24664879357	91	103	0.0226±0.00477	0.0531±0.00508	0.00715±0.000738	0.00668±0.000861	0.0186±0.000639	0.0173±0.00255	0.00668±0.000644	0.0299±0.00545	0.0112±0.000421	0.0116±0.000788	0.00823±0.000912	0.0084±0.000483
2-Nonynoic acid, methyl ester	Ester	C10H16O2	111-80-8	1311	125	109	0.0123±0.00507	0.0567±0.000813	0.0292±0.0191	0.0625±0.00302	0.0667±0.0109	0.0538±0.0189	0.0322±0.00167	0.033±0.00157	0.03±0.00232	0.0303±0.000727	0.029±0.00306	0.0402±0.00238
Sorbic Acid	Acid	C6H8O2	110-44-1	1068.7969924812	70	97	0.103±0.00232	0.16±0.00722	0.045±0.00236	0.0269±0.00303	0.16±0.0157	0.0917±0.00465	0.11±0.0101	0.317±0.0254	0.201±0.0194	0.118±0.00862	0.114±0.00592	0.114±0.0187
Benzenethiol	Alcohol	C6H6S	108-98-5	967	109	65	0.0722±0.000202	0.111±0.0027	0.0181±0.000423	0.0118±0.000754	0.00649±0.000561	0.00412±0.000143	0.00457±0.00033	0.013±0.000311	0.00267±0.000436	0.00235±0.000233	0.00222±0.00048	0.00402±0.000547
Octanal, 7-hydroxy-3,7-dimethyl-	Aldehyde	C10H20O2	107-75-5	1295	113	114	0.0193±0.00131	0.0363±0.00191	0.027±0.00792	0.0354±0.00185	0.0497±0.00536	0.0437±0.00663	0.0477±0.000877	0.0849±0.00424	0.071±0.0037	0.0419±0.000748	0.038±0.00237	0.0459±0.000376
1,3-Cyclohexadiene-1-carboxylic acid, 2,6,6-trimethyl-, ethyl ester	Ester	C12H18O2	35044-59-8	1434	121	107	0.0414±0.00262	0.0306±0.00486	0.0126±0.00127	0.00641±0.000391	0.015±0.00141	0.0323±0.00359	0.00803±0.000915	0.00635±0.000776	0.0141±0.000706	0.0131±0.000731	0.017±0.00176	0.0108±0.000272
3-Decen-2-one	Ketone	C10H18O	10519-33-2	1233	111	41	1.19±0.0509	1.19±0.0619	1.09±0.0739	1.1±0.0415	1.15±0.0828	1.24±0.062	1.09±0.0272	1.03±0.0536	1.16±0.0494	1.16±0.0365	1.3±0.0313	1.24±0.0834
Ethyl 2-octynoate	Ester	C10H16O2	10519-20-7	1282	124	139	0.00424±0.00164	0.00578±0.000964	0.00444±0.00169	0.00477±0.000492	0.00499±0.000293	0.00572±0.000508	0.00378±0.000921	0.00756±0.000338	0.00692±0.00081	0.00599±0.000516	0.0054±0.000617	0.00433±0.000113
Pyridine, 5-ethyl-2-methyl-	Heterocyclic compound	C8H11N	104-90-5	1031	107	106	0.168±0.0144	0.14±0.0088	0.283±0.011	0.159±0.0101	0.0999±0.00263	0.0886±0.00386	0.0655±0.00329	0.0661±0.00609	0.0638±0.00201	0.0728±0.00175	0.0677±0.00196	0.0646±0.00128
Benzenepropanal	Aldehyde	C9H10O	104-53-0	1163	78	77	0.0467±0.00085	0.0425±0.000835	0.0571±0.00695	0.0618±0.00412	0.0356±0.00431	0.0365±0.0026	0.0353±0.00138	0.0783±0.0099	0.00452±0.000561	0.0558±0.0025	0.00378±0.000638	0.00395±0.000257
2-Butanone, 4-(4-methoxyphenyl)-	Ketone	C11H14O2	104-20-1	1493	121	108	0.257±0.0667	0.204±0.0283	0.144±0.0316	0.133±0.00781	0.151±0.0125	0.151±0.0149	0.119±0.00304	0.114±0.00317	0.141±0.00475	0.147±0.00913	0.168±0.00987	0.194±0.00423
Benzothiazole, 2-methyl-	Heterocyclic compound	C8H7NS	120-75-2	1288	149	148	0.0381±0.001	0.117±0.00352	0.0123±0.000251	0.0219±0.00133	0.103±0.00406	0.00288±0.000704	0.0149±0.00126	0.00548±0.00151	0.00554±0.0000749	0.0104±0.000898	0.0106±0.00108	0.00755±0.000566
2,4-Dimethylcyclohex-3-ene-1-carbaldehyde	Aldehyde	C9H14O	68039-49-6	1095	120	91	0.00853±0.000799	0.00811±0.000503	0.00695±0.000119	0.00653±0.00122	0.00852±0.000685	0.0112±0.000802	0.0161±0.000634	0.0153±0.000326	0.0138±0.000546	0.00966±0.000527	0.0129±0.000621	0.0114±0.000301
Pentanedioic acid	Acid	C5H8O4	110-94-1	1286	60	114	0.00967±0.00025	0.00909±0.000397	0.00637±0.000446	0.00458±0.000493	0.01±0.000151	0.00903±0.00032	0.0122±0.000784	0.0246±0.000988	0.0228±0.0019	0.0109±0.000517	0.0148±0.000845	0.0134±0.00107
S-Methyl methanethiosulfinate	Ester	C2H6OS2	13882-12-7	983	45	95	0.289±0.016	0.401±0.00399	0.0427±0.00151	0.0462±0.00111	0.0418±0.0015	0.265±0.0283	0.452±0.0421	0.042±0.000828	0.375±0.035	0.327±0.25	0.244±0.0187	0.237±0.0561
Oxalic acid	Acid	C2H2O4	144-62-7	1037	44	45	0.0181±0.0019	0.015±0.000553	0.0199±0.00264	0.0333±0.000672	0.0168±0.000488	0.0137±0.00144	0.00734±0.000871	0.029±0.00116	0.00118±0.000676	0.0246±0.000838	0.00159±0.000437	0.00165±0.00134
1-Butanol, 3-methyl-, propanoate	Ester	C8H16O2	105-68-0	968	71	39	2.49±0.0373	3.7±0.0885	0.672±0.00779	0.404±0.0113	0.15±0.00274	0.125±0.00788	0.112±0.0038	0.486±0.0157	0.0691±0.00508	0.0895±0.00398	0.0528±0.00201	0.0792±0.00607
Allyl nonanoate	Ester	C12H22O2	7493-72-3	1377	97	100	0.00989±0.000116	0.0101±0.00025	0.00999±0.000354	0.0108±0.00026	0.0835±0.00478	0.0554±0.00779	0.0775±0.00372	0.208±0.0133	0.0467±0.00136	0.124±0.00231	0.0559±0.00394	0.13±0.00844
.beta.-Longipinene	Terpenoids	C15H24	41432-70-6	1403	105	91	0.0132±0.000411	0.0103±0.00166	0.00614±0.00106	0.00342±0.000238	0.0197±0.00183	0.00378±0.000373	0.00141±0.000583	0.00277±0.000256	0.0035±0.000335	0.00705±0.000529	0.0035±0.000397	0.00271±0.000738
Isoamyl lactate	Ester	C8H16O3	19329-89-6	1047	45	43	0.0352±0.00185	0.0473±0.00191	0.0494±0.00405	0.0853±0.00376	0.0432±0.00145	0.0356±0.00173	0.0192±0.000368	0.0684±0.00221	0.00337±0.000162	0.0698±0.00263	0.0044±0.00044	0.00343±0.00138
Propanoic acid, octyl ester	Ester	C11H22O2	142-60-9	1302	112	75	0.0252±0.00359	0.00938±0.000403	0.0252±0.0125	0.0117±0.0011	0.013±0.00161	0.00584±0.00219	0.00669±0.00028	0.00648±0.000597	0.000669±0.00000997	0.00564±0.00077	0.00408±0.000913	0.000666±0.000018
6-Octen-1-ol, 3,7-dimethyl-, propanoate	Ester	C13H24O2	141-14-0	1445	80	138	1.34±0.208	0.798±0.201	0.336±0.199	0.282±0.0306	0.693±0.0767	0.495±0.044	0.471±0.0676	0.729±0.0787	0.247±0.0227	0.403±0.0687	0.337±0.0277	0.148±0.0257
Bicyclo[7.2.0]undec-4-ene, 4,11,11-trimethyl-8-methylene-	Hydrocarbons	C15H24	13877-93-5	1490	175	189	0.00556±0.000947	0.00427±0.000519	0.00271±0.000646	0.000425±0.0000102	0.00297±0.000236	0.00325±0.000263	0.000386±0.0000101	0.00254±0.000493	0.00359±0.0000811	0.00304±0.000302	0.00363±0.000219	0.00427±0.00023
Butyl lactate	Ester	C7H14O3	138-22-7	997	45	41	0.000472±0.00000553	0.0105±0.00181	0.000477±0.0000169	0.000516±0.0000124	0.0158±0.00107	0.0171±0.000788	0.0146±0.000865	0.000469±0.00000926	0.00714±0.00445	0.0119±0.000972	0.0192±0.0147	0.0262±0.00165
2-n-Heptylcyclopentanone	Ketone	C12H22O	137-03-1	1431	84	41	0.0153±0.0013	0.013±0.00224	0.00804±0.000339	0.00447±0.000647	0.00534±0.00067	0.00664±0.000325	0.00362±0.000575	0.00607±0.000979	0.00953±0.000829	0.00794±0.00143	0.0067±0.000819	0.00412±0.000526
Furfuryl sulfide	Heterocyclic compound	C10H10O2S	13678-67-6	1463	126	113	0.63±0.101	0.366±0.0979	0.15±0.0908	0.121±0.0134	0.312±0.0362	0.224±0.0193	0.207±0.0295	0.333±0.0371	0.104±0.00837	0.177±0.0321	0.146±0.0131	0.0579±0.00966
3-(Methylthio)propanoic acid methyl ester	Ester	C5H10O2S	13532-18-8	1025	77	119	0.0959±0.00399	0.0792±0.00609	0.157±0.00607	0.0764±0.0129	0.0594±0.0037	0.0424±0.0016	0.0312±0.00184	0.033±0.00142	0.0363±0.00195	0.0387±0.00501	0.036±0.00355	0.0385±0.000625
2-Heptanol, 2,6-dimethyl-	Alcohol	C9H20O	13254-34-7	1006	59	69	0.00239±0.000927	0.00534±0.00153	0.000347±0.0000123	0.00381±0.000338	0.00935±0.00115	0.00835±0.00169	0.00446±0.00123	0.000341±0.00000673	0.00872±0.00247	0.00453±0.000372	0.00304±0.000786	0.00387±0.00053
Bicyclo[2.2.1]heptan-2-one, 3,3-dimethyl-	Ketone	C9H14O	13211-15-9	1083	138	41	0.00327±0.0000934	0.00326±0.000095	0.00337±0.00009	0.0033±0.0004	0.00332±0.000343	0.0036±0.000225	0.00337±0.000121	0.00417±0.000778	0.00349±0.000222	0.00315±0.000277	0.00378±0.0000837	0.00395±0.000174
2-n-Hexylcyclopentanone	Ketone	C11H20O	13074-65-2	1341	83	84	0.0159±0.00179	0.0342±0.00257	0.0251±0.00999	0.0305±0.00186	0.0314±0.0044	0.0267±0.00747	0.0187±0.000743	0.0167±0.000894	0.0177±0.00134	0.0186±0.00106	0.0175±0.0022	0.0198±0.00131
Acetic acid, non-3-enyl ester, cis-	Ester	C11H20O2	13049-88-2	1292	53	95	0.0422±0.00214	0.0407±0.00179	0.0194±0.00164	0.0176±0.000443	0.0173±0.00123	0.0261±0.00148	0.023±0.000929	0.382±0.0323	0.0377±0.0018	0.0225±0.00053	0.0428±0.000183	0.0306±0.00247
9-Decen-1-ol	Alcohol	C10H20O	13019-22-2	1262	54	43	0.00172±0.000356	0.00225±0.000398	0.00217±0.000547	0.00151±0.000181	0.00566±0.00128	0.00245±0.000366	0.00789±0.000719	0.079±0.00467	0.00583±0.00103	0.00537±0.000642	0.00371±0.000386	0.00275±0.000626
Bicyclo[3.1.1]hept-2-ene-2-ethanol, 6,6-dimethyl-	Alcohol	C11H18O	128-50-7	1212	105	93	0.000698±0.000771	0.000081±0.00000201	0.00111±0.000662	0.00154±0.000979	0.00762±0.000899	0.0169±0.000524	0.00211±0.000849	0.0465±0.00486	0.0163±0.00116	0.00176±0.000375	0.00781±0.000384	0.0138±0.00129
Hexanoic acid, 2-propenyl ester	Ester	C9H16O2	123-68-2	1080	71	99	0.0114±0.00362	0.0622±0.00229	0.0287±0.0151	0.0568±0.00319	0.0581±0.00789	0.0493±0.0148	0.0346±0.00357	0.0599±0.00183	0.0315±0.00187	0.0286±0.000168	0.028±0.00355	0.0331±0.00157
6-Isopropylquinoline	Heterocyclic compound	C12H13N	135-79-5	1510	156	157	0.00317±0.000115	0.00444±0.000656	0.00337±0.000508	0.00352±0.000202	0.0107±0.00155	0.00468±0.000581	0.00264±0.000264	0.0031±0.000336	0.00584±0.000584	0.00471±0.000143	0.00839±0.00133	0.00461±0.000738
1-Hexanol, 5-methyl-2-(1-methylethyl)-, acetate	Ester	C12H24O2	40853-55-2	1260	97	69	0.00699±0.000183	0.00744±0.000697	0.0106±0.00101	0.00674±0.000649	0.0165±0.0019	0.00968±0.00188	0.0214±0.00181	0.229±0.0121	0.0178±0.00136	0.0172±0.0014	0.014±0.000443	0.00883±0.00105
2,4,6-Trimethoxystyrene	Ether	C11H14O3	40243-91-2	1676	179	194	0.00267±0.00033	0.00246±0.000424	0.00187±0.000303	0.00159±0.00015	0.0144±0.000494	0.00175±0.000287	0.0017±0.000583	0.00157±0.000379	0.00261±0.000248	0.00657±0.000137	0.00441±0.000457	0.00211±0.000196
Cyclohexanecarboxamide, N-ethyl-5-methyl-2-(1-methylethyl)-	Amine	C13H25NO	39711-79-0	1604	100	87	0.00384±0.000484	0.00801±0.000691	0.0046±0.00153	0.0053±0.00011	0.0125±0.000805	0.00658±0.00129	0.0031±0.000347	0.00492±0.000095	0.00449±0.000312	0.00482±0.000326	0.00461±0.000565	0.00496±0.000147
Furfuryl heptanoate	Ester	C12H18O3	39481-28-2	1466	81	98	0.2±0.0278	0.118±0.0265	0.0528±0.0268	0.0411±0.00268	0.104±0.00637	0.0743±0.00591	0.0793±0.0109	0.111±0.0123	0.0551±0.00528	0.0642±0.012	0.0546±0.00404	0.0283±0.00326
Furfuryl hexanoate	Ester	C11H16O3	39252-02-3	1368	99	98	0.0349±0.0058	0.0388±0.00971	0.0565±0.00929	0.0165±0.000443	0.0303±0.00265	0.0267±0.00279	0.025±0.00216	0.157±0.00756	0.0316±0.000753	0.0347±0.000348	0.0251±0.00162	0.0183±0.00011
2-Furancarboxylic acid, octyl ester	Ester	C13H20O3	39251-88-2	1642	113	95	0.00575±0.00113	0.00479±0.000709	0.00314±0.000401	0.00284±0.000157	0.00767±0.00216	0.00278±0.000128	0.0016±0.00027	0.00241±0.000056	0.00432±0.000462	0.00369±0.000641	0.00437±0.00127	0.00318±0.000834
5-Cyclohexadecen-1-one	Ketone	C16H28O	37609-25-9	1939	149	55	2.62±0.568	3.45±0.8	0.168±0.0474	0.153±0.0126	1.08±0.17	0.214±0.0219	0.144±0.0353	0.214±0.0169	0.302±0.021	0.331±0.0978	0.818±0.155	0.296±0.0234
Trisulfide, methyl propyl	Sulfur compounds	C4H10S3	17619-36-2	1150	155	156	0.0251±0.00191	0.0246±0.00232	0.0202±0.00114	0.0223±0.00193	0.0221±0.00128	0.0196±0.00375	0.0205±0.00341	0.0207±0.00215	0.0201±0.00337	0.0195±0.00297	0.0195±0.00257	0.0167±0.00399
4-Methyl-5-nonanone	Ketone	C10H20O	35900-26-6	1116	57	85	0.046±0.0114	0.163±0.00733	0.0944±0.0502	0.198±0.0196	0.2±0.0219	0.172±0.0518	0.124±0.0112	0.119±0.0031	0.109±0.00231	0.11±0.000488	0.111±0.011	0.127±0.00677
4-Methylpentyl 2-methylbutanoate	Ester	C11H22O2	35852-40-5	1197	57	103	0.52±0.0851	0.0848±0.00211	0.903±0.243	0.949±0.0352	0.0826±0.00296	0.975±0.206	0.642±0.0255	0.524±0.0274	0.815±0.0251	0.968±0.00278	0.0813±0.00101	0.686±0.0204
(S)-2,5-Dimethyl-3-vinylhex-4-en-2-ol	Alcohol	C10H18O	35671-15-9	1039	96	59	0.0158±0.000486	0.0168±0.000875	0.0215±0.00301	0.0211±0.0014	0.0219±0.00162	0.0164±0.00103	0.0192±0.00247	0.0221±0.00155	0.0152±0.00203	0.0187±0.000179	0.0186±0.00125	0.0171±0.00216
7-Octen-4-ol, 2-methyl-6-methylene-, (S)-	Terpenoids	C10H18O	35628-05-8	1097	68	69	0.189±0.0106	0.188±0.00679	0.174±0.00842	0.166±0.00611	0.18±0.0101	0.197±0.0106	0.167±0.0035	0.155±0.00954	0.185±0.00677	0.181±0.00528	0.203±0.00712	0.209±0.0103
2,7-Octadien-4-ol, 2-methyl-6-methylene-, (S)-	Terpenoids	C10H16O	35628-00-3	1147	85	41	0.00513±0.00131	0.00645±0.00138	0.0108±0.000842	0.00585±0.00325	0.00452±0.000328	0.00773±0.00116	0.00353±0.000129	0.000646±0.0000127	0.00579±0.000102	0.00678±0.000167	0.00479±0.000762	0.0044±0.000274
Piperitenone oxide	Ketone	C10H14O2	35178-55-3	1368	67	123	0.00302±0.0000235	0.00338±0.000174	0.00283±0.000273	0.00147±0.000333	0.0213±0.000845	0.00617±0.000465	0.0417±0.00101	0.1±0.00597	0.0172±0.000574	0.00897±0.000244	0.0084±0.000693	0.00628±0.000751
2-Isopropyl-5-methylhex-2-enal	Aldehyde	C10H18O	35158-25-9	1106	97	69	0.0158±0.000839	0.0173±0.000826	0.0722±0.00624	0.0374±0.000991	0.0323±0.00198	0.0269±0.00278	0.021±0.00124	0.107±0.00423	0.0104±0.000786	0.0258±0.000502	0.0348±0.000956	0.0422±0.000649
9-Dodecen-1-ol, acetate, (E)-	Ester	C14H26O2	35148-19-7	1607	166	82	0.0103±0.000603	0.00841±0.000335	0.00661±0.000339	0.0084±0.000148	0.0601±0.00303	0.031±0.00255	0.022±0.000333	0.0112±0.000566	0.0191±0.00051	0.0246±0.000518	0.0319±0.00164	0.0237±0.000515
Isobutyric acid, 2-methylphenyl ester	Ester	C11H14O2	36438-54-7	1276	71	108	0.0244±0.00231	0.0035±0.0000869	0.0305±0.0134	0.00376±0.0000903	0.0538±0.0069	0.0567±0.0103	0.038±0.000219	0.0277±0.00126	0.0358±0.00267	0.0366±0.000388	0.0354±0.00258	0.0381±0.00172
3-Undecanone	Ketone	C11H22O	2216-87-7	1283	72	41	0.0186±0.000939	0.0366±0.000314	0.0227±0.00942	0.0407±0.00232	0.0396±0.00374	0.0432±0.00734	0.0282±0.000604	0.0303±0.00193	0.0374±0.00218	0.0308±0.00107	0.0298±0.002	0.0335±0.00322
Ethyl n-propyl disulfide	Sulfur compounds	C5H12S2	30453-31-7	1026	66	94	0.0176±0.00103	0.0188±0.00168	0.0295±0.00151	0.0135±0.000668	0.0524±0.00107	0.00785±0.000525	0.00632±0.000314	0.00614±0.000667	0.00672±0.000394	0.00795±0.000509	0.00712±0.000286	0.00713±0.0000852
.beta.-Bisabolene	Terpenoids	C15H24	495-61-4	1509	161	93	0.0128±0.000886	0.00799±0.0012	0.00334±0.00133	0.00122±0.000149	0.0231±0.00257	0.0129±0.00132	0.00138±0.000319	0.00491±0.0012	0.00586±0.000848	0.00862±0.00104	0.00646±0.000933	0.00976±0.00048
2-Furancarboxylic acid	Acid	C5H4O3	88-14-2	1063.41201716738	112	95	0.106±0.00248	0.104±0.00418	0.105±0.00342	0.105±0.00683	0.102±0.00504	0.0987±0.00367	0.098±0.00315	0.0863±0.00508	0.0864±0.0041	0.0854±0.00182	0.0914±0.000932	0.0871±0.00355
Propanedioic acid, dimethyl ester	Ester	C5H8O4	108-59-8	916	74	43	0.0145±0.0013	0.0111±0.000587	0.0313±0.00945	0.0195±0.000961	0.163±0.00592	0.0904±0.00448	0.0934±0.00205	0.376±0.0224	0.0516±0.00491	0.286±0.00794	0.0283±0.00178	0.159±0.0348
1-Undecanol, acetate	Ester	C13H26O2	1731-81-3	1513	98	116	0.00391±0.000763	0.00453±0.000729	0.00327±0.000747	0.00254±0.00053	0.000346±0.0000124	0.00212±0.000234	0.00187±0.000096	0.00253±0.000626	0.00216±0.000309	0.00204±0.000333	0.00253±0.000346	0.00197±0.000248
2(5H)-Furanone, 5,5-dimethyl-	Ketone	C6H8O2	20019-64-1	954	67	97	0.00646±0.000281	0.00789±0.000199	0.0134±0.000924	0.00607±0.000392	0.0178±0.000444	0.0067±0.000361	0.0262±0.00322	0.337±0.021	0.00532±0.000439	0.00829±0.000215	0.00587±0.000332	0.00393±0.000803
(3E,5Z)-1,3,5-Undecatriene	Hydrocarbons	C11H18	51447-08-6	1174	80	93	0.00675±0.000418	0.00537±0.000547	0.00338±0.000275	0.00186±0.000072	0.00547±0.000304	0.00287±0.00113	0.00248±0.00093	0.00127±0.000267	0.00417±0.00037	0.00426±0.000619	0.00536±0.000141	0.00344±0.000218
Phenol, 2,3,5,6-tetramethyl-	Phenol	C10H14O	527-35-5	1319	77	150	0.00327±0.000566	0.0049±0.000592	0.0059±0.000152	0.000601±0.0000144	0.015±0.000939	0.00296±0.000199	0.0244±0.0057	1.23±0.066	0.000513±0.00000764	0.00467±0.000112	0.000536±0.00000664	0.00051±0.0000138
Undecanol-4	Alcohol	C11H24O	4272-06-4	1292	72	83	0.0106±0.000309	0.0156±0.000159	0.0148±0.00258	0.0132±0.000428	0.0264±0.00222	0.0205±0.00173	0.0315±0.00134	0.0618±0.0038	0.0505±0.00187	0.0255±0.000242	0.0233±0.000834	0.0291±0.00134
5-Nonanol	Alcohol	C9H20O	623-93-8	1092	87	69	0.0373±0.00276	0.0388±0.000681	0.0328±0.00317	0.0324±0.00167	0.0353±0.0019	0.039±0.00182	0.0336±0.00228	0.0316±0.000801	0.0364±0.00317	0.0361±0.000736	0.0404±0.00188	0.0406±0.00182
Benzoic acid, 2-(dimethylamino)-, methyl ester	Ester	C10H13NO2	10072-05-6	1404	132	164	0.0125±0.000285	0.0102±0.0002	0.00473±0.000185	0.0023±0.0000669	0.00606±0.000435	0.0034±0.00046	0.00162±0.000308	0.0027±0.00024	0.00539±0.000597	0.00373±0.000272	0.00712±0.000808	0.00024±0.00000649
Benzene, (methylthio)-	Ether	C7H8S	100-68-5	1106	109	124	0.0808±0.00223	0.0715±0.000549	0.0691±0.00469	0.0639±0.000717	0.154±0.000592	0.125±0.00581	0.111±0.00468	0.294±0.0124	0.312±0.0161	0.137±0.00373	0.137±0.00233	0.168±0.00813
Benzenemethanethiol	Alcohol	C7H8S	100-53-8	1092	65	124	0.0173±0.000884	0.0189±0.000799	0.0144±0.000806	0.0205±0.00136	0.0183±0.00185	0.0187±0.000288	0.0166±0.000651	0.0146±0.000414	0.0187±0.00718	0.015±0.00131	0.0198±0.000836	0.0232±0.00346
Pyrazine, (methylthio)-	Heterocyclic compound	C5H6N2S	21948-70-9	1093	111	125	0.0183±0.000657	0.0192±0.000906	0.0162±0.00215	0.0201±0.000333	0.0191±0.000665	0.0248±0.000803	0.0201±0.00065	0.0243±0.000923	0.0462±0.00155	0.021±0.000692	0.024±0.00114	0.0448±0.00299
2-Furanpropanoic acid, ethyl ester	Ester	C9H12O3	10031-90-0	1178	81	94	0.0374±0.000835	0.0202±0.00096	0.0166±0.00079	0.00672±0.00064	0.0176±0.00112	0.01±0.000181	0.00878±0.000836	0.00754±0.000885	0.0272±0.00201	0.0194±0.000464	0.0256±0.0011	0.014±0.00106
Benzenepropanal, 4-(1,1-dimethylethyl)-	Aldehyde	C13H18O	18127-01-0	1521	91	131	0.0127±0.00174	0.00856±0.00126	0.000116±0.00000412	0.000814±0.000625	0.0237±0.00161	0.00011±0.00000282	0.000115±0.00000299	0.000619±0.000525	0.00578±0.000381	0.00538±0.000162	0.00324±0.0007	0.00656±0.000254
Octanal dimethyl acetal	Ether	C10H22O2	10022-28-3	1178	75	71	0.0547±0.00438	0.0357±0.00148	0.0313±0.00292	0.0248±0.000842	0.0446±0.00424	0.0439±0.00291	0.0382±0.00205	0.0463±0.00354	0.0244±0.00176	0.042±0.00378	0.0248±0.00304	0.0127±0.00114
Undecanol-3	Alcohol	C11H24O	6929-08-4	1293	69	143	0.0178±0.00124	0.0293±0.00137	0.025±0.0049	0.0272±0.00119	0.0414±0.00405	0.0344±0.00499	0.0462±0.000651	0.252±0.022	0.072±0.00312	0.0379±0.000548	0.0347±0.00161	0.0452±0.00101
Cyclohexanone, 4-methyl-	Ketone	C7H12O	589-92-4	959	55	83	0.262±0.0118	0.231±0.00517	0.123±0.00804	0.119±0.00152	0.133±0.00528	0.163±0.0103	0.182±0.00331	0.0209±0.000412	0.283±0.0147	0.155±0.00281	0.314±0.0092	0.244±0.0151
2-Cyclopenten-1-one, 3-methyl-	Ketone	C6H8O	2758-18-1	973	81	96	2.86±0.0448	4.33±0.1	0.0103±0.000365	0.0112±0.000268	0.145±0.000947	0.121±0.0112	0.103±0.0045	0.0101±0.0002	0.0644±0.00166	0.00973±0.000169	0.0502±0.00126	0.0843±0.00684
2,4-Dodecadienal, (E,E)-	Aldehyde	C12H20O	21662-16-8	1524	41	81	0.00029±0.0000034	0.00725±0.00112	0.00319±0.00162	0.00637±0.000174	0.0103±0.00123	0.00876±0.00265	0.00379±0.00024	0.00517±0.000658	0.00719±0.000549	0.00628±0.000615	0.00592±0.000526	0.0103±0.000735
2-Methoxythiophene	Heterocyclic compound	C5H6OS	16839-97-7	878	114	99	0.00203±0.000132	0.00403±0.00013	0.00221±0.000431	0.00166±0.000143	0.0138±0.000535	0.00601±0.0000979	0.00937±0.000258	0.0575±0.00136	0.0164±0.000896	0.00975±0.000291	0.00648±0.000241	0.0114±0.000494
2-Undecanol	Alcohol	C11H24O	1653-30-1	1300.99337748344	45	83	0.00297±0.000288	0.00443±0.000309	0.000978±0.000284	0.00077±0.000555	0.00593±0.000799	0.0103±0.00144	0.0127±0.000309	0.0104±0.000306	0.0157±0.00117	0.0085±0.000368	0.00963±0.000502	0.011±0.00106
4-Ethyloctanoic acid	Acid	C10H20O2	16493-80-4	1333	172	143	0.0209±0.000985	0.023±0.0012	0.0265±0.000268	0.026±0.0000745	0.0131±0.000934	0.0143±0.00116	0.00696±0.000423	0.0117±0.000693	0.0089±0.000568	0.00614±0.00084	0.0172±0.000624	0.01±0.000683
6-Methyl-3,5-heptadiene-2-one	Ketone	C8H12O	1604-28-0	1107	124	109	0.0371±0.00167	0.039±0.0011	0.0478±0.00296	0.0345±0.000882	0.057±0.00245	0.0524±0.00495	0.0454±0.00154	0.109±0.00465	0.0807±0.00368	0.0567±0.00166	0.0692±0.00178	0.0802±0.00324
Benzene, 1,3-dimethoxy-	Ether	C8H10O2	151-10-0	1168	109	78	0.00738±0.000767	0.0172±0.00101	0.00208±0.000654	0.00154±0.000328	0.00206±0.000326	0.00864±0.00141	0.00257±0.00171	0.00805±0.00261	0.0102±0.00452	0.00284±0.000665	0.00666±0.000894	0.0141±0.00181
Heptadecane	Hydrocarbons	C17H36	629-78-7	1700	240	99	0.00451±0.000507	0.00428±0.00112	0.00342±0.000865	0.00355±0.000427	0.0128±0.000546	0.00409±0.000208	0.00301±0.000305	0.00638±0.000347	0.00483±0.00112	0.00513±0.000813	0.00642±0.000881	0.00515±0.00058
9-Decenoic acid	Acid	C10H18O2	14436-32-9	1360.29817780232	55	69	0.00932±0.000402	0.0109±0.000727	0.0096±0.0006	0.00392±0.000568	0.118±0.0071	0.0311±0.00125	0.213±0.00581	0.276±0.016	0.0894±0.00416	0.0496±0.000786	0.0442±0.000409	0.0326±0.00234
1,2-Propanedione, 1-(2-thienyl)-	Ketone	C7H6O2S	13678-69-8	1241	111	154	1.22±0.0507	1.24±0.0611	1.12±0.0735	1.13±0.0403	1.21±0.0876	1.27±0.059	1.13±0.0268	1.1±0.0512	1.19±0.0483	1.19±0.037	1.32±0.032	1.27±0.0851
Maleic hydrazide	Nitrogen compounds	C4H4N2O2	123-33-1	1704	112	82	0.00334±0.000291	0.00353±0.00087	0.00288±0.000637	0.00273±0.000509	0.00944±0.00093	0.00376±0.000747	0.00264±0.000528	0.00512±0.000374	0.00419±0.000704	0.00376±0.000431	0.00454±0.000883	0.00414±0.000594
Diphenylamine	Amine	C12H11N	122-39-4	1634.63855421687	169	168	0.00476±0.000725	0.00517±0.000716	0.00474±0.000489	0.00364±0.000472	0.013±0.00111	0.00231±0.000733	0.0012±0.000194	0.00142±0.000364	0.00377±0.000197	0.00291±0.000519	0.0047±0.000302	0.00226±0.000361
Cyclopenta[g]-2-benzopyran, 1,3,4,6,7,8-hexahydro-4,6,6,7,8,8-hexamethyl-	Heterocyclic compound	C18H26O	1222-05-5	1851	243	213	0.0181±0.00204	0.014±0.00136	0.00812±0.00125	0.00602±0.00155	0.0399±0.00335	0.00549±0.00106	0.00608±0.000921	0.00419±0.00132	0.00764±0.000692	0.0113±0.00107	0.0197±0.00206	0.00757±0.000492
2-Ethylhexyl salicylate	Ester	C15H22O3	118-60-5	1817.32954545455	120	138	0.00498±0.000414	0.00526±0.000337	0.00352±0.000459	0.00232±0.000178	0.0121±0.00108	0.00177±0.000407	0.0157±0.00161	0.00135±0.000584	0.00525±0.000379	0.00562±0.000174	0.00601±0.0011	0.00211±0.000236
Carbamic acid, methyl-, 3-methylphenyl ester	Ester	C9H11NO2	1129-41-5	1465	108	107	0.315±0.0434	0.195±0.0409	0.0891±0.0453	0.0743±0.00685	0.17±0.0153	0.127±0.0117	0.129±0.0173	0.172±0.0144	0.081±0.00617	0.104±0.0157	0.089±0.00639	0.0478±0.00581
Cyclohexane, nitro-	Nitrogen compounds	C6H11NO2	1122-60-7	1083	55	83	0.00622±0.00288	0.0348±0.00186	0.0292±0.00954	0.0599±0.00101	0.0401±0.00542	0.0324±0.00956	0.0225±0.00333	0.0283±0.00212	0.0198±0.00196	0.0237±0.00125	0.016±0.00217	0.0184±0.00192
Propanoic acid, pentyl ester	Ester	C8H16O2	624-54-4	969	57	70	34.8±0.595	50.7±1.06	9.07±0.0871	6.07±0.129	2.32±0.0518	1.83±0.0977	1.71±0.0746	5.92±0.217	1.17±0.0544	1.37±0.042	0.878±0.0148	1.31±0.0921
3-Hexanol, 5-methyl-	Alcohol	C7H16O	623-55-2	838	40	59	0.0191±0.00072	0.0182±0.000671	0.00763±0.0024	0.0184±0.00106	0.0198±0.00154	0.0148±0.000947	0.0178±0.000528	0.0118±0.000955	0.0205±0.00181	0.00984±0.000898	0.0219±0.00161	0.0208±0.00146
2-Pyrrolidinone	Heterocyclic compound	C4H7NO	616-45-5	1065.89688506982	84	42	0.225±0.00287	0.239±0.00617	0.238±0.00774	0.269±0.00763	0.267±0.014	0.266±0.00599	0.319±0.0668	0.229±0.0116	0.285±0.0776	0.247±0.00279	0.281±0.00806	0.268±0.0117
Caffeine	Heterocyclic compound	C8H10N4O2	58-08-2	1862.62482168331	194	109	0.00395±0.000568	0.00322±0.000291	0.00237±0.000451	0.00257±0.000758	0.00731±0.00137	0.00298±0.00102	0.00203±0.000471	0.00297±0.000881	0.0031±0.000134	0.00337±0.000423	0.00367±0.000346	0.00313±0.000299
Urea	Nitrogen compounds	CH4N2O	57-13-6	1008	43	44	0.00639±0.00305	0.0353±0.00231	0.0239±0.00964	0.0399±0.00169	0.0436±0.00444	0.0304±0.00935	0.0319±0.00279	0.0811±0.00578	0.0265±0.000773	0.0268±0.000819	0.0238±0.00179	0.037±0.00231
Allyl Isothiocyanate	Ester	C4H5NS	57-06-7	885.434173669468	99	41	0.00122±0.000205	0.00256±0.000462	0.00138±0.00029	0.00119±0.000112	0.0091±0.000398	0.00406±0.000229	0.00638±0.00055	0.0327±0.000801	0.0093±0.00043	0.0059±0.000437	0.00406±0.000421	0.00726±0.000844
3-Pentanol, 2-methyl-	Alcohol	C6H14O	565-67-3	775	59	73	0.997±0.0102	1.01±0.0261	0.992±0.0176	1.03±0.0108	0.997±0.0427	0.987±0.0236	1.01±0.0322	0.987±0.0174	0.987±0.0187	0.973±0.0144	1.03±0.0239	1.02±0.0195
Bicyclo[3.1.0]hex-2-ene, 2-methyl-5-(1-methylethyl)-	Terpenoids	C10H16	2867-05-2	929	91	93	0.00927±0.000433	0.00929±0.000683	0.00501±0.000912	0.0119±0.000926	0.0101±0.000324	0.0346±0.00107	0.00282±0.000368	0.00321±0.000565	0.0263±0.00121	0.00776±0.000584	0.00547±0.000735	0.00926±0.00281
Methyl isovalerate	Ester	C6H12O2	556-24-1	776	74	85	0.062±0.000476	0.0626±0.000631	0.0605±0.00221	0.0127±0.000306	0.0623±0.00142	0.061±0.000911	0.0605±0.00136	0.0606±0.00266	0.0604±0.000594	0.0595±0.00104	0.0614±0.000941	0.0625±0.00157
2(3H)-Furanone, dihydro-3-methylene-	Ketone	C5H6O2	547-65-9	1049	68	98	0.046±0.00382	0.106±0.000613	0.0107±0.00145	0.0127±0.000866	0.00464±0.00339	0.00151±0.00111	0.00201±0.000233	0.0142±0.00186	0.00163±0.000601	0.00257±0.000495	0.00182±0.000429	0.000242±0.00000652
2-Cyclohexen-1-one, 4-(1-methylethyl)-	Ketone	C9H14O	500-02-7	1184	96	95	0.0982±0.0787	0.574±0.582	1.68±0.328	6±0.166	7.18±0.467	7.63±0.377	7.09±0.166	6.71±0.307	7.01±0.27	6.76±0.439	8.19±0.233	7.45±0.48
1,5-Pentanediamine	Amine	C5H14N2	462-94-2	1005	56	85	0.0474±0.00263	0.0776±0.00212	0.0532±0.00177	0.0237±0.000845	0.0666±0.00219	0.0363±0.00318	0.0637±0.00302	0.348±0.0171	0.0652±0.00133	0.0497±0.00151	0.0996±0.00255	0.0913±0.00579
Hexanoic acid, 2-methyl-	Acid	C7H14O2	4536-23-6	1042.1052631579	74	43	0.156±0.00753	0.203±0.0101	0.232±0.0223	0.409±0.0127	0.198±0.0108	0.158±0.00901	0.0811±0.00249	0.311±0.0168	0.015±0.00116	0.32±0.0111	0.014±0.000439	0.0117±0.00123
2-n-Butyl furan	Heterocyclic compound	C8H12O	4466-24-4	893	81	53	0.0172±0.00114	0.0247±0.0019	0.0142±0.00171	0.00897±0.0012	0.0242±0.000902	0.0218±0.000881	0.0169±0.00133	0.2±0.00782	0.0148±0.000716	0.0237±0.00108	0.011±0.000605	0.0146±0.000506
2,4-Heptadienal, (E,E)-	Aldehyde	C7H10O	4313-03-5	1012	81	110	0.0145±0.00106	0.016±0.00334	0.0103±0.0000808	0.00551±0.000197	0.0108±0.00126	0.00655±0.000918	0.0102±0.00163	0.112±0.00775	0.0142±0.000615	0.00382±0.000277	0.0059±0.000176	0.00597±0.00157
2-Butenoic acid, 2-methylpropyl ester	Ester	C8H14O2	589-66-2	983	43	56	0.259±0.0193	0.44±0.0144	0.396±0.00611	0.0545±0.0025	0.0903±0.00381	0.0768±0.00236	0.0445±0.00203	0.586±0.091	0.0978±0.0031	0.0696±0.00184	0.0492±0.00105	0.105±0.00625
Octanoic acid, 2-phenylethyl ester	Ester	C16H24O2	5457-70-5	1851	57	104	0.0167±0.00212	0.0196±0.00384	0.00744±0.00117	0.00601±0.000413	0.0625±0.00849	0.00989±0.00165	0.00613±0.000368	0.00586±0.000292	0.0129±0.000533	0.0179±0.00395	0.07±0.0142	0.0193±0.00168
2(3H)-Furanone, 5-methyl-	Ketone	C5H6O2	591-12-8	869	55	41	0.0244±0.00235	0.0125±0.00193	0.015±0.00941	0.0017±0.0000408	0.218±0.0111	0.34±0.0107	0.226±0.00601	0.605±0.0348	0.124±0.00294	0.115±0.00226	0.0607±0.00178	0.107±0.00311
2-Butanethiol, 3-methyl-	Alcohol	C5H12S	2084-18-6	773	60	61	0.0425±0.00383	0.0495±0.00168	0.0456±0.00175	0.104±0.0039	0.127±0.00485	0.0873±0.00144	0.0652±0.00194	0.137±0.00843	0.0713±0.00125	0.0977±0.00322	0.0648±0.00231	0.0684±0.00931
Benzyl methyl disulfide	Ether	C8H10S2	699-10-5	1417	65	91	0.0245±0.00274	0.0175±0.00382	0.00626±0.000733	0.00187±0.000324	0.00534±0.0014	0.0018±0.00069	0.00143±0.000312	0.00433±0.000542	0.00402±0.000566	0.00577±0.000453	0.00484±0.000795	0.00216±0.000439
Propanethioic acid, S-(2-furanylmethyl) ester	Ester	C8H10O2S	59020-85-8	1257	82	113	0.749±0.026	0.736±0.0373	0.682±0.0398	0.683±0.0233	0.732±0.0573	0.881±0.0413	0.679±0.0199	0.702±0.0408	0.718±0.0307	0.718±0.0193	0.841±0.0233	0.77±0.0463
2-Hydroxy-3,5,5-trimethyl-cyclohex-2-enone	Ketone	C9H14O2	4883-60-7	1172	139	111	0.00928±0.000406	0.0101±0.000534	0.00219±0.000094	0.00208±0.000297	0.00267±0.000276	0.00369±0.000104	0.00274±0.000177	0.00391±0.0003	0.0112±0.000187	0.00368±0.000244	0.00645±0.000185	0.0074±0.000603
2-methyl-5-[(methylthio)methyl]furan	Heterocyclic compound	C7H10OS	13679-60-2	1080	65	51	0.00321±0.000172	0.00578±0.000195	0.00371±0.000727	0.000362±0.0000087	0.0039±0.000259	0.00519±0.000217	0.0117±0.0000652	0.0101±0.000657	0.0043±0.000116	0.00245±0.00187	0.00183±0.000287	0.00366±0.0000545
Formic acid, heptyl ester	Ester	C8H16O2	112-23-2	1039	70	56	0.0787±0.00205	0.109±0.0043	0.0301±0.00253	0.0113±0.000208	0.00828±0.000867	0.00599±0.000444	0.00815±0.00131	0.133±0.00856	0.00252±0.0000713	0.00511±0.000373	0.00395±0.000333	0.00339±0.000614
Tetrahydrocarvone	Terpenoids	C10H18O	499-70-7	1208	55	111	0.0563±0.00233	0.0564±0.00407	0.0677±0.00191	0.0265±0.0022	0.0396±0.00173	0.0296±0.00199	0.0235±0.00454	0.0927±0.00629	0.0285±0.000446	0.0409±0.000676	0.0283±0.00131	0.0396±0.00272
Benzoic acid, 2-hydroxy-, 3-methyl-2-butenyl ester	Ester	C12H14O3	68555-58-8	1300	120	138	0.0202±0.0319	0.00165±0.00029	0.00509±0.000494	0.0057±0.000243	0.00154±0.000271	0.000232±0.00000597	0.000242±0.00000632	0.000242±0.00000478	0.000227±0.00000339	0.00293±0.0000734	0.000238±0.00000294	0.000226±0.00000611
3-Octanol, acetate	Ester	C10H20O2	4864-61-3	1123	83	41	0.00424±0.000154	0.00433±0.000426	0.0348±0.000543	0.0198±0.000844	0.0122±0.00112	0.00566±0.000176	0.00398±0.000459	0.0215±0.000898	0.0042±0.000483	0.00414±0.000149	0.000999±0.000695	0.0022±0.000332
Neryl butyrate	Ester	C14H24O2	999-40-6	1517	79	69	0.00906±0.00043	0.0115±0.00151	0.0076±0.00232	0.00547±0.0011	0.00559±0.000602	0.00885±0.00114	0.00348±0.000388	0.00566±0.000568	0.00528±0.000403	0.00532±0.00108	0.00721±0.000313	0.0173±0.00126
Hexyl tiglate	Ester	C11H20O2	16930-96-4	1330	83	69	0.0391±0.00725	0.0613±0.0048	0.0346±0.0155	0.0537±0.00257	0.0551±0.00642	0.0477±0.0137	0.0348±0.000922	0.0675±0.0526	0.0338±0.00135	0.0367±0.00073	0.0319±0.00321	0.0371±0.00225
Pentanoic acid, 2-methyl-, methyl ester	Ester	C7H14O2	2177-77-7	867	87	89	0.0297±0.000487	0.0317±0.00123	0.0254±0.00142	0.0382±0.00182	0.0315±0.00239	0.0298±0.000761	0.0288±0.0012	0.029±0.00196	0.03±0.00287	0.0294±0.000328	0.0298±0.000477	0.0294±0.000388
1-Penten-3-one, 1-(2,6,6-trimethyl-2-cyclohexen-1-yl)-	Terpenoids	C14H22O	7779-30-8	1524	135	150	0.00386±0.00101	0.00284±0.000776	0.00158±0.00115	0.000282±0.00000677	0.00896±0.00032	0.00181±0.000495	0.000256±0.00000669	0.000256±0.00000505	0.00396±0.000297	0.00332±0.000501	0.00342±0.000344	0.00378±0.000645
2-Butoxyethyl acetate	Ester	C8H16O3	112-07-2	1090	85	57	1.59±0.0277	1.57±0.0476	1.49±0.0756	1.71±0.0559	1.57±0.0822	1.56±0.0628	1.6±0.0247	1.44±0.0495	1.66±0.0705	1.41±0.0337	1.61±0.018	1.72±0.0894
2-Decanol	Alcohol	C10H22O	1120-06-5	1200	45	43	0.00432±0.0025	0.00844±0.00389	0.011±0.00131	0.0251±0.000556	0.0365±0.00387	0.0457±0.00659	0.0401±0.00744	0.0355±0.00409	0.0361±0.00389	0.0431±0.00423	0.0469±0.00407	0.0367±0.00302
Heptanedioic acid	Acid	C7H12O4	111-16-0	1459	124	60	0.15±0.0215	0.0917±0.0218	0.0413±0.0214	0.0339±0.00257	0.0801±0.00773	0.0577±0.00564	0.0562±0.00696	0.0768±0.00714	0.0354±0.00339	0.0484±0.00612	0.0409±0.00353	0.0206±0.00288
Cyclohexane, methyl-	Hydrocarbons	C7H14	108-87-2	727	83	55	0.00118±0.000328	0.0011±0.000154	0.0039±0.000346	0.00693±0.00103	0.00175±0.00023	0.00245±0.000225	0.00279±0.00054	0.133±0.00446	0.0000787±0.00000117	0.00416±0.000249	0.00034±0.000229	0.0000783±0.00000211
2,6-Lutidine	Heterocyclic compound	C7H9N	108-48-5	882.425390810043	107	92	0.00852±0.000434	0.00987±0.000165	0.00628±0.000506	0.0122±0.000638	0.00961±0.000874	0.0141±0.000659	0.00726±0.000578	0.0153±0.000336	0.0112±0.000495	0.00526±0.00109	0.00414±0.000461	0.00538±0.000729
2(3H)-Furanone, dihydro-5-methyl-	Ketone	C5H8O2	108-29-2	955	85	57	0.00822±0.000617	0.00904±0.000691	0.00582±0.0005	0.00417±0.000255	0.0182±0.000585	0.294±0.00903	0.0676±0.00241	0.113±0.00798	0.243±0.0125	0.0542±0.00095	0.0665±0.00216	0.225±0.00851
2-Butenoic acid, (E)-	Acid	C4H6O2	107-93-7	894	86	41	0.0088±0.000573	0.0115±0.000372	0.0124±0.000227	0.00728±0.000444	0.0238±0.000843	0.015±0.000878	0.0233±0.00144	0.186±0.00589	0.0178±0.000569	0.019±0.000202	0.0136±0.000493	0.0177±0.000636
3-Heptanone	Ketone	C7H14O	106-35-4	887	85	114	0.00144±0.000348	0.00266±0.000485	0.00156±0.000338	0.00188±0.000101	0.00664±0.000507	0.00324±0.000242	0.00495±0.000179	0.0249±0.000449	0.00775±0.00083	0.00488±0.000116	0.00336±0.000513	0.00627±0.000785
2-Propenal, 3-(2-methoxyphenyl)-	Aldehyde	C10H10O2	1504-74-1	1533	131	161	0.0107±0.00131	0.00782±0.000933	0.00413±0.000107	0.00212±0.000079	0.0112±0.00137	0.00404±0.000579	0.00135±0.00031	0.00754±0.00113	0.00423±0.000395	0.00432±0.000176	0.0074±0.000137	0.00546±0.000601
N-Ethylmorpholine	Heterocyclic compound	C6H13NO	100-74-3	871	106	107	0.0931±0.00346	0.102±0.00337	0.0857±0.00209	0.141±0.0048	0.108±0.00182	0.0948±0.00214	0.0962±0.00182	0.118±0.00555	0.0983±0.000186	0.0787±0.00226	0.0846±0.002	0.0778±0.00258
Hexanethioic acid, S-methyl ester	Ester	C7H14OS	2432-77-1	1083	71	55	0.00735±0.0035	0.0492±0.00296	0.0299±0.0166	0.0628±0.00265	0.0585±0.00732	0.0488±0.0156	0.0324±0.00425	0.0342±0.00257	0.0293±0.00262	0.0289±0.00052	0.0251±0.00224	0.0307±0.00182
Non-8-enal	Aldehyde	C9H16O	39770-04-2	1094	94	67	0.557±0.0268	0.559±0.0208	0.492±0.0299	0.476±0.0177	0.523±0.028	0.572±0.0301	0.493±0.00985	0.47±0.0298	0.536±0.0194	0.531±0.0173	0.594±0.0231	0.601±0.0335
Phenol, 2-methoxy-, acetate	Ester	C9H10O3	613-70-7	1260	109	124	0.641±0.0261	0.633±0.031	0.582±0.0343	0.581±0.0209	0.634±0.0479	0.688±0.0277	0.602±0.0195	0.619±0.0214	0.638±0.0183	0.646±0.0208	0.717±0.0109	0.694±0.0418
Nonanoic acid, 3-methylbutyl ester	Ester	C14H28O2	7779-70-6	1559	55	141	0.00725±0.00182	0.0257±0.0000526	0.0125±0.00726	0.0236±0.00178	0.0316±0.00326	0.0205±0.00623	0.0142±0.00173	0.0204±0.000951	0.014±0.00167	0.0134±0.000519	0.0132±0.00119	0.0204±0.000607
5-Hexyl-5-methyloxolan-2-one	Ester	C11H20O2	7011-83-8	1494	56	99	0.0193±0.00287	0.0395±0.00128	0.0216±0.011	0.0376±0.000498	0.0368±0.00338	0.0331±0.00708	0.0209±0.00138	0.0306±0.000591	0.0284±0.00162	0.0267±0.000747	0.0283±0.00448	0.0293±0.00215
2(3H)-Furanone, dihydro-4-methyl-5-pentyl-	Ketone	C10H18O2	33673-62-0	1502	69	100	0.0103±0.00147	0.024±0.00056	0.00895±0.00586	0.0174±0.00088	0.0238±0.00123	0.0183±0.00507	0.00995±0.00191	0.0147±0.00121	0.0154±0.000398	0.0134±0.000854	0.0134±0.00114	0.0141±0.000686
Benzeneethanol, .alpha.-(2-methylpropyl)-	Alcohol	C12H18O	7779-78-4	1383.71065709553	91	65	0.00253±0.00115	0.00237±0.000795	0.00155±0.000259	0.00203±0.00109	0.0046±0.000234	0.00191±0.000717	0.00404±0.00115	0.159±0.0123	0.000199±0.00000296	0.00512±0.000996	0.00831±0.000489	0.0162±0.000946
Benzene, propyl-	Aromatics	C9H12	103-65-1	956.24349635796	120	91	0.00389±0.000277	0.00581±0.000291	0.00401±0.000621	0.00578±0.000056	0.00522±0.000299	0.00651±0.000269	0.00391±0.000325	0.00926±0.00055	0.00832±0.000273	0.00527±0.000228	0.00325±0.0000966	0.00529±0.000374
2-Octenal, 2-butyl-	Aldehyde	C12H22O	13019-16-4	1378	41	55	0.00423±0.000307	0.00402±0.000205	0.00592±0.00114	0.00135±0.000574	0.0332±0.00214	0.0206±0.00227	0.0315±0.00226	0.11±0.00761	0.0169±0.000633	0.0504±0.000646	0.0232±0.00102	0.0572±0.00421
Fenchyl acetate	Ester	C12H20O2	13851-11-1	1224	136	43	0.0211±0.000526	0.0233±0.00121	0.0221±0.000543	0.0147±0.00022	0.0668±0.00373	0.0104±0.00104	0.0122±0.000469	0.0185±0.00112	0.0146±0.00051	0.0138±0.000457	0.011±0.000546	0.0183±0.000417
2,4-Hexadienoic acid, ethyl ester, (2E,4E)-	Ester	C8H12O2	2396-84-1	1094	140	67	0.043±0.00183	0.0436±0.00184	0.0389±0.00242	0.0384±0.00151	0.0433±0.00223	0.0472±0.00202	0.0387±0.00125	0.0382±0.00283	0.0438±0.00144	0.0428±0.00139	0.0464±0.00113	0.0503±0.0031
2H-Pyran-2-one, tetrahydro-6-(2-pentenyl)-, (Z)-	Heterocyclic compound	C10H16O2	25524-95-2	1518	71	99	0.00378±0.00304	0.0287±0.00131	0.0107±0.00753	0.0299±0.00126	0.0339±0.00496	0.0282±0.00652	0.0176±0.00144	0.0245±0.002	0.0175±0.000955	0.0163±0.00175	0.0196±0.00126	0.0245±0.00111
3-Pentanol, 2,3,4-trimethyl-	Alcohol	C8H18O	3054-92-0	906	87	69	0.00625±0.000361	0.00786±0.000185	0.00812±0.000751	0.00828±0.000333	0.00845±0.000299	0.0079±0.00054	0.00307±0.0000393	0.00864±0.000377	0.000554±0.00000825	0.0201±0.000686	0.000579±0.00000717	0.000551±0.0000149
Ethyl 9-hexadecenoate	Ester	C18H34O2	54546-22-4	1976	236	282	0.00408±0.000749	0.00675±0.00265	0.00084±0.000255	0.00284±0.000396	0.00663±0.00103	0.00462±0.000822	0.00228±0.000902	0.00514±0.00102	0.00434±0.000462	0.00399±0.00227	0.00613±0.000829	0.00439±0.000468
Thujone	Terpenoids	C10H16O	546-80-5	1103	110	81	0.00562±0.000529	0.0052±0.000157	0.00464±0.000389	0.00498±0.00078	0.0112±0.00107	0.00743±0.000308	0.00752±0.000593	0.0231±0.00111	0.0223±0.00158	0.00924±0.000728	0.0103±0.000866	0.0136±0.000682
Aniline	Amine	C6H7N	62-53-3	978.689370485036	93	66	0.137±0.0059	0.152±0.00406	0.0515±0.00296	0.0623±0.00444	0.0619±0.00483	0.0805±0.00199	0.046±0.000969	0.0458±0.00187	0.0892±0.00456	0.0591±0.0015	0.0775±0.00169	0.0723±0.00361
Ethyl trans-4-decenoate	Ester	C12H22O2	76649-16-6	1380	88	110	0.0000826±0.000000968	0.000478±0.0000734	0.0000834±0.00000295	0.0000903±0.00000217	0.00582±0.000669	0.00161±0.0000392	0.0102±0.000245	0.00473±0.000198	0.00473±0.000127	0.00246±0.0000222	0.0023±0.0000504	0.00161±0.000107
2H-Pyran-2-one, tetrahydro-6-methyl-	Ketone	C6H10O2	823-22-3	1095.14407684098	70	42	0.281±0.00884	0.281±0.0132	0.252±0.0142	0.232±0.0129	0.257±0.0107	0.289±0.0181	0.242±0.00541	0.232±0.0152	0.303±0.00717	0.272±0.00863	0.303±0.00949	0.34±0.0199
Methylparaben	Ester	C8H8O3	99-76-3	1453.43642611684	121	152	0.0403±0.00342	0.033±0.00185	0.0273±0.00469	0.019±0.000925	0.0422±0.00217	0.0292±0.000703	0.115±0.00748	0.0677±0.0149	0.0606±0.0128	0.0322±0.00185	0.0303±0.00112	0.0272±0.00167
Cedrol	Terpenoids	C15H26O	77-53-2	1600	95	150	0.368±0.0139	0.257±0.00277	0.0281±0.00273	0.0102±0.00159	0.0496±0.00228	0.0279±0.00353	0.0266±0.00121	0.00362±0.00225	0.0307±0.00201	0.0352±0.000903	0.321±0.0127	0.0292±0.00203
Spiro[4.5]dec-7-ene, 1,8-dimethyl-4-(1-methylethenyl)-, [1S-(1.alpha.,4.beta.,5.alpha.)]-	Terpenoids	C15H24	24048-44-0	1471	121	119	0.0109±0.00117	0.00641±0.000904	0.00289±0.000261	0.00115±0.000395	0.00375±0.00044	0.00128±0.000615	0.0011±0.000293	0.00169±0.000329	0.00483±0.000372	0.00483±0.00019	0.00551±0.000572	0.0037±0.000562
1-Pentadecene	Hydrocarbons	C15H30	13360-61-7	1492	111	210	0.0697±0.0161	0.0577±0.0078	0.0422±0.0101	0.0383±0.002	0.046±0.00559	0.047±0.00405	0.0355±0.000473	0.0352±0.00131	0.0453±0.00123	0.0472±0.00334	0.0491±0.00211	0.0556±0.00104
3-Octen-1-ol, (Z)-	Alcohol	C8H16O	20125-84-2	1055	95	81	0.272±0.0044	0.322±0.0126	0.083±0.0031	0.0456±0.00187	0.0909±0.00134	0.0342±0.00172	0.0399±0.00434	0.442±0.0223	0.0245±0.00217	0.0255±0.00126	0.0181±0.000378	0.0203±0.00132
1,3-Hexadiene, 3-ethyl-2-methyl-	Hydrocarbons	C9H16	61142-36-7	1031	95	67	0.0376±0.000396	0.0451±0.00141	0.0534±0.00176	0.0362±0.00333	0.0981±0.00207	0.0438±0.00247	0.17±0.0165	2.61±0.0646	0.0196±0.000591	0.0619±0.00177	0.0194±0.000786	0.0244±0.000666
Propanoic acid, butyl ester	Ester	C7H14O2	590-01-2	909.700722394221	87	75	0.00108±0.00081	0.00221±0.00177	0.00211±0.000378	0.00519±0.000521	0.000165±0.00000591	0.00644±0.000642	0.00376±0.000227	0.00403±0.000193	0.00364±0.000116	0.00421±0.000403	0.00198±0.000973	0.00109±0.000275
(R)-(-)-2-Pyrrolidinemethanol	Alcohol	C5H11NO	68832-13-3	982	101	70	0.0798±0.0015	0.123±0.00216	0.0196±0.000143	0.0139±0.000713	0.00824±0.00199	0.00761±0.00242	0.0153±0.00201	0.0503±0.00368	0.00884±0.000636	0.00924±0.00068	0.00534±0.00122	0.00673±0.000418
2,5-Cyclohexadiene-1,4-dione, 2,6-bis(1,1-dimethylethyl)-	Ketone	C14H20O2	719-22-2	1473.82588774341	220	177	0.0064±0.000955	0.00513±0.0000536	0.00494±0.000618	0.0034±0.00016	0.00875±0.000239	0.000574±0.0000147	0.00343±0.0000682	0.000598±0.0000118	0.0112±0.000492	0.0107±0.000413	0.0125±0.0000842	0.00596±0.00467
2-Propenoic acid, 2-methyl-, 3,3,5-trimethylcyclohexyl ester	Ester	C13H22O2	7779-31-9	1353	69	109	0.014±0.00189	0.0242±0.000977	0.0166±0.00601	0.0024±0.0000577	0.0292±0.00228	0.0193±0.00609	0.0133±0.00154	0.0238±0.00612	0.0134±0.0013	0.0142±0.000615	0.0123±0.00186	0.0145±0.000801
1,2-Benzenedicarboxylic acid, bis(2-methylpropyl) ester	Ester	C16H22O4	84-69-5	1877.17546362339	149	57	0.204±0.0293	0.238±0.0328	0.0946±0.0148	0.0787±0.00593	0.779±0.101	0.116±0.0159	0.0715±0.0107	0.076±0.00356	0.156±0.00968	0.217±0.0463	0.815±0.158	0.228±0.0242
Butylated Hydroxytoluene	Phenol	C15H24O	128-37-0	1519.6662693683	205	57	0.0593±0.00603	0.0502±0.00645	0.108±0.00359	0.0596±0.000544	0.0534±0.004	0.0112±0.00165	0.0181±0.000511	0.00324±0.0000297	0.0254±0.000733	0.0323±0.00148	0.0448±0.0011	0.0248±0.00181
4,5-Dihydro-3-furoic acid	Acid	C5H6O3	98021-62-6	1250	96	68	0.622±0.0253	0.621±0.0301	0.58±0.0308	0.573±0.0164	0.606±0.0465	0.643±0.0348	0.568±0.0151	0.558±0.0336	0.601±0.0251	0.608±0.0185	0.671±0.0205	0.643±0.041
Paroxypropione	Ketone	C9H10O2	70-70-2	1534.18854415274	93	119	0.008±0.00154	0.00528±0.000948	0.00546±0.000257	0.00118±0.000288	0.00665±0.00112	0.00295±0.000579	0.00262±0.0000452	0.00814±0.00108	0.00368±0.000373	0.00316±0.00017	0.00428±0.000374	0.00545±0.000436
Acetophenone, 4'-hydroxy-	Ketone	C8H8O2	99-93-4	1455	136	121	0.0781±0.00297	0.0612±0.000862	0.0486±0.00464	0.032±0.00122	0.0698±0.00307	0.0387±0.00353	0.0701±0.00212	0.0589±0.00519	0.108±0.00583	0.0553±0.000751	0.0507±0.00225	0.0453±0.00215
2,4-Imidazolidinedione, 1-methyl-	Nitrogen compounds	C4H6N2O2	616-04-6	1275	114	43	0.000364±0.000257	0.000633±0.000157	0.000687±0.0000642	0.0000916±0.0000022	0.00317±0.000424	0.00307±0.0000941	0.0071±0.000274	0.0263±0.00126	0.00444±0.000752	0.00577±0.000352	0.00723±0.000488	0.0068±0.000581
2-Propenamide	Amine	C3H5NO	79-06-1	860.871624822359	43	52	0.0206±0.00743	0.0204±0.00413	0.0151±0.008	0.00776±0.00118	0.143±0.00166	0.224±0.0045	0.145±0.00365	0.391±0.0241	0.0793±0.00211	0.105±0.00474	0.0417±0.00267	0.0779±0.0025
Cyclohexanol	Alcohol	C6H12O	108-93-0	884.036001894837	57	82	0.00736±0.000621	0.00642±0.000256	0.00565±0.00137	0.0127±0.000627	0.00778±0.001	0.0123±0.0005	0.00847±0.000692	0.0263±0.00334	0.0261±0.000713	0.00756±0.00102	0.00422±0.000459	0.00451±0.000913
Anisole	Ether	C7H8O	100-66-3	921	78	108	0.00785±0.00118	0.0178±0.000849	0.0012±0.000485	0.00118±0.000177	0.00106±0.000155	0.00333±0.000555	0.00303±0.000364	0.00599±0.00155	0.00151±0.000458	0.00139±0.000147	0.00126±0.000189	0.0013±0.000459
Phenol, 2-methoxy-4-(1-propenyl)-, acetate	Ester	C12H14O3	93-29-8	1620	164	149	0.0403±0.00242	0.0286±0.000647	0.00352±0.000549	0.00147±0.000218	0.00629±0.00107	0.00324±0.00024	0.00333±0.000318	0.000715±0.00026	0.00361±0.000358	0.0042±0.000465	0.0367±0.00211	0.00326±0.000451
Aminothiazole	Heterocyclic compound	C3H4N2S	96-50-4	1064	100	58	0.00797±0.000163	0.00847±0.000202	0.00874±0.000112	0.00982±0.000115	0.00947±0.00114	0.00897±0.000508	0.00908±0.00108	0.0102±0.00143	0.00948±0.000421	0.00909±0.001	0.00978±0.000196	0.00993±0.000558
2-Propanol, 1,3-dichloro-	Alcohol	C3H6Cl2O	96-23-1	893.557422969188	79	43	0.00916±0.00109	0.0127±0.000985	0.0107±0.000659	0.016±0.00122	0.012±0.000271	0.0345±0.00317	0.00898±0.000512	0.0284±0.00233	0.0101±0.000645	0.00833±0.000683	0.00699±0.000569	0.00809±0.000638
Quinoline, 6-methyl-	Heterocyclic compound	C10H9N	91-62-3	1358	143	142	0.00664±0.000597	0.00543±0.000587	0.00479±0.000203	0.00146±0.000724	0.00283±0.000153	0.00215±0.000175	0.0018±0.000361	0.00166±0.000515	0.00271±0.000517	0.0026±0.000171	0.00411±0.000219	0.00352±0.000279
7-Acetyl-6-ethyl-1,1,4,4-tetramethyltetralin	Ketone	C18H26O	88-29-9	1857	258	243	0.0042±0.000417	0.0031±0.000343	0.00183±0.000405	0.00141±0.000207	0.00953±0.000746	0.00134±0.000306	0.00123±0.000214	0.000961±0.000497	0.00176±0.00022	0.00271±0.000292	0.00461±0.000446	0.00184±0.00015
1-Undecene	Hydrocarbons	C11H22	821-95-4	1091	154	55	0.000881±0.000408	0.00134±0.000292	0.000454±0.000079	0.00101±0.000197	0.00211±0.000316	0.00407±0.00088	0.00509±0.000601	0.00314±0.000612	0.0138±0.0014	0.00541±0.000537	0.00501±0.000338	0.0123±0.000602
Lilial	Aldehyde	C14H20O	80-54-6	1534	147	189	0.00765±0.0019	0.00574±0.00152	0.00392±0.00018	0.00231±0.000344	0.0045±0.00113	0.00228±0.000826	0.00188±0.000337	0.00542±0.00132	0.00316±0.000289	0.00284±0.000313	0.00344±0.00169	0.00457±0.000844
2-Propenoic acid	Acid	C3H4O2	79-10-7	784	73	55	0.0118±0.0015	0.0186±0.000768	0.0187±0.00188	0.0101±0.00162	0.0329±0.0022	0.0104±0.000903	0.0404±0.00176	0.432±0.0166	0.00945±0.00147	0.0195±0.00153	0.00701±0.00181	0.00426±0.00113
Propanamide	Amine	C3H7NO	79-05-0	900	44	73	0.0205±0.00104	0.0248±0.00134	0.0289±0.00144	0.0175±0.000918	0.0525±0.00117	0.0344±0.000615	0.0531±0.00187	0.397±0.0108	0.0397±0.000833	0.0444±0.00167	0.0305±0.00129	0.0399±0.00193
Sulfuric acid, dimethyl ester	Ester	C2H6O4S	77-78-1	866	95	66	0.0175±0.000708	0.0174±0.00066	0.0147±0.00123	0.0179±0.000362	0.0172±0.000361	0.018±0.000399	0.0174±0.000388	0.0162±0.00104	0.0175±0.000656	0.0173±0.00155	0.0179±0.000396	0.0174±0.00126
1-Undecyn-4-ol	Alcohol	C11H20O	22127-86-2	1107	69	111	0.0076±0.00165	0.022±0.000947	0.0318±0.0135	0.0351±0.00307	0.0871±0.00428	0.0287±0.00437	0.0528±0.00121	0.0318±0.00541	0.0312±0.00307	0.0338±0.00169	0.0235±0.0013	0.0281±0.00439
2,3-Butanediol, 2,3-dimethyl-	Alcohol	C6H14O2	76-09-5	850	59	57	0.0111±0.0109	0.00648±0.000453	0.000549±0.0000195	0.000595±0.0000143	0.000539±0.0000193	0.00548±0.000747	0.0033±0.000508	0.00714±0.000742	0.00349±0.000541	0.0053±0.000765	0.000531±0.00000657	0.00204±0.00133
2-Tridecen-1-ol, (E)-	Alcohol	C13H26O	74962-98-4	1570	57	41	0.124±0.0074	0.206±0.0117	0.187±0.0487	0.129±0.00345	0.207±0.0223	0.12±0.0308	0.0692±0.0055	0.0974±0.00912	0.104±0.00996	0.111±0.0035	0.0972±0.00946	0.107±0.00541
2-Ethylhexyl 2-ethylhexanoate	Ester	C16H32O2	7425-14-1	1600	112	127	0.0256±0.00102	0.0442±0.00144	0.0242±0.00829	0.0262±0.00208	0.064±0.00647	0.0306±0.00672	0.015±0.00152	0.0221±0.000216	0.0226±0.00274	0.0263±0.000578	0.0228±0.00246	0.0234±0.00199
Formamide, N,N-dimethyl-	Amine	C3H7NO	68-12-2	783	73	44	1.05±0.0102	1.07±0.0238	1.03±0.0212	1.08±0.00522	1.07±0.0538	1.06±0.0267	1.05±0.0309	1.05±0.0387	1.04±0.015	1.05±0.0172	1.08±0.0228	1.07±0.024
Formic acid, pentyl ester	Ester	C6H12O2	638-49-3	797	70	42	0.0106±0.000594	0.023±0.00197	0.0156±0.00342	0.0132±0.0016	0.0275±0.00246	0.0122±0.00167	0.0282±0.00276	0.287±0.0131	0.0112±0.00161	0.0202±0.000818	0.00925±0.000504	0.00759±0.00129
Urea, N,N-diethyl-	Nitrogen compounds	C5H12N2O	634-95-7	1167	58	116	1.07±0.0859	0.727±0.0321	0.628±0.0712	0.455±0.0264	0.844±0.0575	0.839±0.0511	0.756±0.0185	0.823±0.0286	0.428±0.00935	0.82±0.0553	0.497±0.0121	0.257±0.0136
Cetene	Hydrocarbons	C16H32	629-73-2	1592	83	97	0.0121±0.00277	0.014±0.00235	0.0152±0.00434	0.00754±0.000499	0.0312±0.00396	0.0109±0.00259	0.00744±0.000337	0.00936±0.000374	0.00977±0.000466	0.0123±0.00114	0.0113±0.00133	0.00904±0.000274
Heptane, 1-chloro-	Halogenated hydrocarbons	C7H15Cl	629-06-1	958	105	55	5.8±0.177	5.63±0.212	5.53±0.367	5.61±0.127	4.78±0.202	4.16±0.418	3.89±0.0345	0.67±0.0132	4.16±0.217	8.39±0.219	3.5±0.0278	3.19±0.134
2-Pentanol, acetate	Ester	C7H14O2	626-38-0	849	70	87	0.015±0.00499	0.0599±0.00493	0.0422±0.0171	0.0674±0.0101	0.0749±0.0098	0.0591±0.0173	0.0426±0.00533	0.0419±0.0034	0.0408±0.00209	0.0381±0.00189	0.0369±0.00706	0.0436±0.00297
n-Hexyl salicylate	Ester	C13H18O3	6259-76-3	1683	120	138	0.00852±0.00174	0.00645±0.00192	0.00277±0.00118	0.00243±0.000216	0.0104±0.000848	0.00387±0.001	0.00159±0.000372	0.00136±0.000297	0.00255±0.000294	0.00391±0.000249	0.0071±0.00062	0.00216±0.00011
3-Buten-1-ol, 3-methyl-	Alcohol	C5H10O	763-32-6	731	67	56	0.0153±0.00347	0.0163±0.00127	0.00136±0.00106	0.00232±0.00194	0.00155±0.000804	0.0291±0.000542	0.0569±0.000505	0.0247±0.00207	0.0437±0.00263	0.00953±0.00195	0.0284±0.000673	0.0222±0.00178
1,7-Nonadiene, 4,8-dimethyl-	Hydrocarbons	C11H20	62108-28-5	1036	69	41	0.0146±0.000768	0.0203±0.000926	0.0133±0.00173	0.00928±0.000607	0.0649±0.00108	0.00922±0.000383	0.039±0.00171	0.0824±0.00573	0.0176±0.000185	0.0227±0.00163	0.00833±0.000594	0.0126±0.0014
Cyclooctanemethanol	Alcohol	C9H18O	3637-63-6	1073	69	55	0.0991±0.00234	0.148±0.00717	0.0357±0.00195	0.0182±0.00103	0.0959±0.00396	0.0739±0.0067	0.0721±0.00569	0.19±0.0131	0.114±0.0101	0.0782±0.00418	0.0856±0.00144	0.0797±0.00914
2-Cyclopentylethanol	Alcohol	C7H14O	766-00-7	1011	68	55	0.0168±0.00932	0.0174±0.00146	0.0131±0.00934	0.0216±0.0176	0.00747±0.00183	0.00416±0.00095	0.003±0.000356	0.0135±0.0026	0.00144±0.000383	0.00295±0.00113	0.00175±0.000355	0.00299±0.000412
n-Pentadecanol	Alcohol	C15H32O	629-76-5	1779.18502202643	69	55	0.000303±0.00000355	0.0102±0.000998	0.00353±0.00168	0.0069±0.000213	0.0132±0.00209	0.00796±0.00283	0.00342±0.000418	0.00905±0.00116	0.00602±0.000114	0.00538±0.000908	0.00707±0.000637	0.0119±0.00212
5,9-Undecadien-2-ol, 6,10-dimethyl-	Alcohol	C13H24O	53837-34-6	1459	109	69	0.368±0.0552	0.218±0.0543	0.096±0.0496	0.074±0.00747	0.192±0.0224	0.133±0.0123	0.135±0.019	0.199±0.0272	0.0918±0.0066	0.118±0.0189	0.0948±0.00715	0.0486±0.00537
2,4-Di-tert-butylphenol	Phenol	C14H22O	96-76-4	1512.57449344458	57	191	0.121±0.00288	0.175±0.0139	0.125±0.0359	0.108±0.00801	0.133±0.0197	0.12±0.0274	0.0673±0.00154	0.079±0.00334	0.11±0.00637	0.102±0.00575	0.123±0.00689	0.256±0.0124
Pinocarvone	Terpenoids	C10H14O	30460-92-5	1164	135	108	0.00616±0.000812	0.00997±0.000952	0.00115±0.0000408	0.00125±0.0000299	0.00113±0.0000405	0.0114±0.000934	0.021±0.00077	0.00113±0.0000224	0.0064±0.0046	0.00109±0.0000189	0.0108±0.00326	0.0284±0.00337
Benzene, 1,3-bis(1,1-dimethylethyl)-	Aromatics	C14H22	1014-60-4	1258.46817691478	175	57	1.98±0.15	2.26±0.317	2.79±0.219	1.67±0.158	1.84±0.23	3.02±0.341	1.67±0.0656	1.55±0.148	3.2±0.191	3.28±0.103	2.03±0.205	2.53±0.102
1,6,10-Dodecatrien-3-ol, 3,7,11-trimethyl-	Terpenoids	C15H26O	7212-44-4	1537.04368641532	69	41	0.0141±0.00428	0.0667±0.00156	0.0422±0.0251	0.0542±0.00233	0.0772±0.0107	0.0497±0.0183	0.0273±0.00299	0.041±0.00181	0.0312±0.00264	0.0351±0.000531	0.0325±0.00342	0.0608±0.00168
5-Hepten-2-ol, 6-methyl-	Alcohol	C8H16O	1569-60-4	992.957746478873	110	41	0.0219±0.00145	0.0265±0.00344	0.0178±0.000703	0.0143±0.0017	0.0202±0.00126	0.0153±0.00239	0.023±0.00177	0.0722±0.00322	0.0229±0.00244	0.0162±0.000925	0.0311±0.00145	0.0274±0.00259
4-Nonenal, (E)-	Aldehyde	C9H16O	2277-16-9	1105	122	41	0.405±0.00614	1.4±0.0219	0.0175±0.00255	0.0208±0.0014	0.0776±0.00283	0.207±0.0164	0.0352±0.0011	0.0556±0.00267	0.00563±0.000316	0.083±0.00479	0.00333±0.00189	0.0585±0.00564
(E)-1-Methyl-4-(6-methylhept-5-en-2-ylidene)cyclohex-1-ene	Terpenoids	C15H24	53585-13-0	1533	107	93	0.00448±0.000481	0.00345±0.000388	0.00457±0.00108	0.000472±0.0000113	0.00325±0.000302	0.00277±0.000621	0.00313±0.000635	0.00431±0.000375	0.00416±0.00131	0.00301±0.000619	0.00401±0.000194	0.00603±0.000913
5-Ethylcyclopent-1-enecarboxaldehyde	Aldehyde	C8H12O	36431-60-4	1040	95	124	0.035±0.00301	0.0623±0.0021	0.0191±0.00235	0.0189±0.00185	0.0117±0.00248	0.014±0.00145	0.0113±0.00184	0.0247±0.0031	0.00939±0.000734	0.0131±0.00359	0.0126±0.0007	0.0132±0.0013
Isopinocarveol	Terpenoids	C10H16O	6712-79-4	1178	84	119	0.324±0.0148	0.223±0.0126	0.196±0.02	0.138±0.00657	0.334±0.0629	0.296±0.0214	0.263±0.0366	0.425±0.0463	0.296±0.0219	0.347±0.0262	0.179±0.00474	0.117±0.0388
Bicyclo[3.1.1]heptan-3-one, 2,6,6-trimethyl-, (1.alpha.,2.alpha.,5.alpha.)-	Terpenoids	C10H16O	547-60-4	1160	69	55	0.0806±0.0028	0.0864±0.00356	0.178±0.0214	0.0614±0.00481	0.102±0.0031	0.0845±0.00887	0.0931±0.00478	0.387±0.0319	0.061±0.00413	0.0918±0.00517	0.0733±0.00312	0.0496±0.00385
(3aR,4R,7R)-1,4,9,9-Tetramethyl-3,4,5,6,7,8-hexahydro-2H-3a,7-methanoazulen-2-one	Terpenoids	C15H22O	3466-15-7	1687	218	147	0.0179±0.00168	0.0133±0.00127	0.00854±0.0011	0.00391±0.000647	0.0455±0.00499	0.0298±0.0043	0.00272±0.000228	0.00048±0.00000947	0.00825±0.00051	0.0204±0.000968	0.0122±0.000913	0.00509±0.00034
1-Tridecyne	Hydrocarbons	C13H24	26186-02-7	1297	95	43	0.546±0.0131	0.488±0.0199	0.219±0.0212	0.193±0.00512	0.153±0.0114	0.295±0.0126	0.16±0.00643	1.27±0.0959	0.346±0.0141	0.226±0.0042	0.497±0.00951	0.316±0.0155
Nicotine, 1'-demethyl-, (.+/-.)-	Heterocyclic compound	C9H12N2	5746-86-1	1435	70	119	0.0263±0.00389	0.0249±0.00136	0.0165±0.00544	0.00562±0.000291	0.00763±0.00125	0.0121±0.00182	0.00646±0.000858	0.0104±0.000783	0.0178±0.00101	0.0138±0.00064	0.0128±0.00191	0.00648±0.00492
Cyclohexanepropanoic acid, 2-propenyl ester	Ester	C12H20O2	2705-87-5	1435	95	55	0.0141±0.00165	0.0102±0.00164	0.00284±0.000472	0.000259±0.00000621	0.00518±0.000914	0.000226±0.00000579	0.00919±0.00041	0.00358±0.00112	0.00152±0.000519	0.00538±0.0012	0.00799±0.00182	0.00281±0.000273
Pyridine, 3-(3,4-dihydro-2H-pyrrol-5-yl)-	Heterocyclic compound	C9H10N2	532-12-7	1431.01085094232	146	118	0.0146±0.00226	0.0168±0.00087	0.0192±0.000634	0.000714±0.0000171	0.0114±0.000479	0.00932±0.000297	0.00352±0.000167	0.00502±0.000271	0.00616±0.000168	0.0046±0.00051	0.00966±0.000771	0.00597±0.000465
Benzenemethanol, 4-hydroxy-	Alcohol	C7H8O2	623-05-2	1392	123	77	0.0055±0.000307	0.00435±0.000503	0.0257±0.000645	0.01±0.000527	0.0645±0.00341	0.024±0.00272	0.000771±0.0000201	0.00428±0.000473	0.0323±0.00246	0.0202±0.000442	0.0284±0.000742	0.031±0.00122
Benzoic acid, 3-hydroxy-	Acid	C7H6O3	99-06-9	1417	93	121	0.29±0.0339	0.207±0.0498	0.0756±0.00914	0.0197±0.00102	0.0697±0.00346	0.0173±0.00209	0.0101±0.000263	0.00901±0.000922	0.0407±0.00271	0.0702±0.00286	0.0651±0.003	0.0264±0.00197
N-Benzylformamide	Amine	C8H9NO	6343-54-0	1402	106	91	0.00496±0.000484	0.00363±0.000937	0.00185±0.000586	0.000108±0.0000026	0.00513±0.000445	0.00138±0.0000704	0.00117±0.000365	0.000677±0.000628	0.00164±0.000287	0.00137±0.000855	0.00144±0.0000716	0.000766±0.00021
Mexiletine	Amine	C11H17NO	31828-71-4	1397	77	58	0.00895±0.0016	0.00905±0.00097	0.00411±0.00148	0.00484±0.000662	0.0136±0.00072	0.00528±0.000506	0.00328±0.000174	0.00297±0.00234	0.00352±0.000776	0.00599±0.000766	0.00315±0.000639	0.00283±0.000737
Allyl cinnamate	Ester	C12H12O2	1866-31-5	1531	129	131	0.00728±0.000977	0.00533±0.000407	0.00257±0.000768	0.00242±0.000214	0.0169±0.002	0.00435±0.000165	0.00175±0.000419	0.00681±0.000816	0.00421±0.000513	0.00437±0.000402	0.00709±0.000786	0.00505±0.000386
p-Hydroxyphenyl methyl carbinol	Alcohol	C8H10O2	2380-91-8	1369.09492273731	95	123	0.00289±0.000381	0.00456±0.000814	0.0023±0.000315	0.00188±0.00023	0.0261±0.00184	0.00679±0.000357	0.0444±0.00115	0.0841±0.00507	0.0229±0.00231	0.0112±0.000363	0.00966±0.000898	0.00994±0.000665
Benzene, 1-methoxy-2-nitro-	Ether	C7H7NO3	91-23-6	1368	77	106	0.0152±0.000762	0.0144±0.00242	0.0109±0.00129	0.00638±0.000665	0.0295±0.00332	0.0138±0.00173	0.0168±0.000597	0.0851±0.0087	0.0171±0.00097	0.0398±0.00163	0.0228±0.00125	0.0308±0.00298
Benzene, (isothiocyanatomethyl)-	Ester	C8H7NS	622-78-6	1367	91	149	0.00125±0.0000146	0.00127±0.0000315	0.00677±0.000672	0.00136±0.0000327	0.0182±0.00142	0.0115±0.00165	0.016±0.000366	0.0476±0.0144	0.00939±0.00215	0.0303±0.0068	0.0107±0.000449	0.0255±0.00237
Phenol, 4-butyl-	Phenol	C10H14O	1638-22-8	1362	150	107	0.00641±0.00032	0.00636±0.00107	0.00482±0.000364	0.00438±0.000472	0.00657±0.000629	0.0082±0.000565	0.00951±0.000681	0.162±0.0112	0.00803±0.000349	0.00622±0.000575	0.000708±0.00000877	0.0243±0.00213
Cathinone	Ketone	C9H11NO	71031-15-7	1335	44	77	0.00583±0.00108	0.014±0.000867	0.00843±0.00318	0.016±0.000796	0.00101±0.0000363	0.0129±0.00379	0.00101±0.0000265	0.00101±0.00002	0.00932±0.00112	0.0113±0.00159	0.00922±0.00092	0.0107±0.000355
4H-Pyran-4-one, 5-hydroxy-2-(hydroxymethyl)-	Ketone	C6H6O4	501-30-4	1462	142	69	0.000359±0.00000421	0.00526±0.000174	0.00355±0.00108	0.00442±0.000365	0.0177±0.00143	0.00431±0.000595	0.00279±0.000277	0.00284±0.00312	0.00509±0.000311	0.005±0.000926	0.00542±0.000482	0.00393±0.0000524
1-Methyl-2,4,5-trioxoimidazolidine	Heterocyclic compound	C4H4N2O3	3659-97-0	1324	100	128	0.0115±0.00201	0.0204±0.0017	0.0118±0.00551	0.0183±0.000811	0.0199±0.00253	0.0167±0.00418	0.0117±0.00014	0.0112±0.000985	0.0108±0.000783	0.0132±0.00023	0.0105±0.00119	0.0122±0.00081
Cyclohexanol, 1-methyl-4-(1-methylethenyl)-, acetate	Ester	C12H20O2	10198-23-9	1317	93	68	0.00121±0.000224	0.0014±0.000162	0.0027±0.000244	0.000937±0.000207	0.00336±0.00053	0.00116±0.000265	0.01±0.00287	0.513±0.0455	0.000134±0.00000199	0.00206±0.000101	0.00014±0.00000173	0.000133±0.00000359
2-Cyclohexen-1-one, 2-hydroxy-3-methyl-6-(1-methylethyl)-	Terpenoids	C10H16O2	490-03-9	1302	126	41	0.0049±0.00103	0.0123±0.000459	0.00654±0.0054	0.0144±0.00106	0.0377±0.0025	0.0134±0.00327	0.0105±0.000654	0.00963±0.000711	0.0117±0.000807	0.00973±0.000558	0.00961±0.00104	0.00978±0.000269
Benzophenone	Ketone	C13H10O	119-61-9	1635	105	77	0.0483±0.00891	0.0397±0.00401	0.0187±0.00385	0.0151±0.00221	0.0215±0.00147	0.00854±0.00104	0.00998±0.000644	0.02±0.00387	0.0196±0.00111	0.0567±0.00713	0.0515±0.000459	0.0419±0.00263
Benzene, 1,1'-(1,3-propanediyl)bis-	Aromatics	C15H16	1081-75-0	1633	92	91	0.00341±0.000661	0.00266±0.000288	0.00277±0.0002	0.00249±0.000311	0.0264±0.00222	0.000808±0.000651	0.000778±0.000558	0.0000748±0.00000148	0.00149±0.000497	0.00438±0.000401	0.00136±0.0000981	0.000528±0.000402
Ibuprofen	Acid	C13H18O2	15687-27-1	1626	161	163	0.109±0.00509	0.0784±0.000597	0.0103±0.000896	0.00408±0.000374	0.0175±0.00128	0.00904±0.000733	0.00943±0.000329	0.0016±0.000116	0.0105±0.000608	0.0122±0.000332	0.101±0.00445	0.0105±0.000545
Fenobucarb	Ester	C12H17NO2	3766-81-2	1608	121	150	0.00752±0.000962	0.00664±0.00111	0.00459±0.00109	0.000825±0.000148	0.0138±0.000854	0.00765±0.000444	0.000087±0.00000227	0.000424±0.00033	0.00505±0.000648	0.0098±0.00073	0.0145±0.00136	0.00461±0.000266
Vanillic acid	Acid	C8H8O4	121-34-6	1571	168	153	0.00946±0.00085	0.0123±0.000979	0.0127±0.003	0.00671±0.000392	0.0133±0.00193	0.00595±0.00159	0.00384±0.000219	0.0042±0.000513	0.00622±0.000782	0.0069±0.000768	0.00528±0.000381	0.00568±0.000245
Benzene, 1-methyl-3,5-dinitro-	Nitrogen compounds	C7H6N2O4	618-85-9	1551	182	89	0.017±0.000538	0.0133±0.000438	0.0101±0.00167	0.00676±0.000245	0.033±0.0017	0.0042±0.000377	0.00378±0.000348	0.00231±0.000255	0.0102±0.00069	0.0129±0.000361	0.014±0.000985	0.00734±0.000603
1-Naphthalenecarboxaldehyde	Aldehyde	C11H8O	66-77-3	1547	127	156	0.0581±0.0127	0.177±0.00489	0.0974±0.0517	0.152±0.00231	0.18±0.0186	0.138±0.0371	0.088±0.00741	0.132±0.00702	0.0961±0.0101	0.0916±0.00181	0.0973±0.00836	0.126±0.00567
Benzene, 1-methoxy-4-nitro-	Ether	C7H7NO3	100-17-4	1412	153	77	0.00256±0.000371	0.00261±0.000231	0.00373±0.000327	0.0066±0.000511	0.0491±0.00232	0.00294±0.000438	0.00269±0.00035	0.0022±0.000117	0.00428±0.000274	0.00588±0.000408	0.00624±0.000359	0.00334±0.000301
Phenol, 2-methoxy-4-(2-propenyl)-, acetate	Ester	C12H14O3	93-28-7	1524	164	149	0.00772±0.000483	0.00962±0.00131	0.00718±0.00194	0.00525±0.000476	0.00563±0.00121	0.00714±0.00143	0.00294±0.000515	0.00264±0.000333	0.00613±0.000366	0.00529±0.000462	0.00718±0.000508	0.0173±0.00103
Phenol, 3-nitro-	Phenol	C6H5NO3	554-84-7	1514	139	65	0.00854±0.000561	0.00924±0.000726	0.00652±0.000815	0.00837±0.000698	0.0297±0.00159	0.0189±0.00121	0.016±0.00112	0.0105±0.000437	0.0179±0.000417	0.0222±0.000636	0.0223±0.000666	0.0336±0.00165
Diethylpropion	Amine	C13H19NO	90-84-6	1497	100	59	0.00666±0.00118	0.00938±0.00737	0.00775±0.00313	0.0123±0.000359	0.013±0.00108	0.0115±0.00209	0.00786±0.000398	0.0105±0.000424	0.00997±0.00073	0.00898±0.000556	0.0096±0.000449	0.00987±0.000666
Benzaldehyde, 3,4-dimethoxy-	Aldehyde	C9H10O3	120-14-9	1489	166	165	0.0613±0.016	0.0475±0.00655	0.0334±0.00747	0.0298±0.00224	0.0452±0.00375	0.0355±0.00381	0.0276±0.00172	0.0269±0.00112	0.0335±0.00119	0.035±0.00134	0.0422±0.0022	0.0441±0.000542
N,N-Dimethyl-1,2,3-trithian-5-amine	Amine	C5H11NS3	31895-21-3	1491	45	71	0.13±0.0344	0.102±0.0157	0.076±0.0177	0.0621±0.00307	0.0725±0.0063	0.0827±0.00693	0.0627±0.0016	0.0594±0.00244	0.0759±0.00275	0.0781±0.00339	0.0915±0.00482	0.106±0.00298
Naphthalene, 1,8-dimethyl-	Aromatics	C12H12	569-41-5	1472	156	141	0.00104±0.00092	0.00396±0.00185	0.00188±0.000216	0.0151±0.00182	0.00331±0.000233	0.00291±0.000884	0.00201±0.00163	0.00198±0.000314	0.00142±0.00116	0.00269±0.00085	0.000827±0.000798	0.00283±0.000583
Phenmetrazine	Heterocyclic compound	C11H15NO	134-49-6	1462	42	56	0.00201±0.0021	0.00537±0.000325	0.0031±0.00204	0.00301±0.000463	0.00752±0.000474	0.00342±0.00281	0.00296±0.00103	0.0024±0.00102	0.00415±0.000744	0.00426±0.000258	0.00356±0.000926	0.0033±0.000797
Benzene, 1,2-dinitro-	Nitrogen compounds	C6H4N2O4	528-29-0	1458	168	63	0.00498±0.000574	0.00464±0.000674	0.00446±0.000913	0.00253±0.0000525	0.00716±0.00139	0.00436±0.000723	0.00219±0.000144	0.00233±0.0000778	0.00443±0.000479	0.00503±0.000218	0.00317±0.000466	0.00234±0.0000109
Anabasine	Heterocyclic compound	C10H14N2	494-52-0	1514	84	105	0.005±0.00042	0.0073±0.000389	0.00602±0.00105	0.00529±0.000428	0.0105±0.00145	0.00622±0.00197	0.00336±0.000401	0.00734±0.00425	0.00574±0.0000141	0.00561±0.000852	0.00598±0.000805	0.00541±0.000694
2-Methyl-6-methyleneocta-2,7-dien-4-one	Terpenoids	C10H14O	539-70-8	1145	83	55	0.0341±0.00255	0.0282±0.00292	0.0372±0.00223	0.0186±0.00179	0.0188±0.00143	0.0157±0.00235	0.0145±0.000851	0.0534±0.0088	0.0108±0.00111	0.0126±0.000734	0.0113±0.000552	0.0163±0.00568
Benzyl nitrile	Nitrogen compounds	C8H7N	140-29-4	1144	90	117	0.0102±0.000247	0.00786±0.000221	0.00263±0.000178	0.00207±0.000158	0.00487±0.000279	0.00955±0.000328	0.00993±0.000356	0.0174±0.00123	0.0148±0.000724	0.00271±0.000274	0.00237±0.000218	0.00407±0.000206
Benzenemethanol, 4-methyl-	Alcohol	C8H10O	589-18-4	1106	107	122	0.00311±0.00102	0.00304±0.00094	0.00293±0.000585	0.0026±0.000776	0.00599±0.00103	0.00546±0.000498	0.00476±0.0000407	0.0116±0.000561	0.00718±0.000488	0.00382±0.000637	0.00568±0.000276	0.00542±0.000464
2-Pyrrolidinone, 1-ethenyl-	Ketone	C6H9NO	88-12-0	1102	111	56	0.0571±0.00289	0.0557±0.00189	0.0531±0.00155	0.0469±0.00292	0.0597±0.00416	0.0614±0.00326	0.0505±0.00108	0.0498±0.00151	0.0787±0.00292	0.0542±0.00108	0.0634±0.00214	0.0897±0.00514
Hygrine	Heterocyclic compound	C8H15NO	496-49-1	1092	141	84	0.0085±0.000344	0.00761±0.000288	0.00732±0.000171	0.00677±0.000329	0.0065±0.000391	0.00785±0.000393	0.0062±0.000313	0.0058±0.000392	0.00784±0.00065	0.00682±0.000341	0.00863±0.000649	0.00858±0.000343
1,4-Dithiane	Heterocyclic compound	C4H8S2	505-29-3	1068	120	61	0.0971±0.00168	0.0937±0.00208	0.106±0.00483	0.105±0.00464	0.108±0.0805	0.0717±0.00196	0.0933±0.00146	0.0147±0.00029	0.0138±0.000205	0.0955±0.00388	0.0884±0.000696	0.116±0.0044
Benzenemethanol, .alpha.-methyl-	Alcohol	C8H10O	98-85-1	1061.20597652081	79	107	0.0137±0.000825	0.015±0.00081	0.0132±0.00103	0.0165±0.00128	0.0166±0.00154	0.0151±0.00176	0.0164±0.00206	0.0136±0.000571	0.0154±0.000765	0.0126±0.000383	0.0151±0.00063	0.0144±0.0003
1H-Inden-1-one, 2,3-dihydro-	Ketone	C9H8O	83-33-0	1292	132	104	0.00912±0.000415	0.00914±0.000293	0.00372±0.000542	0.00305±0.000316	0.00316±0.000531	0.0057±0.000241	0.00157±0.0000754	0.00423±0.000282	0.00489±0.000168	0.00408±0.0000878	0.00941±0.000387	0.00454±0.000177
Acetic acid, cyclohexyl ester	Ester	C8H14O2	622-45-7	1043	67	82	0.0632±0.00437	0.119±0.00292	0.03±0.000869	0.0292±0.000249	0.0145±0.00108	0.0103±0.000394	0.015±0.0015	0.0629±0.00174	0.00652±0.000454	0.0224±0.00276	0.000898±0.0000111	0.00339±0.00225
Benzylamine	Amine	C7H9N	100-46-9	1013.99463806971	106	107	0.0162±0.000754	0.0173±0.000592	0.0206±0.00092	0.02±0.000418	0.0137±0.000893	0.014±0.000573	0.0123±0.000771	0.0148±0.000929	0.0119±0.000852	0.00999±0.000482	0.0161±0.0012	0.0153±0.000525
Benzofuran	Heterocyclic compound	C8H6O	271-89-6	1000	118	90	0.0219±0.00269	0.0193±0.000923	0.0184±0.000852	0.0227±0.000831	0.031±0.00319	0.0199±0.00281	0.0179±0.0023	0.033±0.00239	0.0168±0.00093	0.025±0.00157	0.0158±0.00113	0.0148±0.00147
2-Cyclohexen-1-one, 3-methyl-6-(1-methylethylidene)-	Terpenoids	C10H14O	491-09-8	1340	107	150	0.000286±0.00000335	0.000291±0.00000722	0.00109±0.000692	0.000312±0.0000075	0.000283±0.0000102	0.00408±0.000224	0.000284±0.00000741	0.0418±0.00223	0.00373±0.000211	0.00332±0.000284	0.00439±0.0000913	0.00257±0.000639
5-Hydroxymethylfurfural	Aldehyde	C6H6O3	67-47-0	1232	97	126	0.491±0.018	0.487±0.0263	0.455±0.0262	0.453±0.015	0.48±0.0409	0.512±0.0268	0.446±0.00979	0.479±0.0183	0.47±0.0205	0.479±0.0127	0.528±0.0177	0.501±0.0328
4-Vinylphenol	Phenol	C8H8O	2628-17-3	1223	65	91	0.038±0.00305	0.0385±0.00163	0.0158±0.000085	0.00286±0.000138	0.0394±0.00249	0.038±0.00258	0.0217±0.0014	0.0209±0.00135	0.0256±0.00229	0.0209±0.00155	0.0556±0.00219	0.0251±0.00106
2(3H)-Furanone, 5-heptyldihydro-	Ester	C11H20O2	104-67-6	1577	85	128	0.0144±0.0042	0.0501±0.00295	0.0224±0.0134	0.0437±0.000303	0.0629±0.0041	0.039±0.0113	0.0261±0.00143	0.0385±0.00186	0.0286±0.00198	0.0271±0.000488	0.0316±0.00288	0.0377±0.00191
.delta.-Dodecalactone	Ester	C12H22O2	713-95-1	1720	99	71	0.00381±0.00103	0.0123±0.00203	0.00546±0.00289	0.00853±0.000642	0.0121±0.00161	0.00816±0.00195	0.00498±0.00108	0.0111±0.000978	0.00713±0.000463	0.00582±0.000878	0.00794±0.000444	0.0101±0.00111
2-Pyridinemethanamine	Heterocyclic compound	C6H8N2	3731-51-9	1054	80	108	0.00278±0.00061	0.00259±0.000274	0.00189±0.000238	0.00231±0.000762	0.077±0.00215	0.0159±0.000384	0.0359±0.00029	0.0221±0.00122	0.0211±0.00158	0.0146±0.000761	0.00681±0.0000667	0.00705±0.000472
Benzene, 2,4-pentadiynyl-	Aromatics	C11H8	41268-41-1	1286	139	140	0.000747±0.00000876	0.000761±0.0000189	0.000755±0.0000267	0.000817±0.0000196	0.00442±0.000238	0.00276±0.00181	0.00446±0.000275	0.012±0.000732	0.000698±0.0000104	0.00825±0.000362	0.000729±0.00000903	0.0123±0.00185
6-Octen-1-ol, 3,7-dimethyl-, formate	Terpenoids	C11H20O2	105-85-1	1275	123	41	0.00526±0.000993	0.00751±0.000873	0.0151±0.00113	0.00445±0.000623	0.00387±0.000221	0.0032±0.000561	0.00303±0.000529	0.0102±0.000713	0.00574±0.000683	0.00635±0.000801	0.0033±0.000156	0.00606±0.000636
Phenol, 2-(1,1-dimethylethyl)-	Phenol	C10H14O	88-18-6	1274	135	107	0.000865±0.00059	0.000192±0.00000477	0.00238±0.000523	0.00144±0.000391	0.00344±0.000717	0.00837±0.000158	0.00395±0.000153	0.00604±0.000639	0.00588±0.000282	0.00331±0.000595	0.00619±0.00128	0.00739±0.00116
Picolinamide	Heterocyclic compound	C6H6N2O	1452-77-3	1269	79	52	0.00774±0.00265	0.00914±0.00386	0.01±0.00188	0.0206±0.00359	0.0209±0.00188	0.0191±0.00145	0.0174±0.00136	0.0351±0.00162	0.0271±0.000638	0.0356±0.0025	0.023±0.00118	0.045±0.00458
Ascaridole	Terpenoids	C10H16O2	512-85-6	1244	121	136	0.0563±0.00286	0.0581±0.00496	0.0518±0.00237	0.0535±0.00188	0.0549±0.00373	0.0613±0.00308	0.05±0.000787	0.0536±0.00311	0.052±0.00298	0.0533±0.00162	0.0603±0.00236	0.0586±0.00311
Quinoxaline	Heterocyclic compound	C8H6N2	91-19-0	1224	130	103	0.00125±0.000128	0.00204±0.0000269	0.00053±0.000345	0.0027±0.000401	0.00335±0.000271	0.0087±0.000593	0.00301±0.000223	0.00494±0.000591	0.00369±0.000204	0.00333±0.000206	0.00307±0.00019	0.00307±0.000237
Cyclohexanol, 2-methyl-5-(1-methylethenyl)-, (1.alpha.,2.alpha.,5.beta.)-	Terpenoids	C10H18O	18675-33-7	1226	81	93	0.0276±0.00082	0.0172±0.000818	0.0103±0.000671	0.00878±0.0005	0.0075±0.000406	0.00455±0.000557	0.00392±0.000474	0.0132±0.000447	0.00575±0.000385	0.00523±0.00101	0.00607±0.000725	0.00536±0.000444
2-Ethylhexyl acrylate	Ester	C11H20O2	103-11-7	1220	112	70	0.00305±0.000577	0.00309±0.000606	0.00332±0.000251	0.0023±0.0000473	0.00222±0.000363	0.00464±0.00107	0.00204±0.000455	0.00212±0.000204	0.00424±0.000245	0.00377±0.000114	0.00264±0.000237	0.00313±0.000163
(-)-Myrtenol	Terpenoids	C10H16O	19894-97-4	1213	91	79	0.00403±0.000675	0.0059±0.000632	0.00306±0.000821	0.00295±0.00058	0.00801±0.000148	0.0427±0.00171	0.00741±0.000753	0.176±0.0125	0.0449±0.00159	0.00393±0.000423	0.0215±0.000758	0.0373±0.000914
Tropinone	Ketone	C8H13NO	532-24-1	1198	139	42	0.0016±0.000447	0.00318±0.00118	0.00506±0.000939	0.0172±0.000976	0.024±0.00198	0.0231±0.00113	0.0213±0.00169	0.0236±0.00491	0.0192±0.000868	0.0196±0.00142	0.0251±0.00291	0.0204±0.00245
Benzenamine, 2,5-dimethyl-	Amine	C8H11N	95-78-3	1171	106	121	0.0276±0.000539	0.0646±0.00185	0.000821±0.00087	0.0000838±0.00000201	0.00113±0.000825	0.00101±0.000386	0.00135±0.000472	0.0075±0.000565	0.0000716±0.00000107	0.000567±0.000588	0.000511±0.000133	0.0000712±0.00000192
Benzofuran, 4,5,6,7-tetrahydro-3,6-dimethyl-	Terpenoids	C10H14O	494-90-6	1165	150	108	0.000735±0.000195	0.000638±0.000474	0.000104±0.00000369	0.00109±0.000231	0.000102±0.00000367	0.00705±0.0000975	0.000103±0.00000268	0.000103±0.00000203	0.00862±0.000688	0.00184±0.000073	0.0206±0.000452	0.0244±0.0011
Cyclohexanol, 1-methyl-4-(1-methylethenyl)-, trans-	Terpenoids	C10H18O	7299-40-3	1161	136	71	0.00156±0.000111	0.000214±0.00000532	0.00223±0.000376	0.00128±0.000132	0.00928±0.000835	0.00913±0.000253	0.00449±0.00023	0.00914±0.000382	0.00799±0.00161	0.00422±0.0000446	0.00778±0.000614	0.00382±0.000259
4-Aminopyridine	Heterocyclic compound	C5H6N2	504-24-5	1158	94	67	0.017±0.00126	0.0182±0.00162	0.0332±0.00434	0.0117±0.00103	0.0228±0.000615	0.0328±0.0026	0.0259±0.00391	0.206±0.0108	0.0115±0.00113	0.0169±0.000775	0.0168±0.00189	0.0167±0.00135
Naphthalene, 1,2,3,4-tetrahydro-	Aromatics	C10H12	119-64-2	1155	104	132	0.239±0.00834	0.212±0.00817	0.283±0.0431	0.326±0.0186	0.172±0.0206	0.183±0.0186	0.173±0.0151	0.315±0.0522	0.00959±0.000564	0.29±0.00787	0.00578±0.000374	0.00578±0.00117
Pargyline	Amine	C11H13N	555-57-7	1216	82	91	0.0118±0.000497	0.0129±0.00133	0.0116±0.00162	0.00859±0.00091	0.0147±0.000216	0.0129±0.00078	0.036±0.00441	0.99±0.0628	0.0193±0.000733	0.00835±0.000922	0.0134±0.0003	0.0174±0.00189
Phenol, 2-methoxy-6-(2-propenyl)-	Phenol	C10H12O2	579-60-2	1429	77	131	0.0395±0.00288	0.0216±0.0164	0.00267±0.000347	0.00243±0.000265	0.0128±0.00127	0.0203±0.00266	0.00186±0.00057	0.001±0.000822	0.0059±0.000583	0.00317±0.00036	0.007±0.00807	0.00341±0.000417
Benzenecarbothioic acid, S-methyl ester	Ester	C8H8OS	5925-68-8	1316	51	77	0.0017±0.000127	0.00202±0.000378	0.00359±0.00146	0.00202±0.00056	0.0107±0.000786	0.00135±0.00013	0.00906±0.00221	0.385±0.0371	0.00139±0.000186	0.00226±0.000166	0.000326±0.000212	0.0000792±0.00000214
cis-3-Hexenyllactate	Acid	C9H16O3	61931-81-5	1197	68	67	0.0379±0.0183	0.135±0.107	0.324±0.0608	1.11±0.0331	1.31±0.0818	1.4±0.0647	1.31±0.0311	1.24±0.0326	1.31±0.0303	1.25±0.0838	1.52±0.0419	1.38±0.0868
Ethyl 2-benzylacetoacetate	Ester	C13H16O3	620-79-1	1587	177	220	0.0474±0.0041	0.0391±0.00438	0.0221±0.00381	0.00352±0.00059	0.0699±0.00335	0.0423±0.00157	0.00181±0.000347	0.00217±0.00012	0.0292±0.00122	0.0559±0.00329	0.0873±0.00272	0.0286±0.000589
Propanoic acid, 2-hydroxy-, pentyl ester	Ester	C8H16O3	6382-06-5	1075	39	43	0.00206±0.000136	0.00452±0.000289	0.00262±0.000319	0.0011±0.000084	0.00295±0.0000751	0.00344±0.000448	0.00835±0.000148	0.00707±0.0000609	0.00284±0.000149	0.00223±0.000224	0.00122±0.000114	0.00245±0.000166
Propanoic acid, 2-methyl-, dodecyl ester	Ester	C16H32O2	6624-71-1	1749	97	140	0.0031±0.000905	0.0103±0.000244	0.00445±0.00227	0.00611±0.000227	0.0119±0.00301	0.00759±0.00206	0.00285±0.000995	0.00755±0.000968	0.00478±0.000405	0.00508±0.000246	0.00722±0.00267	0.0086±0.00108
(Z)-Hex-3-enyl (E)-2-methylbut-2-enoate	Ester	C11H18O2	67883-79-8	1326	81	82	0.0987±0.00673	0.139±0.0113	0.153±0.0124	0.0591±0.00227	0.244±0.0134	0.0703±0.00785	0.726±0.175	35.9±2.1	0.00984±0.000146	0.146±0.00478	0.0103±0.000127	0.00978±0.000264
9H-Xanthene	Heterocyclic compound	C13H10O	92-83-1	1661	181	182	0.00224±0.000289	0.00179±0.000535	0.000183±0.00000647	0.000198±0.00000475	0.01±0.000613	0.00199±0.000119	0.00146±0.0000855	0.000945±0.0000563	0.00186±0.000133	0.00276±0.000248	0.00404±0.000253	0.00204±0.000145
Heptane, 1,1-diethoxy-	Ether	C11H24O2	688-82-4	1179	75	97	0.0109±0.000112	0.0101±0.000144	0.0116±0.000478	0.0113±0.000808	0.0653±0.0026	0.0258±0.00126	0.0137±0.000221	0.022±0.00079	0.0258±0.000228	0.0507±0.00164	0.0281±0.00136	0.026±0.00185
Benzoic acid, 2-methoxy-, ethyl ester	Ester	C10H12O3	7335-26-4	1412	133	134	0.00226±0.000212	0.00173±0.000478	0.0011±0.000323	0.000874±0.000243	0.00758±0.000511	0.00285±0.000508	0.00144±0.000789	0.00163±0.00101	0.00572±0.000104	0.0081±0.000131	0.00192±0.000408	0.00222±0.00054
Propanoic acid, 2-methyl-, 3-methyl-2-butenyl ester	Ester	C9H16O2	76649-23-5	1052	68	156	0.429±0.00817	0.546±0.0257	0.156±0.00731	0.0531±0.00114	0.0407±0.00132	0.0353±0.00186	0.0516±0.00569	0.803±0.0381	0.0196±0.000532	0.0241±0.000446	0.018±0.000312	0.0195±0.000624
Decanoic acid, 3-hexenyl ester, (Z)-	Ester	C16H30O2	85554-69-4	1760	55	82	0.00599±0.00151	0.0258±0.00378	0.00814±0.00365	0.0133±0.00072	0.0177±0.00246	0.0136±0.00458	0.00744±0.00138	0.0185±0.00135	0.0125±0.00119	0.00909±0.000812	0.0155±0.00391	0.0186±0.00126
Octanoic acid, 2-hexenyl ester, (E)-	Ester	C14H26O2	85554-72-9	1573	67	91	0.00234±0.000316	0.00364±0.000186	0.000284±0.0000101	0.000308±0.00000739	0.00268±0.0013	0.00333±0.000736	0.00342±0.00093	0.00028±0.00000552	0.000263±0.00000391	0.000269±0.00000466	0.000275±0.0000034	0.000261±0.00000706
Ethyl benzoylacetate	Ester	C11H12O3	94-02-0	1542	77	105	0.0053±0.000736	0.00433±0.000796	0.00149±0.0000486	0.000663±0.00051	0.00523±0.000387	0.00357±0.00131	0.00168±0.000416	0.00605±0.00122	0.00359±0.000191	0.00419±0.00066	0.00453±0.000616	0.00654±0.000439
Benzoic acid, 4-methoxy-, ethyl ester	Ester	C10H12O3	94-30-4	1453	135	152	0.0106±0.000789	0.0123±0.00179	0.00718±0.00165	0.0037±0.000935	0.0168±0.00228	0.0173±0.00131	0.145±0.00639	0.0671±0.0103	0.0208±0.00355	0.0137±0.00074	0.0101±0.00114	0.00751±0.0018
2-Propyl-4-methylthiazole	Heterocyclic compound	C7H11NS	52414-87-6	1047	113	140	0.0203±0.00209	0.0447±0.000908	0.0247±0.0103	0.049±0.00526	0.0477±0.00384	0.0489±0.0081	0.0387±0.00165	0.0357±0.00348	0.0337±0.000964	0.0331±0.000405	0.0309±0.0036	0.034±0.000965
trans,cis-2,6-Nonadienyl acetate	Ester	C11H18O2	68555-65-7	1308	43	68	0.0448±0.00531	0.0992±0.00215	0.0714±0.0258	0.101±0.0049	0.108±0.0131	0.1±0.0203	0.0654±0.00364	0.0883±0.0067	0.0711±0.00525	0.0704±0.00318	0.0624±0.00437	0.0804±0.00794
Benzeneethanol, .alpha.,.alpha.-dimethyl-, acetate	Ester	C12H16O2	151-05-3	1319	63	117	0.00156±0.000171	0.0025±0.000281	0.00268±0.000571	0.00439±0.0000564	0.0283±0.0000389	0.00193±0.000279	0.00493±0.000643	0.178±0.0133	0.00336±0.000388	0.00308±0.000254	0.00196±0.000274	0.00128±0.000248
Thiophene-2-carboxylic acid ethyl ester	Ester	C7H8O2S	2810-04-0	1202	128	111	0.147±0.00787	0.126±0.00218	0.0661±0.0047	0.0458±0.00207	0.114±0.015	0.123±0.00656	0.0625±0.00418	0.0671±0.00137	0.129±0.00953	0.099±0.00355	0.168±0.00472	0.111±0.00575
Allyl 2-ethyl butyrate	Ester	C9H16O2	7493-69-8	995	128	43	0.000198±0.00000232	0.00241±0.00213	0.0328±0.0485	0.000216±0.00000519	0.00767±0.000647	0.00357±0.0000935	0.00911±0.000403	0.0248±0.00375	0.0141±0.00113	0.00733±0.000527	0.00593±0.000817	0.00857±0.00216
1-Nonen-3-ol	Alcohol	C9H18O	21964-44-3	1080	72	43	0.00128±0.000151	0.00446±0.000392	0.00199±0.000878	0.00352±0.000247	0.00644±0.000491	0.00302±0.000753	0.00222±0.00033	0.00305±0.000105	0.00205±0.0000259	0.00212±0.0000721	0.00165±0.000191	0.00204±0.000113
2-Sec-Butylcyclohexanone	Ketone	C10H18O	14765-30-1	1220	70	67	0.0137±0.00053	0.0147±0.00277	0.0152±0.00197	0.00912±0.000544	0.00861±0.000886	0.0179±0.00188	0.00852±0.000661	0.00151±0.0000298	0.0157±0.000828	0.0184±0.00044	0.0123±0.000897	0.0132±0.000817
(Z)-3-Phenylacrylaldehyde	Aldehyde	C9H8O	57194-69-1	1219	51	104	0.0388±0.00178	0.039±0.00157	0.0115±0.00943	0.00345±0.000112	0.0432±0.00299	0.0392±0.00222	0.0242±0.00107	0.0229±0.00104	0.0283±0.00253	0.0216±0.000436	0.0439±0.0376	0.0268±0.00146
Thiazole, 5-ethyl-2-methyl-	Heterocyclic compound	C6H9NS	19961-52-5	1008	98	126	0.00135±0.000241	0.002±0.00025	0.00478±0.000396	0.00123±0.00085	0.00397±0.000592	0.00228±0.000344	0.00715±0.00012	0.033±0.000364	0.00363±0.0000892	0.00424±0.000369	0.00305±0.000422	0.00807±0.00145
1-Cyclohexene-1-ethanol, 2,6,6-trimethyl-	Alcohol	C11H20O	472-65-1	1337	135	168	0.0013±0.000355	0.00462±0.00057	0.000133±0.00000471	0.000588±0.000391	0.00185±0.000354	0.00841±0.000357	0.00355±0.000191	0.00382±0.000251	0.00318±0.000526	0.00899±0.000825	0.00201±0.000451	0.00193±0.000462
Butanedioic acid	Acid	C4H6O4	110-15-6	1271	72	100	0.000752±0.00000882	0.000766±0.000019	0.00076±0.0000269	0.000822±0.0000197	0.00403±0.000425	0.00497±0.000972	0.0102±0.000806	0.0394±0.00213	0.00673±0.000301	0.00913±0.000501	0.0113±0.000207	0.0105±0.000857
3-Octenoic acid, ethyl ester	Ester	C10H18O2	1117-65-3	1203	96	125	0.143±0.106	0.648±0.615	1.81±0.349	6.31±0.183	7.5±0.484	8.01±0.393	7.46±0.175	7.02±0.304	7.38±0.254	7.09±0.463	8.61±0.239	7.86±0.501
2-Oxepanone, 7-hexyl-	Ketone	C12H22O2	16429-21-3	1635	41	84	0.00446±0.00185	0.0045±0.0018	0.00204±0.000869	0.00269±0.000423	0.00509±0.00162	0.00232±0.000899	0.00137±0.000381	0.00212±0.000842	0.00205±0.000322	0.0024±0.00112	0.00175±0.00137	0.00239±0.0000704
4-Pentenoic acid ethyl ester	Ester	C7H12O2	1968-40-7	889	57	83	0.00399±0.000349	0.00456±0.000789	0.00633±0.000108	0.00296±0.000394	0.00596±0.000279	0.00318±0.000154	0.00547±0.000372	0.0313±0.000624	0.00455±0.000763	0.00627±0.000721	0.00235±0.000591	0.0028±0.000392
2H-Pyran-2-one, 6-ethyltetrahydro-	Ketone	C7H12O2	3301-90-4	1147	99	70	0.00724±0.000549	0.00792±0.000125	0.00685±0.000486	0.00712±0.000659	0.00792±0.000489	0.00691±0.000436	0.00779±0.000178	0.0101±0.00101	0.00704±0.000674	0.00682±0.000402	0.00737±0.000459	0.00692±0.000851
9-Decen-2-one	Ketone	C10H18O	35194-30-0	1188	58	94	0.01±0.000479	0.0108±0.000675	0.00974±0.000174	0.00613±0.000745	0.0188±0.000685	0.0133±0.0107	0.0687±0.0587	0.000968±0.0000191	0.113±0.00556	0.0157±0.0128	0.000949±0.0000118	0.0576±0.00428
2-Methoxyphenyl butyrate	Ester	C11H14O3	4112-92-9	1444	194	124	0.000808±0.0004	0.00063±0.0000753	0.000673±0.000182	0.0000803±0.00000193	0.000626±0.000482	0.00136±0.000253	0.0000731±0.00000191	0.0000731±0.00000144	0.0228±0.000981	0.00114±0.000266	0.00301±0.000224	0.134±0.0093
2-Cyclohexen-1-ol, 3-methyl-6-(1-methylethyl)-	Terpenoids	C10H18O	491-04-3	1198	111	136	0.0958±0.00178	0.0756±0.00151	0.121±0.00161	0.111±0.00273	0.0802±0.00253	0.0782±0.00314	0.0563±0.00039	0.0744±0.00294	0.051±0.00128	0.0506±0.00146	0.0705±0.00118	0.056±0.00313
Dill ether	Terpenoids	C10H16O	74410-10-9	1186	137	109	0.00222±0.000557	0.00153±0.000138	0.00257±0.000213	0.00102±0.000265	0.00527±0.000133	0.00268±0.000214	0.00414±0.00033	0.00267±0.00035	0.00118±0.0000496	0.00292±0.000371	0.00332±0.000316	0.00289±0.000236
3(2H)-Furanone, 4-hydroxy-5-methyl-	Ketone	C5H6O3	19322-27-1	1054	58	114	0.417±0.00495	0.534±0.0238	0.155±0.00659	0.0618±0.0016	0.049±0.000644	0.0439±0.00283	0.0579±0.00631	0.816±0.0379	0.0288±0.000527	0.0299±0.00381	0.0233±0.00108	0.0264±0.00128
Butanedioic acid, diethyl ester	Ester	C8H14O4	123-25-1	1181	101	129	0.0084±0.00104	0.00889±0.00061	0.0097±0.00166	0.00935±0.00146	0.0541±0.00268	0.0205±0.000288	0.0108±0.00199	0.0193±0.00171	0.0192±0.00103	0.0299±0.00282	0.0165±0.00132	0.0171±0.000794
2-Nonanone	Ketone	C9H18O	821-55-6	1091.462113127	142	71	0.00116±0.0000136	0.00614±0.000435	0.00117±0.0000414	0.00126±0.0000304	0.0143±0.00152	0.0322±0.00127	0.0124±0.000539	0.0112±0.000445	0.522±0.0251	0.0276±0.0022	0.0938±0.000921	0.613±0.0413
2-Bromo dodecane	Halogenated hydrocarbons	C12H25Br	13187-99-0	1505	43	57	0.0249±0.00206	0.0471±0.00139	0.0305±0.0136	0.0331±0.00102	0.0535±0.00512	0.0374±0.0084	0.0223±0.00218	0.0307±0.00196	0.0325±0.00271	0.0302±0.00027	0.0306±0.00301	0.0313±0.00109
Ethanol, 2-butoxy-	Alcohol	C6H14O2	111-76-2	905.47730829421	57	45	0.0665±0.0039	0.0864±0.00312	0.0872±0.00721	0.0921±0.00138	0.0738±0.00184	0.0791±0.00264	0.0229±0.00109	0.106±0.013	0.00316±0.000526	0.217±0.00747	0.00614±0.000117	0.00771±0.000667
1H-Pyrrole-2-carboxaldehyde, 1-ethyl-	Aldehyde	C7H9NO	2167-14-8	1046	124	94	0.00591±0.00103	0.00667±0.000241	0.00776±0.000901	0.00739±0.000608	0.00622±0.000962	0.00707±0.00155	0.0078±0.00127	0.0108±0.000605	0.00623±0.000725	0.00726±0.000696	0.00668±0.000202	0.00779±0.000809
Butanal, 3-methyl-, oxime	Aldehyde	C5H11NO	626-90-4	864	56	73	0.27±0.00925	0.277±0.0103	0.219±0.0149	0.295±0.011	0.273±0.00912	0.264±0.0107	0.252±0.00593	0.252±0.0134	0.185±0.13	0.264±0.00782	0.269±0.0115	0.265±0.0101
2-Propenoic acid, butyl ester	Ester	C7H12O2	141-32-2	896.414913957935	55	56	0.0189±0.000676	0.0242±0.00106	0.0261±0.0012	0.0143±0.000335	0.0493±0.000175	0.0361±0.00138	0.0515±0.00152	0.37±0.01	0.0441±0.00177	0.0407±0.00169	0.0297±0.000485	0.0387±0.00197
4-Hydroxy-3-hexanone	Ketone	C6H12O2	4984-85-4	896.447181430602	59	57	0.0884±0.00173	0.0575±0.00209	0.0078±0.000836	0.00528±0.000486	0.00341±0.000521	0.00315±0.000167	0.00263±0.000314	0.00434±0.000423	0.00378±0.000283	0.00344±0.000281	0.000448±0.00000555	0.00332±0.00032
Acetylacetone	Ketone	C5H8O2	123-54-6	783	85	100	0.0115±0.00164	0.00773±0.00189	0.0123±0.00567	0.0116±0.000569	0.00936±0.000533	0.00952±0.000542	0.0104±0.000373	0.0711±0.00436	0.0079±0.000656	0.0123±0.00047	0.00882±0.00192	0.00664±0.000645
Paraldehyde	Aldehyde	C6H12O3	123-63-7	776	45	43	0.999±0.0124	1±0.0225	0.972±0.0182	0.998±0.0172	0.983±0.0478	0.987±0.025	0.992±0.0291	0.979±0.0353	0.976±0.0234	0.982±0.0183	1.02±0.0205	1.02±0.0237
Benzphetamine	Amine	C17H21N	156-08-1	1830	148	91	0.00746±0.000901	0.00685±0.000576	0.00575±0.000461	0.0065±0.000523	0.0107±0.00254	0.00655±0.000976	0.00587±0.0000618	0.00952±0.000708	0.00606±0.00111	0.00622±0.000931	0.00788±0.00103	0.00721±0.000463
Hippuric acid	Acid	C9H9NO3	495-69-2	1806	105	77	0.00157±0.0000849	0.00162±0.00012	0.00206±0.000426	0.00103±0.00038	0.00437±0.000213	0.000936±0.0000557	0.00113±0.00035	0.00179±0.000711	0.00193±0.000371	0.0104±0.0012	0.00998±0.000318	0.00219±0.001
Meperidine	Heterocyclic compound	C15H21NO2	57-42-1	1758	71	70	0.05±0.016	0.188±0.0287	0.0677±0.0317	0.121±0.00574	0.201±0.0248	0.133±0.0375	0.0676±0.0112	0.166±0.0188	0.105±0.00383	0.0911±0.0135	0.131±0.00984	0.165±0.0138
Cyclohexanone	Ketone	C6H10O	108-94-1	893.557555660824	98	42	0.00539±0.000979	0.00935±0.00115	0.00733±0.00109	0.00818±0.00078	0.00663±0.00075	0.00353±0.000617	0.00651±0.000822	0.0107±0.000961	0.00699±0.00101	0.00592±0.000555	0.00641±0.000803	0.00581±0.000629
1,3,5-Trithiane	Heterocyclic compound	C3H6S3	291-21-4	1271	91	92	0.26±0.0241	0.318±0.00378	0.386±0.0376	0.734±0.0191	0.216±0.031	0.268±0.00607	0.193±0.0136	0.441±0.0198	0.319±0.00351	0.431±0.0345	0.144±0.0105	0.197±0.0168
1,3-Dithiolane	Heterocyclic compound	C3H6S2	4829-04-3	1014	78	105	0.00388±0.000905	0.00465±0.000213	0.00437±0.000246	0.0044±0.000717	0.00271±0.000234	0.00293±0.00017	0.00285±0.000476	0.00346±0.000486	0.0023±0.000383	0.00242±0.000582	0.00394±0.000376	0.00291±0.0000695
2-Ethoxy-3-ethylpyrazine	Heterocyclic compound	C8H12N2O	35243-43-7	1127	109	123	0.0225±0.00266	0.00132±0.0000327	0.0115±0.000744	0.00772±0.000618	0.0626±0.00206	0.0245±0.00188	0.0284±0.00405	0.0101±0.00126	0.0847±0.0101	0.0285±0.00144	0.0498±0.00645	0.04±0.00231
Pyrazine, ethoxy-	Heterocyclic compound	C6H8N2O	38028-67-0	959	68	80	0.0165±0.000589	0.0155±0.00109	0.0151±0.000721	0.0161±0.0012	0.0182±0.000555	0.0135±0.000168	0.0167±0.000387	0.00255±0.0000504	0.0164±0.00143	0.0125±0.000586	0.0178±0.000655	0.015±0.000454
Pyrimidine, 4,6-dimethyl-	Heterocyclic compound	C6H8N2	1558-17-4	914	93	66	0.0737±0.0033	0.165±0.00521	0.00481±0.000411	0.00794±0.000442	0.00344±0.000427	0.0186±0.000539	0.0155±0.000265	0.0312±0.00189	0.00688±0.000371	0.00531±0.000301	0.00398±0.000571	0.00599±0.000346
Thiophene, 2,3-dihydro-5-methyl-	Heterocyclic compound	C5H8S	4610-02-0	850	71	87	0.0403±0.00175	0.0559±0.00251	0.0412±0.00992	0.0587±0.00302	0.0596±0.00305	0.0537±0.00482	0.0486±0.0041	0.0475±0.00248	0.0656±0.0256	0.05±0.000482	0.0468±0.00293	0.0481±0.00162
Hydroxylamine, O-decyl-	Amine	C10H23NO	29812-79-1	1100	71	70	0.0772±0.0196	0.28±0.0067	0.143±0.0911	0.327±0.0209	0.333±0.0514	0.301±0.0987	0.192±0.0153	0.121±0.0035	0.178±0.00781	0.174±0.00426	0.143±0.0186	0.164±0.0152
1,2-Dithiane	Heterocyclic compound	C4H8S2	505-20-4	1087	39	60	0.000101±0.00000118	0.00814±0.0004	0.112±0.0234	0.226±0.0228	0.0449±0.00199	0.0154±0.00251	0.00697±0.00103	0.0874±0.00579	0.000642±0.000192	0.0618±0.00322	0.0000981±0.00000121	0.0000933±0.00000252
1,3-Dithiolo[4,5-b]furan, tetrahydro-3a-methyl-	Heterocyclic compound	C6H10OS2	67411-25-0	1245	71	84	0.122±0.0108	0.228±0.00292	0.162±0.0456	0.237±0.00692	0.245±0.0256	0.233±0.0372	0.173±0.00417	0.272±0.0102	0.185±0.0091	0.182±0.000987	0.176±0.0127	0.209±0.00278
1H-Indene, 2,3-dihydro-4-methyl-	Heterocyclic compound	C10H12	824-22-6	1141	118	91	0.00452±0.000209	0.00407±0.000379	0.00305±0.000249	0.00266±0.000293	0.00413±0.000423	0.00441±0.000262	0.00402±0.000236	0.00666±0.000501	0.00528±0.000265	0.00256±0.0000586	0.00235±0.000188	0.00305±0.000121
Pyrazine, 5-butyl-2,3-dimethyl-	Heterocyclic compound	C10H16N2	15834-78-3	1226	122	123	0.00475±0.000429	0.00028±0.00000695	0.000278±0.00000984	0.00509±0.000686	0.000272±0.00000978	0.00323±0.000296	0.00138±0.0000589	0.00309±0.000302	0.0032±0.000206	0.000262±0.00000456	0.0049±0.00046	0.00307±0.00114
4H-Pyran-4-one, 3,5-dihydroxy-2-methyl-	Ketone	C6H6O4	1073-96-7	1196	113	85	0.0459±0.00614	0.0815±0.0105	0.074±0.0175	0.0771±0.00353	0.0792±0.00839	0.0763±0.0145	0.0522±0.00167	0.0348±0.000429	0.0617±0.0056	0.0745±0.00104	0.0481±0.0101	0.0518±0.00598
1-(2-Thienyl)-1-propanone	Ketone	C7H8OS	13679-75-9	1185	83	111	0.00735±0.00155	0.00946±0.00181	0.0108±0.00221	0.00873±0.000739	0.0078±0.000242	0.0084±0.0017	0.00326±0.000892	0.000493±0.00000973	0.00502±0.000551	0.00853±0.000333	0.00487±0.000563	0.00524±0.000101
2-Methoxy-3,5-dimethylpyrazine	Heterocyclic compound	C7H10N2O	92508-08-2	1049	55	120	0.0725±0.00158	0.135±0.00292	0.0235±0.00189	0.0169±0.000548	0.0169±0.00126	0.00037±0.00000949	0.00397±0.00285	0.101±0.00508	0.00473±0.000695	0.0109±0.000655	0.00508±0.00205	0.00036±0.00000971
Pyrrolidine, 1-acetyl-	Heterocyclic compound	C6H11NO	4030-18-6	1164	85	70	0.54±0.0315	0.348±0.015	0.307±0.0385	0.203±0.0184	0.442±0.101	0.387±0.0788	0.348±0.0621	0.536±0.0468	0.298±0.0172	0.473±0.0381	0.163±0.00651	0.0894±0.0716
Thiazole, 2-methoxy-	Heterocyclic compound	C4H5NOS	14542-13-3	870	86	116	0.457±0.0242	0.471±0.000727	0.359±0.0225	0.467±0.0167	0.44±0.0162	0.437±0.0088	0.422±0.0175	0.414±0.0172	0.474±0.0714	0.441±0.00695	0.445±0.0136	0.439±0.0143
1,3-Dithiane	Heterocyclic compound	C4H8S2	505-23-7	1027	105	39	0.0387±0.00181	0.0309±0.00227	0.07±0.00639	0.035±0.00201	0.0241±0.000683	0.0211±0.00101	0.0154±0.000804	0.0154±0.00144	0.0146±0.000806	0.0178±0.000413	0.0162±0.000447	0.0156±0.000429
.beta.-Ocimene	Terpenoids	C10H16	13877-91-3	1037	93	91	0.438±0.0177	0.57±0.0256	0.648±0.0568	1.15±0.0384	0.567±0.0316	0.452±0.027	0.239±0.00731	0.873±0.0354	0.0905±0.00459	0.935±0.0313	0.0578±0.00139	0.0588±0.00294
1,3,6-Octatriene, 3,7-dimethyl-, (Z)-	Terpenoids	C10H16	3338-55-4	1038	93	91	0.438±0.0177	0.57±0.0256	0.648±0.0568	1.15±0.0384	0.567±0.0316	0.452±0.027	0.239±0.00731	0.873±0.0354	0.0905±0.00459	0.935±0.0313	0.0578±0.00139	0.0588±0.00294
trans-.beta.-Ocimene	Terpenoids	C10H16	3779-61-1	1049	93	91	0.438±0.0177	0.57±0.0256	0.648±0.0568	1.15±0.0384	0.567±0.0316	0.452±0.027	0.239±0.00731	0.873±0.0354	0.0905±0.00459	0.935±0.0313	0.0578±0.00139	0.0588±0.00294
isoledene	Terpenoids	C15H24	95910-36-4	1375	119	93	0.00189±0.00137	0.000727±0.00054	0.000103±0.00000364	0.000111±0.00000267	0.000101±0.00000362	0.0016±0.0000797	0.00079±0.0000863	0.017±0.00109	0.00197±0.000286	0.00132±0.000147	0.000981±0.000429	0.00501±0.00127
.alpha.-Phellandrene	Terpenoids	C10H16	99-83-2	1005	93	77	0.467±0.281	0.314±0.243	0.969±0.0199	0.333±0.254	0.189±0.0237	0.175±0.00577	0.192±0.00503	0.547±0.0132	0.186±0.0125	0.151±0.00128	0.157±0.00555	0.175±0.00941
(S)-(+)-alpha-Phellandrene	Terpenoids	C10H16	2243-33-6	1006	93	77	0.467±0.281	0.314±0.243	0.969±0.0199	0.333±0.254	0.189±0.0237	0.175±0.00577	0.192±0.00503	0.547±0.0132	0.186±0.0125	0.151±0.00128	0.157±0.00555	0.175±0.00941
2-octenal	Aldehyde	C8H14O	2363-89-5	1059	70	93	2.88±0.0463	3.67±0.157	1.07±0.0344	0.425±0.00839	0.327±0.00502	0.3±0.0177	0.403±0.0411	5.48±0.26	0.188±0.006	0.213±0.0042	0.166±0.00361	0.179±0.00582
Cyclohexene, 1-methyl-5-(1-methylethenyl)-, (R)-	Terpenoids	C10H16	1461-27-4	1027	68	93	0.599±0.0153	0.594±0.0285	0.953±0.0328	0.52±0.0314	0.376±0.00923	0.327±0.0119	0.262±0.0119	0.459±0.0221	0.234±0.00504	0.292±0.00323	0.262±0.00888	0.248±0.00616
Limonene	Terpenoids	C10H16	138-86-3	1030	68	93	0.599±0.0153	0.594±0.0285	0.953±0.0328	0.52±0.0314	0.376±0.00923	0.327±0.0119	0.262±0.0119	0.459±0.0221	0.234±0.00504	0.292±0.00323	0.262±0.00888	0.248±0.00616
D-Limonene	Terpenoids	C10H16	5989-27-5	1031.27001067236	68	93	0.599±0.0153	0.594±0.0285	0.953±0.0328	0.52±0.0314	0.376±0.00923	0.327±0.0119	0.262±0.0119	0.459±0.0221	0.234±0.00504	0.292±0.00323	0.262±0.00888	0.248±0.00616
p-Chloroaniline	Amine	C6H6ClN	106-47-8	1205.93631948192	65	129	0.037±0.00394	0.0505±0.0127	0.0505±0.00614	0.13±0.00312	0.159±0.0087	0.177±0.00777	0.159±0.00216	0.192±0.0101	0.168±0.00477	0.155±0.0099	0.199±0.00489	0.175±0.00983
3-Hexen-1-ol, (Z)-	Alcohol	C6H12O	928-96-1	856.478405315615	67	82	0.0168±0.000497	0.017±0.000745	0.0135±0.00147	0.0168±0.000359	0.0178±0.00105	0.0157±0.00035	0.0148±0.000825	0.0165±0.000436	0.0155±0.000472	0.0155±0.000106	0.0165±0.000292	0.0162±0.000625
Bicyclo[4.1.0]hept-2-ene, 3,7,7-trimethyl-, (1S-cis)-	Terpenoids	C10H16	4497-92-1	985	79	121	0.00516±0.00045	0.00493±0.000816	0.00267±0.000405	0.00482±0.000165	0.00554±0.000651	0.0277±0.000939	0.000179±0.00000467	0.00892±0.000846	0.00321±0.0000694	0.00259±0.000217	0.00188±0.000289	0.000655±0.000423
(+)-4-Carene	Terpenoids	C10H16	29050-33-7	1009	79	121	0.00516±0.00045	0.00493±0.000816	0.00267±0.000405	0.00482±0.000165	0.00554±0.000651	0.0277±0.000939	0.000179±0.00000467	0.00892±0.000846	0.00321±0.0000694	0.00259±0.000217	0.00188±0.000289	0.000655±0.000423
(+)-3-Carene	Terpenoids	C10H16	498-15-7	1010	79	121	0.00516±0.00045	0.00493±0.000816	0.00267±0.000405	0.00482±0.000165	0.00554±0.000651	0.0277±0.000939	0.000179±0.00000467	0.00892±0.000846	0.00321±0.0000694	0.00259±0.000217	0.00188±0.000289	0.000655±0.000423
Pyridine, 3-methyl-	Heterocyclic compound	C6H7N	108-99-6	864	93	66	0.00853±0.00072	0.00853±0.000342	0.00674±0.000638	0.00846±0.000384	0.00806±0.000716	0.00799±0.000437	0.00762±0.000185	0.00774±0.000453	0.00771±0.000254	0.0079±0.0000648	0.00787±0.000267	0.00813±0.000233
Butanoic acid, 3-methyl-, 3,7-dimethyl-2,6-octadienyl ester, (Z)-	Ester	C15H26O2	3915-83-1	1582	136	121	0.00198±0.000223	0.00171±0.000565	0.00204±0.00026	0.0016±0.000196	0.0116±0.000646	0.00111±0.000335	0.000828±0.000217	0.000436±0.000365	0.00109±0.000187	0.00272±0.000352	0.00363±0.000536	0.0000781±0.00000211
Butanoic acid, 2-methyl-, 3,7-dimethyl-2,6-octadienyl ester, (E)-	Ester	C15H26O2	68705-63-5	1596	136	121	0.00198±0.000223	0.00171±0.000565	0.00204±0.00026	0.0016±0.000196	0.0116±0.000646	0.00111±0.000335	0.000828±0.000217	0.000436±0.000365	0.00109±0.000187	0.00272±0.000352	0.00363±0.000536	0.0000781±0.00000211
Geranyl isovalerate	Ester	C15H26O2	109-20-6	1606	136	121	0.00198±0.000223	0.00171±0.000565	0.00204±0.00026	0.0016±0.000196	0.0116±0.000646	0.00111±0.000335	0.000828±0.000217	0.000436±0.000365	0.00109±0.000187	0.00272±0.000352	0.00363±0.000536	0.0000781±0.00000211
Benzaldehyde, 3-methyl-	Aldehyde	C8H8O	620-23-5	1070.1173959445	91	119	0.0547±0.00178	0.0608±0.00369	0.0671±0.00429	0.0736±0.00336	0.0871±0.00585	0.045±0.00307	0.0601±0.001	0.131±0.00886	0.0628±0.00118	0.0798±0.00708	0.0376±0.00269	0.0444±0.00179
o-Toluidine	Amine	C7H9N	95-53-4	1072	106	107	0.0537±0.0327	0.0972±0.0105	0.0994±0.023	0.175±0.0667	0.128±0.0296	0.091±0.0201	0.153±0.00847	0.172±0.0347	0.0588±0.00447	0.125±0.0265	0.0255±0.00171	0.0201±0.000983
3-Hexen-1-ol, acetate, (E)-	Ester	C8H14O2	3681-82-1	1005	82	67	0.0404±0.000442	0.0875±0.00275	0.0405±0.00179	0.0262±0.00157	0.0474±0.00184	0.0351±0.00179	0.0516±0.0053	0.238±0.0111	0.0492±0.000656	0.0363±0.000544	0.0705±0.00387	0.0649±0.00394
2-Octanol, (S)-	Alcohol	C8H18O	6169-06-8	994	55	45	0.116±0.0102	0.148±0.00601	0.0482±0.00319	0.0235±0.00368	0.0187±0.00143	0.0148±0.000598	0.0133±0.0104	0.192±0.00977	0.0142±0.00082	0.0191±0.00071	0.00972±0.000875	0.00953±0.000953
Bicyclo[3.1.1]heptane, 6,6-dimethyl-2-methylene-, (1S)-	Terpenoids	C10H16	18172-67-3	979.707876890976	41	93	1.64±0.0335	2.31±0.0504	0.509±0.0142	0.379±0.0105	0.324±0.0359	0.301±0.0234	0.492±0.0321	0.541±0.0446	0.397±0.0312	0.487±0.0198	0.26±0.0183	0.278±0.0571
Benzene, (1-methylpropyl)-	Aromatics	C10H14	135-98-8	1001	91	134	0.00831±0.00106	0.009±0.000525	0.0107±0.000939	0.01±0.000773	0.0169±0.000571	0.0128±0.000335	0.00931±0.00168	0.0484±0.00231	0.0135±0.00125	0.0125±0.00121	0.01±0.000408	0.0131±0.00146
Butanoic acid, 2-methyl-, pentyl ester	Ester	C10H20O2	68039-26-9	1142	103	57	0.451±0.0156	0.4±0.0172	0.541±0.0811	0.616±0.0324	0.326±0.0365	0.345±0.0371	0.326±0.0262	0.597±0.101	0.0163±0.000193	0.552±0.0154	0.00973±0.000449	0.00926±0.00109
2H-Pyran, tetrahydro-4-methyl-2-(2-methyl-1-propenyl)-	Terpenoids	C10H18O	16409-43-1	1112.95503211991	139	69	0.0019±0.00152	0.0021±0.00037	0.0202±0.000154	0.00845±0.000256	0.00198±0.000287	0.000151±0.00000387	0.00122±0.000402	0.000794±0.000549	0.00345±0.000281	0.00163±0.000283	0.000154±0.00000191	0.000147±0.00000396
trans-Rose oxide	Terpenoids	C10H18O	876-18-6	1121	139	69	0.0019±0.00152	0.0021±0.00037	0.0202±0.000154	0.00845±0.000256	0.00198±0.000287	0.000151±0.00000387	0.00122±0.000402	0.000794±0.000549	0.00345±0.000281	0.00163±0.000283	0.000154±0.00000191	0.000147±0.00000396
2-Furanmethanol, 5-ethenyltetrahydro-.alpha.,.alpha.,5-trimethyl-, cis-	Alcohol	C10H18O2	5989-33-3	1074	59	94	0.0367±0.000916	0.0288±0.000983	0.0297±0.00117	0.0177±0.000288	0.0306±0.0086	0.0267±0.000423	0.0272±0.00203	0.0565±0.00862	0.0475±0.00526	0.0228±0.0176	0.036±0.000694	0.0383±0.00492
1-(6-Methyl-2-pyrazinyl)-1-ethanone	Ketone	C7H8N2O	22047-26-3	1092	66	93	0.0298±0.00122	0.0307±0.00152	0.0249±0.000309	0.0227±0.000744	0.0268±0.00145	0.0308±0.00236	0.0278±0.000508	0.0256±0.00126	0.0284±0.000706	0.0263±0.00107	0.0303±0.000198	0.0302±0.00118
Butanoic acid, 2-amino-, (S)-	Acid	C4H9NO2	1492-24-6	1296	54	43	0.00615±0.000359	0.00651±0.000237	0.00695±0.000165	0.004±0.000789	0.00949±0.000196	0.00706±0.0000388	0.0167±0.00198	0.383±0.0317	0.0182±0.00069	0.00939±0.000342	0.0102±0.000451	0.0104±0.000268
Butanoic acid, 2-amino-, (R)-	Acid	C4H9NO2	2623-91-8	1296	54	43	0.00615±0.000359	0.00651±0.000237	0.00695±0.000165	0.004±0.000789	0.00949±0.000196	0.00706±0.0000388	0.0167±0.00198	0.383±0.0317	0.0182±0.00069	0.00939±0.000342	0.0102±0.000451	0.0104±0.000268
2-Buten-1-ol, 3-methyl-, acetate	Ester	C7H12O2	1191-16-8	918	71	68	0.0067±0.00423	0.000277±0.00000689	0.0253±0.0086	0.0308±0.00547	0.0173±0.00213	0.02±0.00625	0.00166±0.00027	0.0111±0.00483	0.000254±0.00000379	0.0114±0.00238	0.000266±0.00000329	0.000253±0.00000683
2-Nonen-1-ol, (E)-	Alcohol	C9H18O	31502-14-4	1168.12834224599	79	82	0.0257±0.00185	0.0266±0.000558	0.0481±0.00481	0.0212±0.002	0.0304±0.000852	0.0364±0.00447	0.0286±0.00288	0.158±0.00848	0.0148±0.0017	0.0277±0.00103	0.0198±0.00134	0.0136±0.000872
D-Verbenone	Terpenoids	C10H14O	18309-32-5	1228	91	107	0.0728±0.00259	0.0905±0.00425	0.0611±0.00294	0.0702±0.00321	0.147±0.00648	0.0849±0.00359	0.0508±0.00262	0.0568±0.00154	0.0749±0.00331	0.0776±0.00182	0.106±0.00173	0.0759±0.00275
Dihydro-3-(2H)-thiophenone	Ketone	C4H6OS	1003-04-9	964	102	46	0.0106±0.000117	0.00809±0.000214	0.00785±0.000865	0.00745±0.000203	0.00452±0.000223	0.00703±0.000302	0.0015±0.0000124	0.00466±0.000389	0.00301±0.000255	0.00827±0.0000334	0.00242±0.0000576	0.00483±0.000381
p-Cresol	Phenol	C7H8O	106-44-5	1073.39055793991	108	107	0.0377±0.00144	0.0383±0.001	0.00513±0.000722	0.0071±0.000306	0.0527±0.00148	0.231±0.00729	0.0368±0.00227	0.076±0.00392	0.0848±0.00474	0.0412±0.00106	0.0655±0.00234	0.0268±0.000844
Pyrazine, 2-ethyl-3,5-dimethyl-	Heterocyclic compound	C8H12N2	13925-07-0	1084	135	136	0.304±0.00765	0.503±0.0104	0.424±0.015	0.0844±0.00433	0.195±0.0023	0.471±0.0145	1.29±0.00282	1.15±0.0518	0.424±0.0161	0.285±0.00547	0.129±0.00166	0.299±0.0126
Pyrazine, 2,6-diethyl-	Heterocyclic compound	C8H12N2	13067-27-1	1084	135	136	0.304±0.00765	0.503±0.0104	0.424±0.015	0.0844±0.00433	0.195±0.0023	0.471±0.0145	1.29±0.00282	1.15±0.0518	0.424±0.0161	0.285±0.00547	0.129±0.00166	0.299±0.0126
1,3-Cyclohexadiene, 5-(1,5-dimethyl-4-hexenyl)-2-methyl-, [S-(R*,S*)]-	Terpenoids	C15H24	495-60-3	1495	119	93	0.0169±0.00099	0.0109±0.00078	0.00469±0.000952	0.00364±0.000553	0.00796±0.000849	0.00563±0.000708	0.00425±0.00131	0.00785±0.000553	0.00355±0.000226	0.00525±0.0015	0.00414±0.000517	0.00363±0.000318
3-Pentenoic acid, 4-methyl-	Acid	C6H10O2	504-85-8	989	59	99	0.248±0.00483	0.368±0.00698	0.0696±0.00112	0.0441±0.000565	0.118±0.0118	0.0525±0.00471	0.00669±0.000175	0.0672±0.00578	0.00628±0.0000935	0.00642±0.000111	0.0369±0.00374	0.0413±0.0101
4-Pyridinecarboxylic acid, ethyl ester	Ester	C8H9NO2	1570-45-2	1201	106	78	0.000652±0.00000765	0.00345±0.000285	0.00567±0.000335	0.00433±0.000317	0.0107±0.000995	0.00845±0.00688	0.00397±0.000274	0.000649±0.0000128	0.00583±0.00458	0.000622±0.0000108	0.03±0.00121	0.000605±0.0000163
Undecane, 3,9-dimethyl-	Hydrocarbons	C13H28	17301-31-4	1240	99	85	0.00148±0.000316	0.00628±0.000613	0.00392±0.00232	0.00737±0.000449	0.00781±0.00137	0.00633±0.00218	0.00481±0.000243	0.00502±0.000642	0.0043±0.000308	0.00411±0.000295	0.00386±0.000852	0.00439±0.000531
Naphthalene, 2,7-dimethyl-	Aromatics	C12H12	582-16-1	1402	156	141	0.0205±0.00153	0.0217±0.0018	0.0241±0.000829	0.0499±0.00144	0.398±0.0168	0.0233±0.00257	0.0212±0.000111	0.0167±0.000963	0.0343±0.00192	0.0466±0.0014	0.0495±0.00268	0.0295±0.000623
Naphthalene, 2,6-dimethyl-	Aromatics	C12H12	581-42-0	1411.85567010309	156	141	0.0205±0.00153	0.0217±0.0018	0.0241±0.000829	0.0499±0.00144	0.398±0.0168	0.0233±0.00257	0.0212±0.000111	0.0167±0.000963	0.0343±0.00192	0.0466±0.0014	0.0495±0.00268	0.0295±0.000623
Benzofuran, 7-methyl-	Heterocyclic compound	C9H8O	17059-52-8	1107	131	132	0.00217±0.000252	0.00252±0.00021	0.00238±0.000223	0.00589±0.00055	0.0022±0.000129	0.00894±0.000396	0.00266±0.000238	0.00539±0.000479	0.00345±0.000369	0.0076±0.000133	0.00281±0.000246	0.00218±0.000225
2,3-Butanediol, [S-(R*,R*)]-	Alcohol	C4H10O2	19132-06-0	781	57	45	0.677±0.041	0.862±0.105	0.781±0.0247	0.555±0.00841	1.48±0.0449	0.618±0.0227	1.58±0.0191	14.8±0.528	0.54±0.0643	0.974±0.0682	0.565±0.0478	0.476±0.01
2,3-Butanediol, [R-(R*,R*)]-	Alcohol	C4H10O2	24347-58-8	781	57	45	0.677±0.041	0.862±0.105	0.781±0.0247	0.555±0.00841	1.48±0.0449	0.618±0.0227	1.58±0.0191	14.8±0.528	0.54±0.0643	0.974±0.0682	0.565±0.0478	0.476±0.01
Ethylbenzene	Aromatics	C8H10	100-41-4	862.671719564188	91	106	0.152±0.0052	0.164±0.0069	0.139±0.00423	0.223±0.00698	0.175±0.00414	0.152±0.00411	0.154±0.00251	0.188±0.00803	0.158±0.00102	0.127±0.00343	0.137±0.00356	0.125±0.00371
p-Xylene	Aromatics	C8H10	106-42-3	871.103742302226	91	106	0.152±0.0052	0.164±0.0069	0.139±0.00423	0.223±0.00698	0.175±0.00414	0.152±0.00411	0.154±0.00251	0.188±0.00803	0.158±0.00102	0.127±0.00343	0.137±0.00356	0.125±0.00371
1-Hexen-3-one	Ketone	C6H10O	1629-60-3	775	98	55	0.00982±0.0002	0.0081±0.000436	0.00975±0.000555	0.00674±0.000375	0.00958±0.000933	0.00678±0.000243	0.00843±0.000439	0.0207±0.000448	0.00674±0.000114	0.00637±0.000701	0.00564±0.000178	0.0059±0.000113
Butanoic acid, 2-methyl-, 2-methylpropyl ester	Ester	C9H18O2	2445-67-2	1004	85	57	0.017±0.00172	0.0301±0.000999	0.0201±0.00132	0.00859±0.0018	0.025±0.000738	0.0143±0.00152	0.0239±0.0018	0.142±0.0075	0.0234±0.000588	0.0199±0.000595	0.0386±0.000683	0.0354±0.00206
endo-Borneol	Terpenoids	C10H18O	507-70-0	1170.4157782516	95	110	0.0826±0.000904	0.0725±0.00545	0.0223±0.000371	0.0198±0.00164	0.0222±0.00153	0.0224±0.000384	0.0153±0.00111	0.0619±0.00106	0.0547±0.00413	0.0239±0.00278	0.039±0.00416	0.024±0.00114
L-Fenchone	Terpenoids	C10H16O	7787-20-4	1103	80	69	0.00954±0.000643	0.00991±0.00056	0.0127±0.0014	0.00937±0.000165	0.0177±0.00151	0.0111±0.000418	0.00972±0.00061	0.0309±0.00249	0.0132±0.000794	0.0128±0.000366	0.0176±0.00144	0.0204±0.000916
Undecane, 4,6-dimethyl-	Hydrocarbons	C13H28	17312-82-2	1196	71	57	0.383±0.0648	0.768±0.104	0.651±0.181	0.657±0.0332	0.668±0.0803	0.654±0.149	0.417±0.0116	0.345±0.00665	0.544±0.0147	0.671±0.00326	0.428±0.0501	0.456±0.0161
Undecane, 4,7-dimethyl-	Hydrocarbons	C13H28	17301-32-5	1207	71	57	0.056±0.00212	0.055±0.00725	0.0709±0.00359	0.0396±0.00135	0.0552±0.00403	0.0495±0.00446	0.0326±0.000859	0.0685±0.00437	0.0446±0.00113	0.0593±0.00241	0.0413±0.00149	0.0525±0.00132
Undecane, 3,5-dimethyl-	Hydrocarbons	C13H28	17312-81-1	1207	71	57	0.056±0.00212	0.055±0.00725	0.0709±0.00359	0.0396±0.00135	0.0552±0.00403	0.0495±0.00446	0.0326±0.000859	0.0685±0.00437	0.0446±0.00113	0.0593±0.00241	0.0413±0.00149	0.0525±0.00132
Undecane, 2,4-dimethyl-	Hydrocarbons	C13H28	17312-80-0	1208	71	57	0.056±0.00212	0.055±0.00725	0.0709±0.00359	0.0396±0.00135	0.0552±0.00403	0.0495±0.00446	0.0326±0.000859	0.0685±0.00437	0.0446±0.00113	0.0593±0.00241	0.0413±0.00149	0.0525±0.00132
Undecane, 2,5-dimethyl-	Hydrocarbons	C13H28	17301-22-3	1210	57	71	0.0678±0.00378	0.0755±0.00787	0.0738±0.0109	0.0595±0.00243	0.0596±0.00297	0.0939±0.0108	0.0564±0.00176	0.0856±0.00796	0.0803±0.00133	0.0957±0.00242	0.0617±0.00573	0.0639±0.00149
Undecane, 3,6-dimethyl-	Hydrocarbons	C13H28	17301-28-9	1210	57	71	0.0678±0.00378	0.0755±0.00787	0.0738±0.0109	0.0595±0.00243	0.0596±0.00297	0.0939±0.0108	0.0564±0.00176	0.0856±0.00796	0.0803±0.00133	0.0957±0.00242	0.0617±0.00573	0.0639±0.00149
Undecane, 4,8-dimethyl-	Hydrocarbons	C13H28	17301-33-6	1212	57	71	0.0678±0.00378	0.0755±0.00787	0.0738±0.0109	0.0595±0.00243	0.0596±0.00297	0.0939±0.0108	0.0564±0.00176	0.0856±0.00796	0.0803±0.00133	0.0957±0.00242	0.0617±0.00573	0.0639±0.00149
Undecane, 4,4-dimethyl-	Hydrocarbons	C13H28	17312-68-4	1216	57	71	0.0678±0.00378	0.0755±0.00787	0.0738±0.0109	0.0595±0.00243	0.0596±0.00297	0.0939±0.0108	0.0564±0.00176	0.0856±0.00796	0.0803±0.00133	0.0957±0.00242	0.0617±0.00573	0.0639±0.00149
1H-3a,7-Methanoazulene, octahydro-3,8,8-trimethyl-6-methylene-, [3R-(3.alpha.,3a.beta.,7.beta.,8a.alpha.)]-	Terpenoids	C15H24	546-28-1	1421	161	105	0.00601±0.000498	0.00653±0.000459	0.0037±0.000388	0.00217±0.000268	0.0167±0.00113	0.0048±0.000498	0.00344±0.000327	0.00285±0.000587	0.0114±0.000668	0.019±0.000811	0.00503±0.000429	0.00494±0.000155
1H-Cyclopropa[a]naphthalene, 1a,2,3,5,6,7,7a,7b-octahydro-1,1,7,7a-tetramethyl-, [1aR-(1a.alpha.,7.alpha.,7a.alpha.,7b.alpha.)]-	Terpenoids	C15H24	17334-55-3	1432	161	105	0.00601±0.000498	0.00653±0.000459	0.0037±0.000388	0.00217±0.000268	0.0167±0.00113	0.0048±0.000498	0.00344±0.000327	0.00285±0.000587	0.0114±0.000668	0.019±0.000811	0.00503±0.000429	0.00494±0.000155
(1R,2S,6S,7S,8S)-8-Isopropyl-1-methyl-3-methylenetricyclo[4.4.0.02,7]decane-rel-	Terpenoids	C15H24	18252-44-3	1432	161	105	0.00601±0.000498	0.00653±0.000459	0.0037±0.000388	0.00217±0.000268	0.0167±0.00113	0.0048±0.000498	0.00344±0.000327	0.00285±0.000587	0.0114±0.000668	0.019±0.000811	0.00503±0.000429	0.00494±0.000155
2,6-Xylidine	Amine	C8H11N	87-62-7	1170.04264392324	121	120	0.00536±0.000332	0.0041±0.000316	0.00355±0.000473	0.00305±0.000518	0.0129±0.00112	0.0266±0.00113	0.00748±0.000489	0.0325±0.00115	0.0151±0.000496	0.0128±0.000684	0.00918±0.000545	0.00925±0.00111
Phenol, 3,5-dimethyl-	Phenol	C8H10O	108-68-9	1171	122	107	0.00431±0.000547	0.00411±0.000182	0.00288±0.000395	0.0036±0.000355	0.0131±0.00238	0.0739±0.00466	0.0116±0.000876	0.0275±0.00152	0.0258±0.000885	0.0144±0.00059	0.0228±0.000902	0.016±0.000734
Phenol, 3-chloro-	Phenol	C6H5ClO	108-43-0	1203	129	130	0.0115±0.000677	0.00811±0.000413	0.0055±0.000567	0.00583±0.000281	0.00995±0.00119	0.0159±0.00119	0.00488±0.000465	0.0073±0.000354	0.00902±0.00168	0.00701±0.000434	0.0256±0.00104	0.00819±0.000572
(1R)-cis-Verbenol	Terpenoids	C10H16O	13040-03-4	1140	59	94	0.00182±0.0014	0.000226±0.00000561	0.00192±0.000227	0.00167±0.0000679	0.00764±0.0015	0.00524±0.0013	0.000221±0.00000576	0.0241±0.00084	0.00738±0.00203	0.00139±0.000121	0.00118±0.00101	0.00618±0.000392
Propanoic acid, 2-hydroxy-, methyl ester, (S)-	Ester	C4H8O3	27871-49-4	740	61	45	0.00851±0.000481	0.00864±0.000147	0.00827±0.000259	0.0104±0.00057	0.0113±0.00101	0.009±0.00125	0.00876±0.000688	0.00982±0.00148	0.00907±0.00015	0.01±0.000206	0.00927±0.0000913	0.00936±0.00105
Cyclohexanol, 2-methyl-5-(1-methylethenyl)-	Terpenoids	C10H18O	619-01-2	1196	93	121	0.0126±0.00192	0.0179±0.000684	0.0103±0.00154	0.0173±0.000365	0.0448±0.00335	0.0522±0.00184	0.122±0.00292	0.116±0.00626	0.0854±0.00546	0.0508±0.00286	0.0739±0.00138	0.0655±0.00373
cis-Dihydrocarvone	Terpenoids	C10H16O	3792-53-8	1195	120	135	0.00167±0.000335	0.00185±0.000261	0.00227±0.000442	0.00248±0.00013	0.00615±0.000453	0.00397±0.000301	0.00445±0.000338	0.0182±0.0014	0.0073±0.000163	0.00541±0.000198	0.00224±0.000285	0.00218±0.000284
(3R,6R)-2,2,6-Trimethyl-6-vinyltetrahydro-2H-pyran-3-ol	Heterocyclic compound	C10H18O2	14009-71-3	1171	68	59	0.421±0.0323	0.281±0.0116	0.238±0.0254	0.173±0.0121	0.346±0.0205	0.357±0.0224	0.298±0.00738	0.323±0.0125	0.209±0.00834	0.333±0.0211	0.21±0.0046	0.112±0.00831
(3R,6S)-2,2,6-Trimethyl-6-vinyltetrahydro-2H-pyran-3-ol	Heterocyclic compound	C10H18O2	39028-58-5	1173	68	59	0.421±0.0323	0.281±0.0116	0.238±0.0254	0.173±0.0121	0.346±0.0205	0.357±0.0224	0.298±0.00738	0.323±0.0125	0.209±0.00834	0.333±0.0211	0.21±0.0046	0.112±0.00831
Butanoic acid, 2-methyl-, 2-methylbutyl ester	Ester	C10H20O2	2445-78-5	1105	103	70	0.0111±0.000419	0.0139±0.00036	0.000879±0.0000798	0.0145±0.00108	0.00971±0.00048	0.0031±0.000493	0.00336±0.000188	0.0309±0.00268	0.000777±0.000204	0.00237±0.000275	0.000805±0.000205	0.000408±0.000275
Naphthalene, decahydro-4a-methyl-1-methylene-7-(1-methylethylidene)-, (4aR-trans)-	Terpenoids	C15H24	515-17-3	1479	189	133	0.0179±0.000723	0.0129±0.00264	0.00492±0.00069	0.000337±0.0000081	0.0113±0.00248	0.00771±0.000805	0.000307±0.00000801	0.00169±0.000144	0.00525±0.000897	0.00667±0.000245	0.00728±0.000197	0.00583±0.000744
Naphthalene, 1,2,4a,5,8,8a-hexahydro-4,7-dimethyl-1-(1-methylethyl)-, (1.alpha.,4a.beta.,8a.alpha.)-(.+/-.)-	Terpenoids	C15H24	5951-61-1	1482	189	133	0.0179±0.000723	0.0129±0.00264	0.00492±0.00069	0.000337±0.0000081	0.0113±0.00248	0.00771±0.000805	0.000307±0.00000801	0.00169±0.000144	0.00525±0.000897	0.00667±0.000245	0.00728±0.000197	0.00583±0.000744
4a,8-Dimethyl-2-(prop-1-en-2-yl)-1,2,3,4,4a,5,6,7-octahydronaphthalene	Terpenoids	C15H24	103827-22-1	1492	189	133	0.0179±0.000723	0.0129±0.00264	0.00492±0.00069	0.000337±0.0000081	0.0113±0.00248	0.00771±0.000805	0.000307±0.00000801	0.00169±0.000144	0.00525±0.000897	0.00667±0.000245	0.00728±0.000197	0.00583±0.000744
Butanoic acid, 2-methyl-, phenylmethyl ester	Ester	C12H16O2	56423-40-6	1392	91	108	0.0151±0.00219	0.0128±0.00226	0.00684±0.00105	0.00513±0.00126	0.0165±0.00119	0.00626±0.0016	0.00255±0.00064	0.00555±0.00185	0.00515±0.00101	0.00807±0.00132	0.00419±0.000306	0.0039±0.000778
Butanoic acid, 3-methyl-, phenylmethyl ester	Ester	C12H16O2	103-38-8	1396	91	108	0.0151±0.00219	0.0128±0.00226	0.00684±0.00105	0.00513±0.00126	0.0165±0.00119	0.00626±0.0016	0.00255±0.00064	0.00555±0.00185	0.00515±0.00101	0.00807±0.00132	0.00419±0.000306	0.0039±0.000778
2,4-Undecadienal, (E,E)-	Aldehyde	C11H18O	30361-29-6	1430	81	41	0.022±0.0034	0.014±0.00245	0.0033±0.000329	0.00119±0.000166	0.00369±0.000275	0.028±0.00265	0.00398±0.00103	0.00108±0.000974	0.002±0.000457	0.00444±0.000888	0.00627±0.0011	0.0015±0.000146
1,3-Octadiene	Hydrocarbons	C8H14	1002-33-1	827	67	81	0.185±0.00397	0.49±0.0282	0.0226±0.000741	0.027±0.00132	0.0162±0.000785	0.0416±0.00105	0.0197±0.00149	0.0379±0.00302	0.0397±0.00171	0.0195±0.000861	0.0214±0.000204	0.0233±0.00106
2-Octenoic acid, ethyl ester	Ester	C10H18O2	2351-90-8	1243	55	125	0.401±0.0131	0.404±0.0215	0.381±0.0245	0.382±0.0135	0.388±0.0283	0.431±0.0179	0.368±0.00875	0.453±0.00432	0.396±0.0162	0.396±0.0096	0.446±0.0138	0.432±0.0272
Phenol, 2,4-dimethyl-	Phenol	C8H10O	105-67-9	1147.98927613941	107	122	0.00601±0.000603	0.00527±0.000326	0.00427±0.000381	0.00313±0.000763	0.0112±0.000472	0.0944±0.00455	0.0101±0.000527	0.0205±0.00101	0.0208±0.00169	0.0105±0.00063	0.0209±0.000547	0.0146±0.0017
Phenol, 4-ethyl-	Phenol	C8H10O	123-07-9	1165.40106951872	107	122	0.00601±0.000603	0.00527±0.000326	0.00427±0.000381	0.00313±0.000763	0.0112±0.000472	0.0944±0.00455	0.0101±0.000527	0.0205±0.00101	0.0208±0.00169	0.0105±0.00063	0.0209±0.000547	0.0146±0.0017
2-Heptenal, (Z)-	Aldehyde	C7H12O	57266-86-1	958	41	83	0.0349±0.000711	0.034±0.00216	0.013±0.00195	0.0133±0.000587	0.018±0.000485	0.0216±0.00316	0.0873±0.0516	0.00217±0.0000428	0.0396±0.00107	0.0202±0.000189	0.0428±0.000625	0.0353±0.00145
Pyrazine, 2,5-diethyl-	Heterocyclic compound	C8H12N2	13238-84-1	1091	121	135	0.073±0.00222	0.0646±0.00164	0.0433±0.00145	0.0356±0.00096	0.0919±0.0013	0.0312±0.000471	0.0449±0.00059	0.0317±0.00162	0.0472±0.00168	0.041±0.00044	0.0698±0.00108	0.112±0.00521
(1R)-2,6,6-Trimethylbicyclo[3.1.1]hept-2-ene	Terpenoids	C10H16	7785-70-8	936.472424557752	93	91	0.0231±0.000811	0.0235±0.00174	0.0121±0.00139	0.0306±0.00282	0.024±0.0013	0.0909±0.00353	0.00686±0.000163	0.00808±0.000531	0.0667±0.00296	0.0189±0.000211	0.014±0.00117	0.0226±0.00734
(1S)-2,6,6-Trimethylbicyclo[3.1.1]hept-2-ene	Terpenoids	C10H16	7785-26-4	936.524453694069	93	91	0.0231±0.000811	0.0235±0.00174	0.0121±0.00139	0.0306±0.00282	0.024±0.0013	0.0909±0.00353	0.00686±0.000163	0.00808±0.000531	0.0667±0.00296	0.0189±0.000211	0.014±0.00117	0.0226±0.00734
3,7-Octadiene-2,6-diol, 2,6-dimethyl-	Alcohol	C10H18O2	13741-21-4	1193	55	85	0.0703±0.0092	0.14±0.0215	0.122±0.0314	0.118±0.00443	0.125±0.0118	0.122±0.0258	0.0842±0.00242	0.071±0.00125	0.103±0.00715	0.123±0.00102	0.0819±0.014	0.0914±0.00207
Pyrazine, 2,5-dimethyl-	Heterocyclic compound	C6H8N2	123-32-0	909.285341679708	108	42	4.83±0.133	10.3±0.32	0.411±0.0114	0.476±0.00567	0.417±0.00754	1.51±0.0352	1.39±0.0188	3.04±0.18	0.742±0.025	0.444±0.00667	0.318±0.00668	0.499±0.0231
4-Heptenal, (E)-	Aldehyde	C7H12O	929-22-6	905	41	68	0.00847±0.00107	0.0109±0.000198	0.0115±0.000511	0.00772±0.0000888	0.0224±0.000116	0.0156±0.000786	0.0221±0.00102	0.168±0.00586	0.0184±0.000932	0.0185±0.000556	0.0137±0.000269	0.0169±0.000946
(1S,4S,4aS)-1-Isopropyl-4,7-dimethyl-1,2,3,4,4a,5-hexahydronaphthalene	Terpenoids	C15H24	267665-20-3	1458	161	105	0.0567±0.0058	0.0368±0.007	0.0182±0.00682	0.0134±0.00101	0.0359±0.00253	0.0235±0.00253	0.026±0.00224	0.0319±0.00274	0.0235±0.000996	0.0217±0.00256	0.0183±0.00124	0.0118±0.000495
4-Aminobenzoic acid	Acid	C7H7NO2	150-13-0	1547	120	137	0.00517±0.000851	0.00409±0.000372	0.00136±0.000509	0.000145±0.00000349	0.00476±0.000592	0.00163±0.000215	0.000805±0.000139	0.00594±0.000841	0.00148±0.0000814	0.00241±0.000164	0.00208±0.000193	0.00234±0.000206
Cyclopentanone, 2-methyl-	Ketone	C6H10O	1120-72-5	846	42	69	0.234±0.0126	0.236±0.00669	0.18±0.00897	0.23±0.00753	0.219±0.0137	0.215±0.00638	0.218±0.00565	0.21±0.00553	0.223±0.0151	0.215±0.0063	0.233±0.0113	0.232±0.00685
1-Butanol, 2-methyl-, acetate	Ester	C7H14O2	624-41-9	880.401529636711	70	55	0.0031±0.00056	0.000134±0.00000334	0.00218±0.000969	0.00105±0.000333	0.0172±0.000179	0.025±0.00489	0.0174±0.00195	0.0434±0.00341	0.0106±0.00115	0.00831±0.00125	0.00562±0.000786	0.00804±0.0032
Cyclohexanol, 1-methyl-4-(1-methylethylidene)-, acetate	Ester	C12H20O2	10235-63-9	1341	121	136	0.187±0.0033	0.113±0.00734	0.0685±0.00037	0.0561±0.0024	0.142±0.00414	0.0149±0.00147	0.0207±0.000711	0.0127±0.00129	0.0249±0.000764	0.025±0.00105	0.0295±0.00118	0.0183±0.00125
(1R,5S)-1,8-Dimethyl-4-(propan-2-ylidene)spiro[4.5]dec-7-ene	Terpenoids	C15H24	28400-12-6	1515	136	121	0.00106±0.000122	0.00129±0.000217	0.000823±0.000173	0.000119±0.00000286	0.00123±0.000812	0.00196±0.000259	0.00433±0.000417	0.00202±0.000464	0.00235±0.000307	0.00204±0.000104	0.00324±0.000272	0.00411±0.0000327
2-Undecenal, E-	Aldehyde	C11H20O	53448-07-0	1366	70	41	0.0164±0.00222	0.0183±0.00318	0.0202±0.00267	0.00699±0.000396	0.0529±0.00411	0.0165±0.000499	0.0964±0.00285	0.35±0.0244	0.0361±0.00216	0.0241±0.000707	0.0192±0.00064	0.015±0.00076
Naphthalene, 1-methyl-	Aromatics	C11H10	90-12-0	1307	142	141	0.108±0.000859	0.141±0.00545	0.136±0.00212	0.308±0.0155	1.85±0.0785	0.117±0.00727	0.123±0.00211	0.0934±0.00439	0.322±0.0135	0.196±0.00391	0.158±0.00306	0.116±0.00783
Germacrene D	Terpenoids	C15H24	23986-74-5	1481	161	105	0.0237±0.00325	0.017±0.00325	0.00678±0.000576	0.0023±0.000167	0.0159±0.00105	0.00414±0.00049	0.00213±0.000447	0.006±0.00184	0.01±0.00214	0.0111±0.000432	0.00802±0.00095	0.00598±0.000786
(+)-epi-Bicyclosesquiphellandrene	Terpenoids	C15H24	54274-73-6	1482	161	105	0.0237±0.00325	0.017±0.00325	0.00678±0.000576	0.0023±0.000167	0.0159±0.00105	0.00414±0.00049	0.00213±0.000447	0.006±0.00184	0.01±0.00214	0.0111±0.000432	0.00802±0.00095	0.00598±0.000786
Naphthalene, 1,2,4a,5,6,8a-hexahydro-4,7-dimethyl-1-(1-methylethyl)-, (1.alpha.,4a.alpha.,8a.alpha.)-	Terpenoids	C15H24	31983-22-9	1496	161	105	0.0178±0.00126	0.013±0.00241	0.00516±0.000169	0.00269±0.000688	0.00603±0.000475	0.00584±0.00102	0.00262±0.000126	0.00282±0.000303	0.00415±0.00103	0.0066±0.000443	0.0039±0.000768	0.003±0.000357
Pyridine, 3-phenyl-	Heterocyclic compound	C11H9N	1008-88-4	1467	127	154	0.000669±0.00000785	0.0108±0.000351	0.00649±0.00315	0.0116±0.00182	0.0123±0.00203	0.00844±0.003	0.00454±0.000562	0.00376±0.000442	0.00341±0.000108	0.0068±0.000961	0.00376±0.00031	0.00664±0.000685
exo-7-(trans-1-Propenyl)bicyclo[4.2.0]oct-1(2)-ene	Hydrocarbons	C11H16	107983-42-6	1172	91	105	0.00435±0.00177	0.00523±0.00119	0.00576±0.000965	0.00552±0.00148	0.00799±0.000551	0.0357±0.000507	0.00516±0.00127	0.0163±0.00167	0.0237±0.00189	0.0151±0.000589	0.0122±0.000779	0.0209±0.000573
Cyclohexanone, 5-methyl-2-(1-methylethyl)-, (2R-cis)-	Ketone	C10H18O	1196-31-2	1157	112	69	0.00774±0.000507	0.00783±0.000149	0.0158±0.00221	0.00501±0.000188	0.00926±0.000706	0.00668±0.0007	0.00791±0.000823	0.0366±0.0032	0.00598±0.000788	0.00746±0.000168	0.00589±0.000167	0.00507±0.000535
Cyclohexanone, 5-methyl-2-(1-methylethyl)-, cis-	Terpenoids	C10H18O	491-07-6	1164	112	69	0.00774±0.000507	0.00783±0.000149	0.0158±0.00221	0.00501±0.000188	0.00926±0.000706	0.00668±0.0007	0.00791±0.000823	0.0366±0.0032	0.00598±0.000788	0.00746±0.000168	0.00589±0.000167	0.00507±0.000535
Naphthalene, 1,2,3,4,4a,7-hexahydro-1,6-dimethyl-4-(1-methylethyl)-	Terpenoids	C15H24	16728-99-7	1533	119	105	0.0255±0.00269	0.0183±0.00373	0.00662±0.000661	0.00249±0.000571	0.0272±0.00203	0.00699±0.000495	0.0039±0.000196	0.0397±0.00509	0.00812±0.000592	0.00823±0.000581	0.0116±0.000247	0.0132±0.00111
Bicyclo[2.2.1]heptan-2-ol, 2,3,3-trimethyl-	Terpenoids	C10H18O	465-31-6	1148	111	69	0.00527±0.000644	0.00581±0.000512	0.00458±0.000723	0.00479±0.000376	0.00511±0.00031	0.00502±0.000716	0.00368±0.000265	0.00317±0.000463	0.00401±0.000699	0.00349±0.00012	0.0039±0.000236	0.0038±0.000542
2,3-Dimethyl-5-isopentylpyrazine	Heterocyclic compound	C11H18N2	18450-01-6	1332	135	122	0.00678±0.000876	0.0128±0.0005	0.0156±0.00231	0.00175±0.000835	0.00746±0.00052	0.012±0.000383	0.045±0.000299	0.0244±0.00173	0.0126±0.000887	0.00556±0.000905	0.00456±0.000981	0.0021±0.00104
Thymol	Terpenoids	C10H14O	89-83-8	1290.98272138229	135	150	5.6±0.109	5.13±0.226	2.23±0.232	2.03±0.0668	1.45±0.125	3.13±0.14	1.26±0.0214	1.76±0.0123	3.19±0.131	2.28±0.0458	5.2±0.0732	3.14±0.155
Phenol, p-tert-butyl-	Phenol	C10H14O	98-54-4	1294.21934089681	135	150	5.6±0.109	5.13±0.226	2.23±0.232	2.03±0.0668	1.45±0.125	3.13±0.14	1.26±0.0214	1.76±0.0123	3.19±0.131	2.28±0.0458	5.2±0.0732	3.14±0.155
Phenol, 2-methyl-5-(1-methylethyl)-	Terpenoids	C10H14O	499-75-2	1302.92655991165	135	150	5.6±0.109	5.13±0.226	2.23±0.232	2.03±0.0668	1.45±0.125	3.13±0.14	1.26±0.0214	1.76±0.0123	3.19±0.131	2.28±0.0458	5.2±0.0732	3.14±0.155
2,6-Octadienoic acid, 3,7-dimethyl-, methyl ester	Ester	C11H18O2	2349-14-6	1323	69	41	0.0157±0.000184	0.176±0.00228	0.0879±0.0707	0.197±0.00928	0.205±0.0302	0.17±0.0571	0.11±0.00159	0.103±0.00834	0.0884±0.00996	0.0976±0.00176	0.085±0.0141	0.127±0.00694
1,6,10-Dodecatriene, 7,11-dimethyl-3-methylene-	Terpenoids	C15H24	77129-48-7	1458	69	41	0.118±0.00332	0.0912±0.00183	0.0722±0.00661	0.048±0.00125	0.106±0.00791	0.0572±0.00488	0.0947±0.00176	0.0809±0.00521	0.166±0.00981	0.0839±0.00224	0.0795±0.00166	0.0748±0.00507
2,4-Decadienal, (E,E)-	Aldehyde	C10H16O	25152-84-5	1320.077	152	81	0.0103±0.000923	0.015±0.00148	0.0155±0.000951	0.00867±0.00119	0.0243±0.000457	0.00582±0.000921	0.0674±0.016	4.06±0.269	0.08±0.0685	0.0137±0.000767	0.000993±0.0000123	0.0422±0.00328
.alpha.-Maaliene	Terpenoids	C15H24	489-28-1	1443	107	119	0.0143±0.00152	0.0113±0.0025	0.00371±0.000526	0.000939±0.000441	0.0043±0.000407	0.00512±0.000724	0.00177±0.000206	0.000114±0.00000224	0.00216±0.000237	0.00358±0.000576	0.0162±0.0014	0.00124±0.000397
3,6-Octadien-1-ol, 3,7-dimethyl-, (Z)-	Terpenoids	C10H18O	5944-20-7	1240	93	69	0.0125±0.00141	0.0149±0.000223	0.00665±0.00164	0.00453±0.000591	0.0161±0.000659	0.0177±0.00176	0.00708±0.000656	0.000695±0.0000137	0.00897±0.00111	0.0112±0.000755	0.015±0.00158	0.00901±0.000709
Citral	Terpenoids	C10H16O	5392-40-5	1273.0415991356	69	84	0.0249±0.00214	0.0249±0.000769	0.0288±0.00168	0.0203±0.000126	0.0216±0.00202	0.0227±0.00359	0.0197±0.000844	0.0604±0.00491	0.0284±0.00115	0.0268±0.00167	0.0221±0.000175	0.0259±0.000652
Bicyclo[7.2.0]undecane, 10,10-dimethyl-2,6-bis(methylene)-, [1S-(1R*,9S*)]-	Terpenoids	C15H24	136296-38-3	1443	120	69	0.0087±0.000679	0.00637±0.00133	0.00235±0.000124	0.000805±0.0000714	0.00301±0.000405	0.00372±0.000637	0.000136±0.00000355	0.000136±0.00000268	0.00112±0.000335	0.00242±0.000278	0.0103±0.000623	0.000782±0.0000673
Pyrazine, 3,5-diethyl-2-methyl-	Heterocyclic compound	C9H14N2	18138-05-1	1162	149	150	0.0125±0.001	0.0404±0.00216	0.00772±0.000606	0.00656±0.0000975	0.0144±0.000955	0.0437±0.00192	0.0687±0.000469	0.041±0.000283	0.05±0.00193	0.0251±0.000991	0.0719±0.0012	0.393±0.0298
Ethanone, 1-(3-methylphenyl)-	Ketone	C9H10O	585-74-0	1182	119	91	0.00464±0.00066	0.00414±0.000197	0.00272±0.000403	0.00461±0.000986	0.0052±0.000349	0.00342±0.000281	0.00396±0.000341	0.00377±0.000204	0.00341±0.000569	0.00345±0.000511	0.0029±0.000327	0.00299±0.000273
Ethanone, 1-(4-methylphenyl)-	Ketone	C9H10O	122-00-9	1183	119	91	0.00464±0.00066	0.00414±0.000197	0.00272±0.000403	0.00461±0.000986	0.0052±0.000349	0.00342±0.000281	0.00396±0.000341	0.00377±0.000204	0.00341±0.000569	0.00345±0.000511	0.0029±0.000327	0.00299±0.000273
Aristolochene	Terpenoids	C15H24	26620-71-3	1487	204	105	0.0149±0.00184	0.0101±0.00238	0.00345±0.000404	0.000232±0.00000557	0.00566±0.00038	0.00628±0.000769	0.0014±0.000291	0.00297±0.000707	0.00724±0.00139	0.00482±0.000558	0.00409±0.000831	0.00472±0.000198
Bicyclosesquiphellandrene	Terpenoids	C15H24	54324-03-7	1489	91	105	0.449±0.113	0.35±0.0498	0.255±0.0538	0.234±0.0131	0.263±0.0187	0.251±0.022	0.196±0.00628	0.191±0.00794	0.229±0.00674	0.236±0.0144	0.28±0.0148	0.316±0.00801
Naphthalene, 1,2,3,4-tetrahydro-1,5,7-trimethyl-	Aromatics	C13H18	21693-55-0	1250	159	174	0.029±0.0019	0.0326±0.00455	0.0405±0.00351	0.0242±0.00268	0.0263±0.00275	0.0429±0.00455	0.0238±0.00107	0.023±0.0023	0.0456±0.00272	0.0464±0.000859	0.0286±0.00281	0.0367±0.00144
2-Cyclohexen-1-ol, 2-methyl-5-(1-methylethenyl)-, acetate, cis-	Ester	C12H18O2	1205-42-1	1362	119	84	0.00229±0.000497	0.00181±0.000313	0.00104±0.000306	0.000148±0.00000355	0.0104±0.00168	0.00353±0.000602	0.000709±0.0000486	0.00151±0.000146	0.00189±0.0000755	0.0039±0.000338	0.00472±0.000411	0.00739±0.000257
Dodecane, 5-methyl-	Hydrocarbons	C13H28	17453-93-9	1255	71	85	0.0188±0.00419	0.0206±0.00325	0.0389±0.00531	0.026±0.00149	0.0277±0.00228	0.0328±0.00504	0.0224±0.00147	0.0213±0.00266	0.0366±0.00143	0.0339±0.000808	0.0177±0.00157	0.0213±0.00193
1H-Indole, 2-methyl-	Heterocyclic compound	C9H9N	95-20-5	1398	130	131	0.00604±0.000135	0.00572±0.000317	0.0183±0.000848	0.00785±0.000403	0.029±0.00148	0.0112±0.000641	0.00542±0.000351	0.00516±0.000266	0.0184±0.000822	0.013±0.000592	0.0109±0.000629	0.0082±0.00058
2,6-Octadien-1-ol, 3,7-dimethyl-, acetate, (Z)-	Terpenoids	C12H20O2	141-12-8	1365.21978021978	93	69	0.0153±0.00196	0.0118±0.00344	0.00538±0.00182	0.00291±0.00177	0.00608±0.000945	0.00243±0.000157	0.00374±0.000291	0.00645±0.00321	0.00415±0.000143	0.00532±0.000687	0.00306±0.00056	0.00379±0.000569
2-Butanone, 4-(2,6,6-trimethyl-2-cyclohexen-1-yl)-	Ketone	C13H22O	31499-72-6	1406	176	136	0.00902±0.00134	0.00649±0.00151	0.00238±0.000272	0.0000888±0.00000213	0.0023±0.000127	0.00059±0.000445	0.000312±0.000203	0.0000808±0.00000159	0.00161±0.000167	0.00249±0.000378	0.00193±0.000332	0.000967±0.000224
2,4-Nonadienal	Aldehyde	C9H14O	6750-03-4	1214	81	41	0.12±0.00235	0.146±0.00802	0.119±0.00708	0.0879±0.00271	0.178±0.00202	0.0616±0.00508	0.36±0.0506	10.6±0.661	0.0737±0.002	0.0797±0.00106	0.084±0.00268	0.0838±0.00822
.alpha.-Thujenal	Aldehyde	C10H14O	57129-54-1	1190	107	135	0.00985±0.000572	0.0827±0.00265	0.0296±0.000698	0.0189±0.000515	0.0107±0.00103	0.0253±0.00342	0.0195±0.000822	0.0117±0.00123	0.0251±0.00285	0.00819±0.00551	0.0189±0.000894	0.0244±0.00354
Bicyclo[3.1.1]hept-2-ene-2-carboxaldehyde, 6,6-dimethyl-	Terpenoids	C10H14O	564-94-3	1193	107	135	0.00985±0.000572	0.0827±0.00265	0.0296±0.000698	0.0189±0.000515	0.0107±0.00103	0.0253±0.00342	0.0195±0.000822	0.0117±0.00123	0.0251±0.00285	0.00819±0.00551	0.0189±0.000894	0.0244±0.00354
Bicyclo[3.1.1]hept-3-en-2-one, 4,6,6-trimethyl-	Terpenoids	C10H14O	80-57-9	1205	107	135	0.00985±0.000572	0.0827±0.00265	0.0296±0.000698	0.0189±0.000515	0.0107±0.00103	0.0253±0.00342	0.0195±0.000822	0.0117±0.00123	0.0251±0.00285	0.00819±0.00551	0.0189±0.000894	0.0244±0.00354
Isopulegol acetate	Terpenoids	C12H20O2	57576-09-7	1285	136	121	0.0477±0.0014	0.0905±0.00408	0.0146±0.00154	0.0136±0.000822	0.121±0.00664	0.0405±0.00228	0.023±0.00331	0.0273±0.00187	0.0708±0.00274	0.107±0.00182	0.113±0.0035	0.116±0.00676
2,6-Nonadienal, (E,E)-	Aldehyde	C9H14O	17587-33-6	1153	70	41	0.142±0.00764	0.142±0.00919	0.296±0.0372	0.0986±0.00642	0.163±0.00607	0.138±0.0183	0.144±0.0104	0.604±0.0497	0.089±0.00364	0.147±0.00556	0.116±0.00356	0.0829±0.00587
(S,1Z,6Z)-8-Isopropyl-1-methyl-5-methylenecyclodeca-1,6-diene	Terpenoids	C15H24	317819-80-0	1448	204	189	0.0019±0.000374	0.00151±0.000451	0.000793±0.00017	0.000102±0.00000244	0.0000921±0.00000331	0.0133±0.00197	0.000602±0.00019	0.000604±0.000161	0.00107±0.00027	0.00867±0.000281	0.00214±0.000225	0.00228±0.000239
Naphthalene, decahydro-1,6-bis(methylene)-4-(1-methylethyl)-, (4.alpha.,4a.alpha.,8a.alpha.)-	Terpenoids	C15H24	30021-46-6	1459	204	189	0.0019±0.000374	0.00151±0.000451	0.000793±0.00017	0.000102±0.00000244	0.0000921±0.00000331	0.0133±0.00197	0.000602±0.00019	0.000604±0.000161	0.00107±0.00027	0.00867±0.000281	0.00214±0.000225	0.00228±0.000239
Alloaromadendrene	Terpenoids	C15H24	25246-27-9	1461	204	189	0.0019±0.000374	0.00151±0.000451	0.000793±0.00017	0.000102±0.00000244	0.0000921±0.00000331	0.0133±0.00197	0.000602±0.00019	0.000604±0.000161	0.00107±0.00027	0.00867±0.000281	0.00214±0.000225	0.00228±0.000239
2-Nonenal, (Z)-	Aldehyde	C9H16O	60784-31-8	1148	55	70	0.108±0.00724	0.11±0.00634	0.225±0.0261	0.0757±0.00447	0.128±0.0037	0.107±0.0144	0.113±0.00666	0.48±0.039	0.0776±0.00394	0.119±0.00482	0.0924±0.00327	0.0595±0.00514
2-Nonenal, (E)-	Aldehyde	C9H16O	18829-56-6	1161.20597652081	55	70	0.108±0.00724	0.11±0.00634	0.225±0.0261	0.0757±0.00447	0.128±0.0037	0.107±0.0144	0.113±0.00666	0.48±0.039	0.0776±0.00394	0.119±0.00482	0.0924±0.00327	0.0595±0.00514
.tau.-Cadinol	Terpenoids	C15H26O	5937-11-1	1640	119	41	0.000181±0.00000212	0.00237±0.000546	0.0022±0.000214	0.00199±0.000306	0.0252±0.00211	0.00256±0.000377	0.00018±0.00000469	0.00018±0.00000355	0.00111±0.0000983	0.00346±0.000265	0.00472±0.00337	0.000168±0.00000453
Cubenol	Terpenoids	C15H26O	21284-22-0	1642	119	41	0.000181±0.00000212	0.00237±0.000546	0.0022±0.000214	0.00199±0.000306	0.0252±0.00211	0.00256±0.000377	0.00018±0.00000469	0.00018±0.00000355	0.00111±0.0000983	0.00346±0.000265	0.00472±0.00337	0.000168±0.00000453
.alpha.-Cadinol	Terpenoids	C15H26O	481-34-5	1653	119	41	0.000181±0.00000212	0.00237±0.000546	0.0022±0.000214	0.00199±0.000306	0.0252±0.00211	0.00256±0.000377	0.00018±0.00000469	0.00018±0.00000355	0.00111±0.0000983	0.00346±0.000265	0.00472±0.00337	0.000168±0.00000453
Ethyl 2-hexenoate, trans-	Ester	C8H14O2	27829-72-7	1045	99	69	0.000325±0.00000381	0.000331±0.00000821	0.00588±0.00064	0.00928±0.00059	0.00442±0.000115	0.00248±0.000214	0.00129±0.00084	0.0116±0.000776	0.00245±0.000277	0.00643±0.000418	0.00121±0.000778	0.00278±0.000755
1-Hexanol, 5-methyl-	Alcohol	C7H16O	627-98-5	930	56	71	0.00287±0.000617	0.0026±0.00022	0.00368±0.00168	0.000157±0.00000377	0.00581±0.000909	0.00899±0.000402	0.0024±0.000069	0.0131±0.000768	0.000662±0.000466	0.00489±0.000768	0.000907±0.000185	0.000841±0.000125
1-Hexanol, 4-methyl-	Alcohol	C7H16O	818-49-5	953	56	71	0.00287±0.000617	0.0026±0.00022	0.00368±0.00168	0.000157±0.00000377	0.00581±0.000909	0.00899±0.000402	0.0024±0.000069	0.0131±0.000768	0.000662±0.000466	0.00489±0.000768	0.000907±0.000185	0.000841±0.000125
2-Naphthalenemethanol, 1,2,3,4,4a,5,6,7-octahydro-.alpha.,.alpha.,4a,8-tetramethyl-, (2R-cis)-	Terpenoids	C15H26O	1209-71-8	1631	189	204	0.041±0.00168	0.0289±0.000281	0.00387±0.000708	0.0015±0.000132	0.00664±0.000657	0.00335±0.000409	0.00349±0.000232	0.000906±0.000193	0.00392±0.000454	0.00414±0.000191	0.0358±0.000657	0.00349±0.000323
cis-p-Mentha-2,8-dien-1-ol	Terpenoids	C10H16O	3886-78-0	1133	134	91	0.00683±0.0000802	0.00696±0.000173	0.0548±0.00137	0.0492±0.00202	0.0701±0.00296	0.0368±0.00255	0.0379±0.0022	0.0461±0.00325	0.0524±0.00254	0.0368±0.000816	0.0344±0.00146	0.0256±0.0168
trans-Calamenene	Terpenoids	C15H22	73209-42-4	1529	159	129	0.0587±0.00453	0.0407±0.0055	0.0153±0.00161	0.00671±0.000501	0.135±0.00807	0.0453±0.00552	0.00922±0.000724	0.0341±0.00412	0.0334±0.0032	0.0445±0.00173	0.0707±0.00399	0.0453±0.00294
2-Cyclohexen-1-one, 3-methyl-6-(1-methylethyl)-	Terpenoids	C10H16O	89-81-6	1261.16504854369	95	110	2.55±0.0955	2.54±0.131	2.31±0.141	2.32±0.0819	2.48±0.184	2.65±0.135	2.34±0.0588	2.46±0.112	2.47±0.099	2.47±0.0764	2.76±0.0816	2.65±0.173
2-Butanone, 4-phenyl-	Ketone	C10H12O	2550-26-7	1236	133	105	0.0404±0.00117	0.0575±0.00205	0.0715±0.00214	0.0626±0.00195	0.274±0.00886	0.0398±0.00172	0.0117±0.000623	0.00935±0.000488	0.0388±0.00243	0.0293±0.000337	0.0476±0.00223	0.0451±0.00349
Isobornyl formate	Ester	C11H18O2	1200-67-5	1233	95	121	0.128±0.00711	0.126±0.00517	0.0704±0.00885	0.0343±0.00849	0.119±0.0075	0.116±0.00928	0.0732±0.00293	0.113±0.0121	0.0738±0.00399	0.0797±0.000336	0.139±0.00899	0.0849±0.00563
Carvone	Terpenoids	C10H14O	99-49-0	1242	54	82	0.215±0.00727	0.213±0.0132	0.199±0.0118	0.198±0.00804	0.205±0.0169	0.246±0.0133	0.193±0.00612	0.196±0.0077	0.207±0.00872	0.204±0.00446	0.24±0.00906	0.223±0.0143
(-)-Carvone	Terpenoids	C10H14O	6485-40-1	1249.94606256742	54	82	0.215±0.00727	0.213±0.0132	0.199±0.0118	0.198±0.00804	0.205±0.0169	0.246±0.0133	0.193±0.00612	0.196±0.0077	0.207±0.00872	0.204±0.00446	0.24±0.00906	0.223±0.0143
2-Hexenoic acid, (E)-	Acid	C6H10O2	13419-69-7	1005	73	68	0.0775±0.00654	0.0659±0.0013	0.00792±0.000281	0.0526±0.0384	0.0522±0.000753	0.0583±0.00689	0.0589±0.0137	0.0686±0.0356	0.0514±0.00728	0.0539±0.00749	0.0525±0.00588	0.0551±0.0039
2-Hexanol	Alcohol	C6H14O	626-93-7	799.791449426486	69	54	0.023±0.000503	0.0275±0.0014	0.0555±0.00702	0.0393±0.000441	0.0497±0.00164	0.0206±0.00133	0.0559±0.00221	0.502±0.0171	0.0215±0.00126	0.0328±0.000865	0.0194±0.00174	0.0173±0.000262
2-Butenoic acid, 2-methyl-, 2-methylpropyl ester	Ester	C9H16O2	66917-61-1	1097	83	101	0.018±0.0029	0.0249±0.00172	0.0264±0.00337	0.026±0.00195	0.0576±0.00192	0.0233±0.00195	0.0509±0.0042	0.147±0.0159	0.0293±0.00407	0.0373±0.000588	0.0224±0.000513	0.0279±0.00155
2,4,6-Octatriene, 2,6-dimethyl-	Terpenoids	C10H16	673-84-7	1131	121	136	0.00389±0.000265	0.00305±0.000294	0.0024±0.000189	0.000482±0.0000116	0.00725±0.000701	0.0572±0.0028	0.000438±0.0000114	0.0107±0.000718	0.0138±0.000913	0.00607±0.000432	0.0125±0.0000916	0.00966±0.000704
2,4,6-Octatriene, 2,6-dimethyl-, (E,Z)-	Terpenoids	C10H16	7216-56-0	1131	121	136	0.00389±0.000265	0.00305±0.000294	0.0024±0.000189	0.000482±0.0000116	0.00725±0.000701	0.0572±0.0028	0.000438±0.0000114	0.0107±0.000718	0.0138±0.000913	0.00607±0.000432	0.0125±0.0000916	0.00966±0.000704
2,7-Octadiene-1,6-diol, 2,6-dimethyl-	Terpenoids	C10H18O2	64142-78-5	1361	71	67	0.0491±0.00102	0.0455±0.00128	0.043±0.0035	0.0121±0.00165	0.00182±0.0000655	0.0204±0.00133	0.00183±0.0000478	0.00183±0.0000361	0.00172±0.0000256	0.0239±0.000321	0.0255±0.00101	0.0273±0.000151
Orcinol	Phenol	C7H8O2	504-15-4	1368.24958586416	124	123	0.00594±0.000444	0.00451±0.000402	0.00193±0.000627	0.00138±0.000452	0.0042±0.000859	0.00392±0.00145	0.00203±0.000238	0.00899±0.000976	0.00589±0.00119	0.00501±0.000432	0.00717±0.000771	0.00273±0.000382
(Z)-1-Methyl-4-(6-methylhept-5-en-2-ylidene)cyclohex-1-ene	Terpenoids	C15H24	13062-00-5	1515	93	119	0.00635±0.000614	0.00721±0.000424	0.00399±0.000543	0.00264±0.000354	0.00523±0.000568	0.00928±0.00238	0.00169±0.000221	0.00337±0.00159	0.00268±0.000435	0.00294±0.000794	0.00308±0.000277	0.00594±0.00082
Cyclohexene, 4-(1,5-dimethyl-1,4-hexadienyl)-1-methyl-	Terpenoids	C15H24	17627-44-0	1515	93	119	0.00635±0.000614	0.00721±0.000424	0.00399±0.000543	0.00264±0.000354	0.00523±0.000568	0.00928±0.00238	0.00169±0.000221	0.00337±0.00159	0.00268±0.000435	0.00294±0.000794	0.00308±0.000277	0.00594±0.00082
(1S,5S)-2-Methyl-5-((R)-6-methylhept-5-en-2-yl)bicyclo[3.1.0]hex-2-ene	Hydrocarbons	C15H24	159407-35-9	1394	119	93	0.0404±0.00552	0.0279±0.00749	0.0111±0.00163	0.00272±0.000542	0.00925±0.00059	0.00228±0.000609	0.0016±0.000447	0.000221±0.00000436	0.00598±0.000319	0.0104±0.000451	0.00637±0.000769	0.00339±0.000201
(1R,3aR,4aR,8aR)-1,4,4,6-Tetramethyl-1,2,3,3a,4,4a,7,8-octahydrocyclopenta[1,4]cyclobuta[1,2]benzene	Terpenoids	C15H24	94482-89-0	1395	119	93	0.0404±0.00552	0.0279±0.00749	0.0111±0.00163	0.00272±0.000542	0.00925±0.00059	0.00228±0.000609	0.0016±0.000447	0.000221±0.00000436	0.00598±0.000319	0.0104±0.000451	0.00637±0.000769	0.00339±0.000201
Naphthalene, 1-nitro-	Nitrogen compounds	C10H7NO2	86-57-7	1612	127	115	0.00513±0.00092	0.00497±0.00126	0.000422±0.0000149	0.000456±0.000011	0.00782±0.000554	0.00272±0.000646	0.000415±0.0000108	0.000415±0.00000819	0.00471±0.000499	0.00332±0.00039	0.00494±0.000913	0.00293±0.000308
(2R,3R,6S)-6-Isopropyl-3-methyl-2-(prop-1-en-2-yl)-3-vinylcyclohexanone	Terpenoids	C15H24O	39020-72-9	1498	150	177	0.00557±0.000522	0.00625±0.000241	0.000629±0.0000223	0.00374±0.000314	0.00463±0.000957	0.00385±0.000588	0.00374±0.000427	0.00472±0.00131	0.00382±0.000726	0.00381±0.00011	0.0042±0.00101	0.00359±0.000624
Butanoic acid, 2-methyl-, 2-phenylethyl ester	Ester	C13H18O2	24817-51-4	1488	104	57	0.0292±0.00646	0.0253±0.00258	0.019±0.0031	0.0186±0.000919	0.023±0.00109	0.0161±0.00144	0.0122±0.000574	0.0109±0.000492	0.0149±0.00115	0.0148±0.00154	0.0181±0.00075	0.019±0.000533
1,2-Cyclohexanedione	Ketone	C6H8O2	765-87-7	1055	55	57	2.09±0.033	2.65±0.122	0.782±0.0271	0.293±0.0102	0.204±0.00169	0.206±0.011	0.28±0.0403	3.91±0.133	0.121±0.00637	0.142±0.00941	0.107±0.00846	0.112±0.00505
.alpha.-Calacorene	Terpenoids	C15H20	21391-99-1	1542	157	142	0.017±0.00134	0.0131±0.00179	0.0038±0.000671	0.00159±0.000275	0.0206±0.00116	0.00898±0.00112	0.00242±0.000102	0.015±0.00148	0.00891±0.000509	0.00852±0.000547	0.0106±0.000529	0.0136±0.000811
d-Menthol	Terpenoids	C10H20O	15356-60-2	1167	71	81	0.0225±0.000865	0.023±0.000802	0.0454±0.00526	0.017±0.00124	0.0253±0.000637	0.0264±0.0027	0.0221±0.00125	0.0881±0.0105	0.00716±0.0062	0.0266±0.00098	0.0194±0.000609	0.0258±0.00795
dl-Menthol	Terpenoids	C10H20O	89-78-1	1173	71	81	0.0225±0.000865	0.023±0.000802	0.0454±0.00526	0.017±0.00124	0.0253±0.000637	0.0264±0.0027	0.0221±0.00125	0.0881±0.0105	0.00716±0.0062	0.0266±0.00098	0.0194±0.000609	0.0258±0.00795
Levomenthol	Terpenoids	C10H20O	2216-51-5	1176.9394261424	71	81	0.0225±0.000865	0.023±0.000802	0.0454±0.00526	0.017±0.00124	0.0253±0.000637	0.0264±0.0027	0.0221±0.00125	0.0881±0.0105	0.00716±0.0062	0.0266±0.00098	0.0194±0.000609	0.0258±0.00795
Cyclohexanol, 5-methyl-2-(1-methylethyl)-, [1S-(1.alpha.,2.alpha.,5.beta.)]-	Terpenoids	C10H20O	2216-52-6	1178	71	81	0.0225±0.000865	0.023±0.000802	0.0454±0.00526	0.017±0.00124	0.0253±0.000637	0.0264±0.0027	0.0221±0.00125	0.0881±0.0105	0.00716±0.0062	0.0266±0.00098	0.0194±0.000609	0.0258±0.00795
Cyclohexanol, 5-methyl-2-(1-methylethyl)-, (1.alpha.,2.alpha.,5.alpha.)-	Terpenoids	C10H20O	491-02-1	1187	71	81	0.0225±0.000865	0.023±0.000802	0.0454±0.00526	0.017±0.00124	0.0253±0.000637	0.0264±0.0027	0.0221±0.00125	0.0881±0.0105	0.00716±0.0062	0.0266±0.00098	0.0194±0.000609	0.0258±0.00795
Cyclohexanol, 5-methyl-2-(1-methylethyl)-, (1.alpha.,2.beta.,5.beta.)-	Terpenoids	C10H20O	3623-52-7	1188	71	81	0.0225±0.000865	0.023±0.000802	0.0454±0.00526	0.017±0.00124	0.0253±0.000637	0.0264±0.0027	0.0221±0.00125	0.0881±0.0105	0.00716±0.0062	0.0266±0.00098	0.0194±0.000609	0.0258±0.00795
11-Dodecen-1-yl acetate	Ester	C14H26O2	35153-10-7	1604	109	82	0.013±0.00214	0.00899±0.00131	0.00726±0.00146	0.00555±0.000365	0.0106±0.000337	0.0124±0.0082	0.0065±0.000347	0.00938±0.000331	0.0083±0.000473	0.00838±0.00043	0.01±0.000906	0.00837±0.000381
Camphor	Terpenoids	C10H16O	76-22-2	1151.04557640751	108	79	0.00932±0.00135	0.0208±0.0013	0.00279±0.00168	0.00344±0.000758	0.00406±0.00131	0.00269±0.000844	0.00169±0.000917	0.00565±0.00025	0.00904±0.000703	0.00239±0.000405	0.00423±0.000916	0.00185±0.00145
Bicyclo[2.2.1]heptan-2-one, 1,7,7-trimethyl-, (1S)-	Terpenoids	C10H16O	464-48-2	1151.04557640751	108	79	0.00932±0.00135	0.0208±0.0013	0.00279±0.00168	0.00344±0.000758	0.00406±0.00131	0.00269±0.000844	0.00169±0.000917	0.00565±0.00025	0.00904±0.000703	0.00239±0.000405	0.00423±0.000916	0.00185±0.00145
cis-9-Tetradecen-1-ol	Alcohol	C14H28O	35153-15-2	1666	55	82	0.0136±0.00148	0.01±0.00113	0.00953±0.00092	0.00431±0.000208	0.0218±0.00181	0.00495±0.000364	0.0024±0.000213	0.00275±0.000585	0.00507±0.000305	0.0112±0.000629	0.00745±0.000836	0.00417±0.00038
cis-11-Tetradecen-1-ol	Alcohol	C14H28O	34010-15-6	1678	55	82	0.0136±0.00148	0.01±0.00113	0.00953±0.00092	0.00431±0.000208	0.0218±0.00181	0.00495±0.000364	0.0024±0.000213	0.00275±0.000585	0.00507±0.000305	0.0112±0.000629	0.00745±0.000836	0.00417±0.00038
Cinnamaldehyde, (E)-	Aldehyde	C9H8O	14371-10-9	1270	131	103	0.0295±0.00176	0.0409±0.00192	0.0413±0.00133	0.144±0.00129	0.03±0.00272	0.027±0.000377	0.0162±0.000607	0.0605±0.0025	0.018±0.00102	0.0737±0.00406	0.0132±0.000468	0.0148±0.000569
Phenol, 2,6-dichloro-	Phenol	C6H4Cl2O	87-65-0	1218	126	63	0.0308±0.00288	0.0836±0.0441	0.155±0.0276	0.463±0.0137	0.538±0.0372	0.578±0.0234	0.538±0.0118	0.497±0.0213	0.535±0.0197	0.516±0.033	0.622±0.0221	0.563±0.0333
Phenol, 2,4-dichloro-	Phenol	C6H4Cl2O	120-83-2	1171	63	126	0.0125±0.000588	0.0134±0.000646	0.0154±0.000621	0.0158±0.000887	0.088±0.00294	0.0355±0.00151	0.0158±0.000373	0.0279±0.00109	0.0291±0.000516	0.024±0.00116	0.0157±0.000512	0.0173±0.000826
2-Furanmethanol	Alcohol	C5H6O2	98-00-0	856.2558356676	51	98	0.00922±0.00164	0.0108±0.000421	0.00439±0.000538	0.0132±0.000524	0.00945±0.00116	0.00837±0.00173	0.00823±0.000504	0.00674±0.000451	0.0102±0.0016	0.00716±0.000995	0.011±0.000653	0.00862±0.00041
Benzaldehyde, 2-ethyl-	Aldehyde	C9H10O	22927-13-5	1176	133	134	0.0116±0.0017	0.0134±0.000399	0.00829±0.000513	0.00999±0.000746	0.0157±0.000734	0.0107±0.000508	0.00994±0.000585	0.0187±0.00107	0.0119±0.00102	0.0111±0.000671	0.00833±0.000631	0.00749±0.000468
Benzaldehyde, 4-ethyl-	Aldehyde	C9H10O	4748-78-1	1180	133	134	0.0116±0.0017	0.0134±0.000399	0.00829±0.000513	0.00999±0.000746	0.0157±0.000734	0.0107±0.000508	0.00994±0.000585	0.0187±0.00107	0.0119±0.00102	0.0111±0.000671	0.00833±0.000631	0.00749±0.000468
Benzaldehyde, 2,4-dimethyl-	Aldehyde	C9H10O	15764-16-6	1182	133	134	0.0116±0.0017	0.0134±0.000399	0.00829±0.000513	0.00999±0.000746	0.0157±0.000734	0.0107±0.000508	0.00994±0.000585	0.0187±0.00107	0.0119±0.00102	0.0111±0.000671	0.00833±0.000631	0.00749±0.000468
4-Hexen-1-ol	Alcohol	C6H12O	6126-50-7	848	81	82	0.0475±0.00398	0.0469±0.0012	0.0398±0.00279	0.0495±0.000549	0.0539±0.00263	0.0482±0.000801	0.0481±0.0017	0.0518±0.000754	0.0486±0.000968	0.0488±0.000855	0.0503±0.00166	0.0492±0.00101
3-Hexen-1-ol	Alcohol	C6H12O	544-12-7	855	81	82	0.0475±0.00398	0.0469±0.0012	0.0398±0.00279	0.0495±0.000549	0.0539±0.00263	0.0482±0.000801	0.0481±0.0017	0.0518±0.000754	0.0486±0.000968	0.0488±0.000855	0.0503±0.00166	0.0492±0.00101
trans-Cinnamic acid	Acid	C9H8O2	140-10-3	1451	147	148	0.000191±0.00000225	0.000195±0.00000484	0.00389±0.000891	0.00158±0.000232	0.00587±0.000411	0.0303±0.00473	0.00201±0.000277	0.0013±0.000446	0.0072±0.0000701	0.00269±0.000603	0.00179±0.00147	0.00298±0.000414
Isobornyl acetate	Ester	C12H20O2	125-12-2	1286	95	93	0.000992±0.0000331	0.000196±0.00000486	0.00474±0.000738	0.00021±0.00000505	0.0128±0.00163	0.0103±0.00146	0.0111±0.000944	0.0302±0.00258	0.00607±0.000234	0.0202±0.000129	0.012±0.000399	0.03±0.00384
Bicyclo[2.2.1]heptan-2-ol, 1,7,7-trimethyl-, acetate, (1S-endo)-	Terpenoids	C12H20O2	5655-61-8	1287	95	93	0.000992±0.0000331	0.000196±0.00000486	0.00474±0.000738	0.00021±0.00000505	0.0128±0.00163	0.0103±0.00146	0.0111±0.000944	0.0302±0.00258	0.00607±0.000234	0.0202±0.000129	0.012±0.000399	0.03±0.00384
(2S,4aR,8aR)-4a,8-Dimethyl-2-(prop-1-en-2-yl)-1,2,3,4,4a,5,6,8a-octahydronaphthalene	Terpenoids	C15H24	123123-37-5	1517	189	161	0.0243±0.00115	0.0184±0.00144	0.0117±0.000625	0.00677±0.000265	0.0149±0.000505	0.00535±0.0005	0.00564±0.000365	0.0178±0.00298	0.00684±0.00013	0.00624±0.000499	0.00984±0.000321	0.00829±0.000209
Naphthalene, 1,2,4a,5,8,8a-hexahydro-4,7-dimethyl-1-(1-methylethyl)-, [1S-(1.alpha.,4a.beta.,8a.alpha.)]-	Terpenoids	C15H24	523-47-7	1518	189	161	0.0243±0.00115	0.0184±0.00144	0.0117±0.000625	0.00677±0.000265	0.0149±0.000505	0.00535±0.0005	0.00564±0.000365	0.0178±0.00298	0.00684±0.00013	0.00624±0.000499	0.00984±0.000321	0.00829±0.000209
Naphthalene, 1,2,3,5,6,8a-hexahydro-4,7-dimethyl-1-(1-methylethyl)-, (1S-cis)-	Terpenoids	C15H24	483-76-1	1524	189	161	0.0243±0.00115	0.0184±0.00144	0.0117±0.000625	0.00677±0.000265	0.0149±0.000505	0.00535±0.0005	0.00564±0.000365	0.0178±0.00298	0.00684±0.00013	0.00624±0.000499	0.00984±0.000321	0.00829±0.000209
Valerena-4,7(11)-diene	Terpenoids	C15H24	351222-66-7	1460	105	91	0.00402±0.00049	0.00301±0.00114	0.00205±0.000207	0.000394±0.00000947	0.00475±0.000794	0.0141±0.00146	0.00387±0.000446	0.00408±0.000304	0.00442±0.000559	0.00732±0.000427	0.00372±0.000335	0.00335±0.000251
Butanoic acid, 3-methyl-, 2-methylbutyl ester	Ester	C10H20O2	2445-77-4	1107	70	85	0.0161±0.00581	0.0574±0.00204	0.0389±0.0186	0.0685±0.00424	0.0758±0.00788	0.0606±0.0134	0.0507±0.00342	0.0478±0.00665	0.0432±0.000372	0.0429±0.000135	0.0444±0.00413	0.0503±0.00296
Pentanoic acid, 3-methylbutyl ester	Ester	C10H20O2	2050-09-1	1108	70	85	0.0161±0.00581	0.0574±0.00204	0.0389±0.0186	0.0685±0.00424	0.0758±0.00788	0.0606±0.0134	0.0507±0.00342	0.0478±0.00665	0.0432±0.000372	0.0429±0.000135	0.0444±0.00413	0.0503±0.00296
3-Octanol, 3,6-dimethyl-	Alcohol	C10H22O	151-19-9	1112	73	111	0.12±0.00414	0.116±0.0038	0.101±0.00653	0.0978±0.00238	0.11±0.00622	0.117±0.00597	0.101±0.00226	0.0963±0.00549	0.109±0.00387	0.11±0.00514	0.122±0.0045	0.124±0.00759
Phenol, 2,4,5-trimethyl-	Phenol	C9H12O	496-78-6	1234	51	93	0.0731±0.00339	0.0753±0.00448	0.0707±0.00311	0.0748±0.00209	0.0875±0.0061	0.0736±0.00536	0.065±0.00199	0.0707±0.00209	0.0682±0.0033	0.0749±0.00211	0.0768±0.00264	0.0731±0.00452
2,3-Octanedione	Ketone	C8H14O2	585-25-1	984	99	71	0.322±0.0206	0.604±0.0256	0.545±0.0167	0.0422±0.00169	0.0354±0.000765	0.0682±0.000808	0.0183±0.000451	0.232±0.0292	0.0187±0.000695	0.0359±0.00107	0.0195±0.000367	0.103±0.00793
2-Naphthalenol	Phenol	C10H8O	135-19-3	1523.26968973747	115	116	0.00965±0.00023	0.00699±0.000925	0.00425±0.000346	0.00238±0.000413	0.00287±0.000167	0.00421±0.000946	0.00123±0.000212	0.00137±0.000111	0.00174±0.000511	0.00241±0.000332	0.0051±0.000374	0.00161±0.000215
Pentanoic acid, 2-methyl-	Acid	C6H12O2	97-61-0	951.462904911181	74	55	0.38±0.0122	0.366±0.0144	0.342±0.0201	0.348±0.00935	0.302±0.0109	0.273±0.0232	0.26±0.00529	0.0483±0.000952	0.281±0.0141	0.486±0.00968	0.259±0.00359	0.229±0.00832
2-Butenoic acid, 2-methyl-, ethyl ester	Ester	C7H12O2	55514-48-2	937	55	83	0.00802±0.00207	0.00689±0.000381	0.0188±0.00136	0.00899±0.00123	0.00419±0.000695	0.0034±0.000164	0.000126±0.00000328	0.000126±0.00000248	0.000118±0.00000176	0.00312±0.00173	0.00076±0.000155	0.00132±0.00107
Phenol, 2-(1,1-dimethylethyl)-5-methyl-	Phenol	C11H16O	88-60-8	1366	109	149	0.00302±0.000132	0.0023±0.000542	0.00212±0.000635	0.000311±0.00000748	0.00758±0.000567	0.00349±0.000239	0.00447±0.000147	0.00883±0.000449	0.00447±0.000414	0.00388±0.000668	0.00487±0.000311	0.00414±0.000319
4,6-Dichloro-guaiacol	Phenol	C7H6Cl2O2	16766-31-7	1462	194	177	0.0873±0.0238	0.0682±0.00954	0.0488±0.0115	0.0416±0.00304	0.0497±0.00397	0.0541±0.00537	0.0407±0.000447	0.0374±0.00253	0.05±0.00198	0.0511±0.00282	0.0575±0.00212	0.0683±0.00228
Decane, 4-methyl-	Hydrocarbons	C11H24	2847-72-5	1060	71	156	0.501±0.00698	0.714±0.028	0.27±0.0394	0.293±0.0117	0.269±0.0191	0.282±0.0432	0.22±0.00981	1.03±0.0563	0.198±0.000694	0.217±0.00401	0.175±0.0115	0.194±0.00743
3-Nonen-5-yne, 4-ethyl-, (E)-	Hydrocarbons	C11H18	74744-60-8	1126	93	79	0.00148±0.00065	0.000623±0.000587	0.00156±0.000138	0.00309±0.000273	0.00145±0.000272	0.0276±0.00126	0.000724±0.000251	0.00184±0.000356	0.0117±0.000924	0.00287±0.000346	0.0067±0.000562	0.0158±0.000633
[truncated: 16 more rows]
