# Supplementary material for: Integrating Free Amino Acid Profiles with Flavoromics to Characterize the Flavor Characteristics of Different Morchella Species
Source: Foods. 2026 Apr 19;15(8):1424. doi: 10.3390/foods15081424 (PMC13116253; doi:10.3390/foods15081424)
Supplement: Supplementary file 1 [file foods-15-01424-s001.zip › Table S2 VOCs with rOAV ≥ 1 and their aroma attributes in different species of Morchella.xlsx]

## Sheet: Table S2
	Class I	Formula	CAS	Odor	Threshold	rOAV
Compounds						XHQH-2	XHQH-6	JZ	TJ	PA	XZ	QL	CBS	XGLL	HZ	GL	GN
.beta.-Phellandrene	Terpenoids	C10H16	555-10-2	terpenic, herbal	0.036	13±7.81	8.71±6.76	26.9±0.554	9.26±7.06	5.26±0.657	4.86±0.16	5.32±0.14	15.2±0.366	5.15±0.347	4.21±0.0356	4.35±0.154	4.85±0.261
2-Octenal, (E)-	Aldehyde	C8H14O	2548-87-0	fresh, cucumber, fatty, green, herbal, banana, waxy, leafy	0.003	958±15.4	1220±52.3	357±11.5	142±2.8	109±1.67	100±5.89	134±13.7	1830±86.8	62.6±2	71.1±1.4	55.3±1.2	59.7±1.94
Cyclohexene, 1-methyl-4-(1-methylethenyl)-, (S)-	Terpenoids	C10H16	5989-54-8	terpene, pine, herbal, peppery	0.034	17.6±0.451	17.5±0.839	28±0.965	15.3±0.922	11.1±0.272	9.6±0.351	7.71±0.351	13.5±0.65	6.89±0.148	8.58±0.0949	7.71±0.261	7.3±0.181
3-Octen-2-one	Ketone	C8H14O	1669-44-9	earthy, spicy, herbal, sweet, mushroom, hay, blueberry	3e-05	2650±83.8	3340±72.8	2290±46.8	1430±6.41	8000±92	1570±112	5130±101	14300±1010	2230±118	3210±96.1	1120±32.9	2010±161
Benzaldehyde, 2-methyl-	Aldehyde	C8H8O	529-20-4	mild floral, sweet	0.0096	5.69±0.185	6.33±0.384	6.99±0.446	7.67±0.35	9.07±0.609	4.69±0.32	6.26±0.105	13.7±0.923	6.54±0.123	8.32±0.738	3.92±0.281	4.62±0.186
.beta.-Pinene	Terpenoids	C10H16	127-91-3	dry, woody, resinous, pine, hay, green	0.14	11.7±0.239	16.5±0.36	3.64±0.101	2.71±0.0752	2.32±0.257	2.15±0.167	3.52±0.229	3.86±0.319	2.84±0.223	3.48±0.141	1.86±0.131	1.99±0.408
Pyrazine, 3-ethyl-2,5-dimethyl-	Heterocyclic compound	C8H12N2	13360-65-1	potato, cocoa, roasted, nutty	0.0086	35.3±0.889	58.5±1.21	49.3±1.75	9.81±0.503	22.7±0.268	54.8±1.68	150±0.328	133±6.03	49.3±1.87	33.2±0.637	15.1±0.193	34.8±1.46
2,4-Undecadienal	Aldehyde	C11H18O	13162-46-4	green, buttery, spicy, baked, fruity, fatty, aldehydic, chicken	1e-05	2200±340	1400±245	330±32.9	119±16.6	369±27.5	2800±265	398±103	108±97.4	200±45.7	444±88.8	627±110	150±14.6
4-Heptenal, (Z)-	Aldehyde	C7H12O	6728-31-0	oily, fatty, green, dairy, milky, creamy	2.5e-05	339±42.7	437±7.91	459±20.4	309±3.55	895±4.63	624±31.5	883±40.8	6710±234	736±37.3	738±22.3	549±10.7	677±37.8
Naphthalene, 2-methyl-	Aromatics	C11H10	91-57-6	sweet, floral, woody	0.004	27.1±0.215	35.3±1.36	34.1±0.529	77±3.88	463±19.6	29.2±1.82	30.7±0.527	23.3±1.1	80.5±3.36	49±0.977	39.5±0.765	29±1.96
2,4-Decadienal, (E,Z)-	Aldehyde	C10H16O	25152-83-4	fried, fatty, geranium, green, waxy	7e-05	226±8.92	245±11.2	196±16.8	131±3.66	218±13.1	196±11.9	385±54	10900±894	356±37.5	239±10.1	251±9.12	230±16.3
Geraniol	Terpenoids	C10H18O	106-24-1	sweet, floral, fruity, rose, waxy, citrus	0.0066	67.3±2.63	67.1±3.48	61.6±3.46	61.8±1.96	64.9±4.43	74.9±3.65	61.1±1.44	60.1±2.73	64.7±2.75	64±1.78	73.8±1.89	69.3±4.35
Naphthalene, 1,2,3,4-tetrahydro-1,1,6-trimethyl-	Aromatics	C13H18	475-03-6	woody, camphor, naphthelene, fruityiness	0.002	14.5±0.95	16.3±2.27	20.2±1.75	12.1±1.34	13.1±1.37	21.5±2.27	11.9±0.534	11.5±1.15	22.8±1.36	23.2±0.43	14.3±1.41	18.4±0.72
2-Cyclohexen-1-ol, 2-methyl-5-(1-methylethenyl)-, acetate	Terpenoids	C12H18O2	97-42-7	green, minty, spearmint, nasturtium, herbal, rummy, grape, pear, spicy	0.0015	3.24±0.335	3.47±0.747	3.27±0.577	3.39±0.822	4.75±0.584	3.28±0.754	3.54±0.405	48.9±76.7	3.64±0.707	2.74±0.145	3.02±0.615	2.92±0.556
Indole, 3-methyl-	Heterocyclic compound	C9H9N	83-34-1	animalic, fecal, indole, civet	0.00041	14.7±0.329	14±0.774	44.6±2.07	19.2±0.983	70.6±3.62	27.3±1.56	13.2±0.855	12.6±0.649	44.8±2	31.6±1.44	26.5±1.53	20±1.41
2,4-Nonadienal, (E,E)-	Aldehyde	C9H14O	5910-87-2	fatty, melon, waxy, green, violet, leafy, cucumber, tropical, fruity, chicken	0.00016	753±14.7	911±50.2	744±44.2	550±16.9	1110±12.6	385±31.8	2250±316	66500±4130	460±12.5	498±6.63	525±16.7	524±51.4
Phenol, 3-ethyl-	Phenol	C8H10O	620-17-7	musty	0.00085	5.07±0.644	4.83±0.214	3.39±0.465	4.24±0.417	15.4±2.8	87±5.49	13.6±1.03	32.4±1.79	30.3±1.04	17±0.694	26.8±1.06	18.8±0.863
2,6-Nonadienal, (E,Z)-	Aldehyde	C9H14O	557-48-2	cucumber, green	1e-05	14200±764	14200±919	29600±3720	9860±642	16300±607	13800±1830	14400±1040	60400±4970	8900±364	14700±556	11600±356	8290±587
2-Nonenal	Aldehyde	C9H16O	2463-53-8	fatty, green, waxy, cucumber, melon	0.0001	1080±72.4	1100±63.4	2250±261	757±44.7	1280±37	1070±144	1130±66.6	4800±390	776±39.4	1190±48.2	924±32.7	595±51.4
D-Carvone	Terpenoids	C10H14O	2244-16-8	spice, minty, bread, caraway	0.01	21.5±0.727	21.3±1.32	19.9±1.18	19.8±0.804	20.5±1.69	24.6±1.33	19.3±0.612	19.6±0.77	20.7±0.872	20.4±0.446	24±0.906	22.3±1.43
Butanoic acid, 3-methyl-, 2-phenylethyl ester	Ester	C13H18O2	140-26-1	floral, fruity, sweet, rose, peach, apricot	1e-05	2920±646	2530±258	1900±310	1860±91.9	2300±109	1610±144	1220±57.4	1090±49.2	1490±115	1480±154	1810±75	1900±53.3
Benzaldehyde, 4-methoxy-	Aldehyde	C8H8O2	123-11-5	sweet, powdery, mimosa, floral, hawthorn, balsamic	0.0002	355±10.3	646±24.1	132±8.76	226±28.3	868±41.2	207±7.62	176±10.9	201±9.54	532±31.7	748±18.6	784±6.82	808±38.4
3,5-Octadien-2-one, (E,E)-	Ketone	C8H12O	30086-02-3	fruity, green, grassy	0.0005	1080±70	1680±148	26100±5400	51500±5830	10700±483	3540±617	1780±294	20700±1570	78.9±34.5	14000±860	27.8±3.48	229±15.2
Anethole	Ether	C10H12O	104-46-1	sweet, exotic, flowery, stewed	0.015	23.4±0.458	72.1±1.61	5.86±0.111	13.5±0.625	67.7±3.01	1.62±0.156	6.22±0.113	2.28±0.122	4.58±0.191	6.11±0.0741	5.92±0.196	3.73±0.306
4-Decenal, (E)-	Aldehyde	C10H18O	65405-70-1	fresh, aldehydic, citrus, orange, mandarin, tangerine, green, fatty	0.025	2.6±0.361	5.11±0.7	4.52±1	5.02±0.107	5.53±0.558	5.37±0.877	3.87±0.15	4.48±0.109	4.54±0.114	5.28±0.0757	4.17±0.289	4.03±0.0628
2,6,6-Trimethyl-2-cyclohexene-1,4-dione	Ketone	C9H12O2	1125-21-9	musty, woody, sweet, tea, tobacco, leafy	0.025	2.4±0.118	2.42±0.155	4.94±0.702	1.66±0.129	2.83±0.115	2.39±0.34	2.52±0.198	10.7±0.944	1.64±0.0934	2.52±0.149	2.05±0.0512	1.31±0.0989
Heptanoic acid, methyl ester	Ester	C8H16O2	106-73-0	sweet, fruity, green, orris, waxy, floral, berry	0.004	4.4±0.259	5±0.335	5.33±0.173	5.71±0.637	7.97±0.357	5.44±0.161	5.38±0.108	7.37±0.273	3.7±0.236	5.15±0.0721	4.28±0.047	4.1±0.374
cis-7-Decen-1-al	Aldehyde	C10H18O	21661-97-2	citrus, aldehydic, cucumber	0.0022	24.7±1.16	393±9.43	128±1.97	5.39±0.33	14.7±0.846	5.98±0.113	11.5±0.302	7.81±0.579	9.67±0.436	12.8±0.258	10.5±0.475	12±0.621
2-Butenal, 3-methyl-	Aldehyde	C5H8O	107-86-8	sweet, fruity, pungent, brown, nutty, almond, cherry	0.0005	82.6±5	33.9±4.56	25.4±2.5	1.85±0.0443	37.4±1.62	45.6±3.31	55.4±3.31	68.1±4.28	8.31±0.385	64.1±8.11	10±1.56	14.9±1.6
Cyclohexanone, 2,2,6-trimethyl-	Ketone	C9H16O	2408-37-9	pungent, thujone, labdanum, honey, cistus	0.0001	611±384	169±4.2	1370±67.4	1620±51.3	1470±77.9	1170±46.5	1360±38.4	2010±57.3	155±2.31	1040±35.8	162±2.01	154±4.16
Propanoic acid, 2-methyl-, 2-methylbutyl ester	Ester	C9H18O2	2445-69-4	fruity, ethereal, tropical, banana	0.014	1.18±0.586	6.39±0.398	3.47±1.82	7.12±0.505	7.34±0.881	6.12±1.87	4.3±0.493	3.88±0.324	4.14±0.084	3.99±0.105	3.8±0.522	4.59±0.361
Oxazole, trimethyl-	Heterocyclic compound	C6H9NO	20662-84-4	nutty, nut skin, roasted, wasabi, shellfish, mustard, vegetable	0.005	84.7±4.19	86.8±2.17	66.2±5.34	84.5±2.15	80.7±3.98	80.5±1.72	79.3±2.71	75.4±2.18	79.5±1.07	79.4±0.675	82.8±2.25	81.1±2.58
Heptanoic acid, ethyl ester	Ester	C9H18O2	106-30-9	fruity, pineapple, cognac, rummy, wine	0.002	7.6±0.451	7.32±0.202	6.87±0.449	6.34±0.398	8.56±0.295	7.85±0.35	7.59±0.224	7.31±0.456	8.23±0.141	7.87±0.367	8.5±0.207	8.42±0.344
(Z,Z)-3,6-Nonadienal	Aldehyde	C9H14O	21944-83-2	fatty, soapy, cucumber	5e-05	3320±172	3370±125	2930±185	2860±118	3190±192	3450±165	2960±73.5	2880±152	3220±138	3230±139	3550±129	3600±200
Pyrazine, 2-methoxy-3-(1-methylethyl)-	Heterocyclic compound	C8H12N2O	25773-40-4	beany, pea, earthy, chocolate, nutty	2e-06	520±6.1	530±13.2	526±18.6	2950±172	7660±479	8000±156	6780±365	7350±405	3330±131	7730±276	8030±86.6	6370±1210
Phenol, 2-methoxy-	Phenol	C7H8O2	90-05-1	nutty	0.0016	3.55±0.158	3.12±0.0945	6.22±0.299	6.62±0.28	22.8±1.02	40.5±1.05	2.72±1.82	12.1±0.145	30.7±1.57	6.6±0.263	21.3±4.96	44.1±2.62
Acetophenone	Ketone	C8H8O	98-86-2	sweet, pungent, hawthorn, mimosa, almond, acacia	0.065	3.18±0.0202	3.03±0.0682	3.25±0.0717	3.03±0.0545	4.08±0.0923	1.97±0.0478	2.17±0.0258	3.59±0.196	2.45±0.0719	2.44±0.0548	2.02±0.0128	2.87±0.105
Acetylpyrazine	Heterocyclic compound	C6H6N2O	22047-25-2	popcorn, nutty, corn, chip, bread, crust, chocolate, hazelnut, coffee	0.01	2.55±0.216	3.02±0.0902	3.41±0.127	3.11±0.0623	2.38±0.303	2.26±0.133	1.97±0.0915	2.65±0.118	1.86±0.283	1.64±0.0334	2.57±0.271	2.27±0.311
Benzeneacetaldehyde	Aldehyde	C8H8O	122-78-1	floral, honey, rose, cherry	0.0063	1030±45.1	1350±61.4	1550±144	2740±96.4	1310±74.9	1060±62.5	553±16.4	2080±84.6	81.7±3.52	2140±75.4	94.5±1.67	72.6±4.38
1-Nonen-3-one	Ketone	C9H16O	24415-26-7	pungent, mushroom	1e-06	15600±3820	79200±4530	31000±9970	40700±3030	38100±5890	35200±10300	28500±2270	27200±1370	23000±693	21900±685	20300±3990	24000±1870
Naphthalene	Aromatics	C10H8	91-20-3	pungent, dry, tarry	0.05	7.77±0.0762	8.18±0.214	9.93±0.157	10.1±0.525	57.5±1.76	21.9±1	10.7±0.283	17.7±0.748	18.5±0.495	13.9±0.287	8.89±0.31	9.96±0.533
Decanal	Aldehyde	C10H20O	112-31-2	sweet, aldehydic, waxy, orange peel, citrus, floral	0.0001	422±19.2	429±42.6	540±17.4	206±13.4	303±9.69	203±11.1	163±11.1	467±25.9	192±2.53	315±3.14	196±8.46	289±14.6
2-Methylisoborneol	Terpenoids	C11H20O	2371-42-8	earthy, musty	0.00048	38.1±41.9	122±94.3	295±54.2	977±34.4	1160±77.7	1250±68.2	1130±28.2	1240±52.7	1100±37.1	1100±63.7	1360±35	1190±92.6
Pyrazine, 2,3-diethyl-5-methyl-	Heterocyclic compound	C9H14N2	18138-04-0	musty, nut skin, earthy, roasted, hazelnut, toasted, potato, dusty, foliage, vegetable	3.1e-05	33.2±2.58	58.2±3.73	92.2±1.64	138±5.45	249±21.3	221±13.5	699±16.7	3270±96.1	759±23.2	281±12.9	936±14.5	1000±51.7
Benzyl alcohol	Alcohol	C7H8O	100-51-6	floral, rose, phenol, balsamic	0.1	1.7±0.0473	2.09±0.051	1.93±0.7	1.98±0.0942	5.07±0.16	2.34±0.0612	1.71±0.0593	5.11±0.106	2.97±0.217	2.19±0.0611	1.74±0.0398	2.36±0.0828
2-Acetyl-3,4,5,6-tetrahydropyridine	Heterocyclic compound	C7H11NO	27300-27-2	roasted, caramel, bread	0.001	2.05±0.494	2.33±0.233	3.46±0.539	2.31±0.248	4.57±0.887	3.83±0.605	1.97±1.71	7.75±1.62	7.12±0.239	4.1±1.35	4.91±0.454	7.26±1.23
Heptanal	Aldehyde	C7H14O	111-71-7	fresh, aldehydic, fatty, green, herbal, wine, ozonous	0.0028	14.2±0.292	18.2±0.467	20.4±0.621	12.1±0.365	37.4±0.118	25.5±0.726	37.7±1.56	292±10.4	28.9±1.2	30.7±1.21	21.9±0.32	28.2±0.91
Styrene	Aromatics	C8H8	100-42-5	penetrating, balsamic, gasoline	0.0036	26.1±1.25	26.2±1.25	46±2.27	65.6±3.38	35.5±0.549	29.7±1.19	24.5±0.758	48.9±1.78	22±0.587	56.6±1.05	14.4±0.251	17.4±0.723
1-Hepten-3-one	Ketone	C7H12O	2918-13-0	metallic	0.0007	5.75±1.16	8.06±1.03	11.3±0.312	3.29±1.66	9.48±0.435	6.35±0.655	7.09±0.407	37.9±3.02	2.89±0.619	9.05±0.0834	1.65±0.873	3.47±0.317
Butanoic acid, 3-methyl-, ethyl ester	Ester	C7H14O2	108-64-5	strawberry, candy, fruity	0.0001	198±8.14	201±5.61	163±13.4	198±16.2	182±7.31	190±4.72	180±6.83	177±5.05	183±3.55	181±1.16	191±8.51	187±3.42
Hexanal	Aldehyde	C6H12O	66-25-1	aldehyde, grassy, green, leafy, vinegar	0.005	141±7.15	186±11.8	186±3.02	100±6.1	394±7.98	126±8.68	436±14.7	4520±168	117±3.25	239±8.85	113±7.26	87.4±7.55
1-Hexanol	Alcohol	C6H14O	111-27-3	ethereal, fusel, oily, fruity, alcoholic, sweet, green	0.0056	9.08±0.604	5.25±0.629	6.89±4.44	2.07±0.396	88.8±0.536	127±3.8	84.4±2.51	229±13.5	46.9±0.392	43.3±1.19	22.9±0.176	41.4±1.49
(5Z)-Octa-1,5-dien-3-one	Ketone	C8H12O	65767-22-8	geranium, metallic	3e-06	9350±444	9000±762	5860±32.7	4980±319	11800±797	7720±122	8270±450	75500±2650	24100±818	11000±413	10200±776	12100±809
Phenol	Phenol	C6H6O	108-95-2	phenol, medicinal	0.03	28.1±0.533	31.6±0.759	11.2±1.18	15.4±1.37	15.4±1.39	15.4±0.518	10.8±0.626	8.62±0.144	16.3±0.77	15.8±0.445	18.6±0.219	17.6±0.779
1-Octen-3-ol	Alcohol	C8H16O	3391-86-4	fatty, fruity, grassy, mushroom, perfumy, sweet	0.001	4940±57.5	7550±179	1180±10.9	773±22.1	233±0.925	205±11.5	166±6.04	695±27.3	105±4.17	119±1.73	84±0.261	137±6.45
1-Octen-3-one	Ketone	C8H14O	4312-99-6	mushroom	5e-06	176000±2920	256000±6920	58900±1790	30000±1640	20500±1650	17000±1860	16900±1470	61400±3720	13000±514	14800±1040	8150±420	11000±1640
3-Mercapto-3-methylbutanol	Alcohol	C5H12OS	34300-94-2	roasted, spicy, sweet, vegetable	0.004	170±3.03	260±5.88	40.7±0.493	26.5±0.277	9.09±0.15	7.28±0.519	6.39±0.175	25±1.12	4.68±0.231	5.21±0.285	3.47±0.115	5.22±0.425
Pentanoic acid, 4-methyl-, ethyl ester	Ester	C8H16O2	25415-67-2	fruity	0.006	3.69±0.126	3.28±0.191	2.47±0.082	2.73±0.113	2.61±0.0702	2.75±0.228	2.88±0.0738	2.82±0.178	3.52±0.0234	2.56±0.0511	4.22±0.0282	3.27±0.136
Dimethyl trisulfide	Sulfur compounds	C2H6S3	3658-80-8	sulfury, cooked onion, savory, meaty	8e-06	2050±160	2520±94.9	1890±145	3200±70.4	1920±41.6	3230±55.1	2350±188	5790±202	1410±191	4510±628	583±97.2	663±5.57
3-Octanone	Ketone	C8H16O	106-68-3	fresh, herbal, lavender, sweet, mushroom	0.0013	167±9.82	300±10.7	271±3.68	26.1±0.692	29.1±0.532	37.9±1.08	16.4±0.386	131±9.58	31.7±0.878	27.6±0.424	18.3±0.308	59.2±3.39
Benzaldehyde	Aldehyde	C7H6O	100-52-7	sweet, bitter, almond, cherry	0.35	13.9±0.242	14.4±0.656	16.1±0.926	16.6±0.451	14.2±0.548	11.5±1.1	10.7±0.0826	31.7±1.11	7.17±0.239	23.8±0.573	5.6±0.077	6.41±0.249
Damascone, .beta.-	Terpenoids	C13H20O	23726-91-2	fruity, floral, berry, plum, black currant, honey, rose, tobacco	2e-06	84500±9700	59400±15300	23600±3380	7010±456	20300±1060	6330±706	3580±289	5010±423	15600±1430	21000±708	15800±1200	8680±336
Acetic acid, decyl ester	Ester	C12H24O2	112-17-4	waxy, clean, fresh, laundered cloth, cloth, citrus, soapy	0.235	2.23±0.243	5.4±0.488	3.97±1.58	4.58±0.0962	5.73±0.88	4.62±1.32	2.79±0.051	2.94±0.142	3.79±0.328	3.88±0.2	2.7±0.463	3.38±0.142
2(5H)-Furanone, 5-ethyl-	Ketone	C6H8O2	2407-43-4	spice	0.0097	93.8±2.57	84±2.22	45.8±2.82	46.9±1.65	49.1±1.6	60±3.19	66.9±1.24	470±28.2	98±3.25	55.3±0.711	112±2.21	86.8±3.6
2(3H)-Furanone, 5-butyldihydro-4-methyl-, cis-	Ketone	C9H16O2	55013-32-6	sweet, spicy, coconut, vanilla	0.035	1.15±0.205	3.39±0.0928	2.23±0.954	3.63±0.117	3.72±0.442	3.04±0.938	2.12±0.0399	2.24±0.161	1.82±0.11	1.92±0.0406	1.79±0.214	2.17±0.309
Ethanone, 1-(2-aminophenyl)-	Ketone	C8H9NO	551-93-9	grape, sweet	0.00027	19800±446	18200±806	7880±839	7150±231	5120±455	11100±465	4440±69.6	6300±68.2	11300±397	8000±155	18400±294	11100±530
Neral	Terpenoids	C10H16O	106-26-3	sweet, citral, lemon, peel	1	7.24±0.281	7.24±0.37	6.58±0.373	6.63±0.219	7.12±0.543	7.55±0.379	6.71±0.164	6.58±0.31	7.07±0.295	7.07±0.215	7.89±0.214	7.57±0.472
3-Mercaptohexyl acetate	Ester	C8H16O2S	136954-20-6	sulfury, grapefruit, fruity	2e-05	356±49.1	335±23.9	322±28.5	331±21.3	437±19	348±20.4	292±13.2	270±25.7	310±41.5	322±2.33	364±1.68	353±36.1
2-Undecanone	Ketone	C11H22O	112-12-9	waxy, fruity, creamy, fatty, orris, floral	0.0062	25.8±0.6	29.1±1.58	45.8±1.65	19.6±0.668	80.6±3.52	53.1±3.66	121±2.96	248±16.7	222±8.56	88.5±2.01	80.5±2.65	111±6.52
4-Oxodecanal	Aldehyde	C10H18O2	43160-78-7	fatty	0.012	12±2.68	36.9±0.8	23.6±12.1	38.9±1.4	40.4±5.18	34±9.89	22.9±0.23	24.4±1.46	21.4±1.72	22.3±0.348	20.4±2.3	25.1±1.67
Decanoic acid, methyl ester	Ester	C11H22O2	110-42-9	oily, wine, fruity, floral	0.0043	16.3±2.23	33.3±1.39	19.5±8.95	31.7±1.29	33.3±3.99	28.8±7.36	20.4±0.0839	21.2±0.768	19.7±1.63	20.5±0.0482	18.8±1.62	21.7±0.861
1-Cyclohexene-1-carboxaldehyde, 4-(1-methylethenyl)-, (S)-	Aldehyde	C10H14O	18031-40-8	fresh, green, oily, grassy, fatty, minty, cherry	0.03	6.7±0.292	6.66±0.348	6.26±0.317	6.1±0.204	6.42±0.394	6.84±0.342	5.98±0.13	5.75±0.243	6.34±0.221	6.42±0.242	7.05±0.212	6.74±0.414
Tridecane	Hydrocarbons	C13H28	629-50-5	alkane	0.042	1.24±0.139	2.94±0.126	2.06±0.826	3.09±0.118	3.09±0.407	3.03±0.73	1.84±0.0237	2.41±0.161	2±0.126	2.09±0.0576	1.71±0.167	2.35±0.06
4-Methylthiazole	Heterocyclic compound	C4H5NS	693-95-8	nutty, green, vegetable, tomato	0.055	9.62±0.186	7.5±0.531	4.95±0.239	4.45±0.238	6.48±0.125	5.6±0.198	7.26±0.045	4.29±0.156	3.79±0.139	4.01±0.251	2.76±0.0446	3.06±0.256
1-Octen-3-yl-acetate	Ester	C10H18O2	2442-10-6	fresh, green, herbal, lavender, fruity, oily	0.09	1.25±0.0794	1.31±0.0698	1.9±0.133	1.18±0.0753	1.49±0.0667	1.44±0.148	1.25±0.0396	3.59±0.194	1.29±0.0412	1.67±0.0215	2.68±0.0786	3.06±0.105
Dodecanenitrile	Nitrogen compounds	C12H23N	2437-25-4	citrus, orange, peel, metallic, spicy	9e-05	676±128	606±65.5	512±97.4	386±22.8	541±62.8	473±45.3	356±4.26	355±15.5	457±21.4	508±32.6	447±28.7	485±11.6
2-Acetyl-3-methylpyrazine	Heterocyclic compound	C7H8N2O	23787-80-6	nutty, flesh, roasted hazelnut, toasted grain, corn, chip, vegetable, nut skin, caramel	0.02	3.33±0.133	7.13±0.158	1.18±0.0657	4.15±0.133	3.74±0.379	7.48±0.212	2.68±0.0325	4.38±0.0689	13.3±0.46	3.13±0.0482	16.4±0.265	121±8.09
Propanoic acid, 2-methyl-, heptyl ester	Ester	C11H22O2	2349-13-5	sweet, green, fruity, warm floral, apple, cherry, apricot	0.012	21.4±0.929	21.7±1.11	19.9±0.956	19.5±0.747	21.3±1.88	22.3±1.23	19.9±0.407	35.6±0.699	20.6±0.953	21.1±0.596	23±0.775	22±1.49
4-Phenyl-2-butanol	Alcohol	C10H14O	2344-70-9	floral, peony, foliage, sweet, mimosa, heliotrope	0.0043	18.8±1.38	20.9±2.91	25.4±2.08	15.1±1.36	17±1.64	28.6±2.93	15.1±0.622	17.9±1.55	28.6±2.05	29.6±0.847	18.7±1.73	23±0.943
2-Ethoxy-3-methylpyrazine	Heterocyclic compound	C7H10N2O	32737-14-7	hazelnut, roasted, almond, pineapple, earthy	0.0008	139±117	4.54±0.113	152±10.3	4.87±0.117	31.4±0.948	29.7±1.06	22.7±0.139	25±2.16	39.4±2.31	62.5±0.719	78.8±1.7	60.2±2.84
3(2H)-Furanone, dihydro-2-methyl-	Ketone	C5H8O2	3188-00-9	sweet, solvent, bread, buttery, nutty	5e-06	901000±22900	704000±48600	469000±18200	414000±23100	623000±23600	525000±17300	701000±8570	403000±17200	367000±12700	386000±17100	265000±3860	292000±17200
Pyridine, 5-ethyl-2-methyl-	Heterocyclic compound	C8H11N	104-90-5	nutty, strong, raw, potato, roasted, earthy	0.019	8.83±0.76	7.37±0.463	14.9±0.578	8.36±0.53	5.26±0.139	4.66±0.203	3.45±0.173	3.48±0.321	3.36±0.106	3.83±0.0924	3.56±0.103	3.4±0.0673
1-Butanol, 3-methyl-, propanoate	Ester	C8H16O2	105-68-0	sweet, fruity, banana, pineapple, ripe, tropical, fruity	0.0086	289±4.34	430±10.3	78.1±0.906	47±1.32	17.4±0.318	14.6±0.917	13.1±0.441	56.5±1.82	8.04±0.591	10.4±0.463	6.14±0.234	9.21±0.706
5-Cyclohexadecen-1-one	Ketone	C16H28O	37609-25-9	musky, amber, civet	0.116	22.6±4.9	29.8±6.9	1.45±0.409	1.32±0.108	9.3±1.46	1.85±0.189	1.24±0.304	1.84±0.146	2.61±0.181	2.85±0.843	7.06±1.34	2.55±0.202
Benzenemethanethiol	Alcohol	C7H8S	100-53-8	sharp, alliaceous, onion, sulfury, garlic, horseradish, minty, coffee	3.5e-06	4960±253	5390±228	4110±230	5860±387	5220±529	5350±82.3	4740±186	4180±118	5340±2050	4290±376	5670±239	6610±989
4-Ethyloctanoic acid	Acid	C10H20O2	16493-80-4	goaty, lamb, fatty	0.00043	48.6±2.29	53.6±2.79	61.6±0.624	60.4±0.173	30.4±2.17	33.3±2.69	16.2±0.985	27.3±1.61	20.7±1.32	14.3±1.95	39.9±1.45	23.3±1.59
Propanoic acid, pentyl ester	Ester	C8H16O2	624-54-4	sweet, fruity, apricot, pineapple, tropical, banana	0.085	409±7	596±12.5	107±1.03	71.4±1.51	27.3±0.609	21.5±1.15	20.1±0.878	69.7±2.55	13.7±0.64	16.1±0.495	10.3±0.175	15.4±1.08
Methyl isovalerate	Ester	C6H12O2	556-24-1	strong, apple, fruity, pineapple	0.0044	14.1±0.108	14.2±0.143	13.7±0.502	2.89±0.0695	14.1±0.324	13.9±0.207	13.7±0.309	13.8±0.604	13.7±0.135	13.5±0.237	14±0.214	14.2±0.357
2-n-Butyl furan	Heterocyclic compound	C8H12O	4466-24-4	mild, fruity, wine, sweet, spicy	0.005	3.45±0.228	4.94±0.38	2.85±0.342	1.79±0.239	4.83±0.18	4.35±0.176	3.39±0.266	40±1.56	2.96±0.143	4.74±0.216	2.2±0.121	2.92±0.101
2-Butanethiol, 3-methyl-	Alcohol	C5H12S	2084-18-6	repulsive, beefy, meaty	0.0002	213±19.2	248±8.39	228±8.74	522±19.5	635±24.3	437±7.22	326±9.68	683±42.2	356±6.26	488±16.1	324±11.6	342±46.5
2,6-Lutidine	Heterocyclic compound	C7H9N	108-48-5	nutty, amine, woody, bread, cocoa, oily	0.003	2.84±0.145	3.29±0.055	2.09±0.169	4.08±0.213	3.2±0.291	4.71±0.22	2.42±0.193	5.1±0.112	3.73±0.165	1.75±0.363	1.38±0.154	1.79±0.243
Hexanethioic acid, S-methyl ester	Ester	C7H14OS	2432-77-1	cabbage, rubbery	0.0003	24.5±11.7	164±9.86	99.5±55.4	209±8.82	195±24.4	163±52	108±14.2	114±8.58	97.7±8.73	96.2±1.73	83.7±7.48	102±6.08
Non-8-enal	Aldehyde	C9H16O	39770-04-2	smoky, plastic	0.0002	2790±134	2800±104	2460±149	2380±88.7	2610±140	2860±150	2460±49.2	2350±149	2680±97	2660±86.3	2970±115	3000±167
2H-Pyran-2-one, tetrahydro-6-methyl-	Ketone	C6H10O2	823-22-3	creamy, fruity, coconut	0.02683	10.5±0.329	10.5±0.494	9.4±0.528	8.65±0.482	9.59±0.399	10.8±0.676	9±0.202	8.64±0.567	11.3±0.267	10.1±0.322	11.3±0.354	12.7±0.741
Cedrol	Terpenoids	C15H26O	77-53-2	cedarwood, woody, dry, sweet	0.0005	736±27.8	515±5.53	56.2±5.45	20.4±3.19	99.1±4.56	55.7±7.07	53.2±2.43	7.24±4.49	61.3±4.02	70.3±1.81	642±25.4	58.4±4.06
1,6,10-Dodecatrien-3-ol, 3,7,11-trimethyl-	Terpenoids	C15H26O	7212-44-4	floral, green, waxy, citrus, woody	0.01	1.41±0.428	6.67±0.156	4.22±2.51	5.42±0.233	7.72±1.07	4.97±1.83	2.73±0.299	4.1±0.181	3.12±0.264	3.51±0.0531	3.25±0.342	6.08±0.168
4-Nonenal, (E)-	Aldehyde	C9H16O	2277-16-9	fruity	0.0022	184±2.79	634±9.93	7.95±1.16	9.45±0.637	35.3±1.28	94.1±7.45	16±0.501	25.3±1.21	2.56±0.144	37.7±2.18	1.52±0.858	26.6±2.56
Benzene, (isothiocyanatomethyl)-	Ester	C8H7NS	622-78-6	mild, watercress, dusty, medicinal, horseradish, oily	0.0007	1.78±0.0209	1.81±0.045	9.68±0.96	1.95±0.0468	26±2.02	16.4±2.36	22.8±0.523	68.1±20.5	13.4±3.08	43.3±9.72	15.2±0.642	36.4±3.38
2(3H)-Furanone, 5-heptyldihydro-	Ester	C11H20O2	104-67-6	fruity, peach, creamy, fatty, lactonic, apricot, ketonic, coconut	0.0021	6.88±2	23.8±1.4	10.7±6.4	20.8±0.144	30±1.95	18.6±5.38	12.4±0.683	18.3±0.884	13.6±0.941	12.9±0.232	15.1±1.37	17.9±0.909
1-Nonen-3-ol	Alcohol	C9H18O	21964-44-3	oily, creamy, green, earthy, mushroom	0.001	1.28±0.151	4.46±0.392	1.99±0.878	3.52±0.247	6.44±0.491	3.02±0.753	2.22±0.33	3.05±0.105	2.05±0.0259	2.12±0.0721	1.65±0.191	2.04±0.113
Paraldehyde	Aldehyde	C6H12O3	123-63-7	sweet, aromatic	0.02	49.9±0.621	50.1±1.12	48.6±0.909	49.9±0.862	49.1±2.39	49.4±1.25	49.6±1.45	48.9±1.76	48.8±1.17	49.1±0.914	51.2±1.02	50.8±1.19
1,3,5-Trithiane	Heterocyclic compound	C3H6S3	291-21-4	sulfury	4e-05	6510±602	7940±94.5	9650±941	18400±479	5390±776	6710±152	4830±340	11000±496	7960±87.7	10800±861	3600±261	4930±421
1,3-Dithiolane	Heterocyclic compound	C3H6S2	4829-04-3	onion, sulfury, sweet	0.002	1.94±0.453	2.32±0.106	2.18±0.123	2.2±0.359	1.35±0.117	1.46±0.0848	1.42±0.238	1.73±0.243	1.15±0.192	1.21±0.291	1.97±0.188	1.46±0.0348
1,3-Dithiolo[4,5-b]furan, tetrahydro-3a-methyl-	Heterocyclic compound	C6H10OS2	67411-25-0	boiled, milky, chicken, cooked beef, rubbery, sulfury, thiamin	0.006	20.4±1.81	38±0.486	27.1±7.61	39.5±1.15	40.8±4.27	38.8±6.21	28.9±0.696	45.3±1.7	30.9±1.52	30.4±0.164	29.4±2.11	34.8±0.464
2-Methoxy-3,5-dimethylpyrazine	Heterocyclic compound	C7H10N2O	92508-08-2	bread, mousy	4e-07	181000±3950	338000±7290	58800±4720	42300±1370	42300±3140	924±23.7	9930±7140	253000±12700	11800±1740	27400±1640	12700±5120	899±24.3
.beta.-Ocimene	Terpenoids	C10H16	13877-91-3	apple, pear, fruity	0.034	12.9±0.52	16.8±0.754	19.1±1.67	33.8±1.13	16.7±0.929	13.3±0.795	7.02±0.215	25.7±1.04	2.66±0.135	27.5±0.921	1.7±0.0409	1.73±0.0864
1,3,6-Octatriene, 3,7-dimethyl-, (Z)-	Terpenoids	C10H16	3338-55-4	warm, floral, herbal, flowery, sweet	0.034	12.9±0.52	16.8±0.754	19.1±1.67	33.8±1.13	16.7±0.929	13.3±0.795	7.02±0.215	25.7±1.04	2.66±0.135	27.5±0.921	1.7±0.0409	1.73±0.0864
trans-.beta.-Ocimene	Terpenoids	C10H16	3779-61-1	sweet, herbal	0.034	12.9±0.52	16.8±0.754	19.1±1.67	33.8±1.13	16.7±0.929	13.3±0.795	7.02±0.215	25.7±1.04	2.66±0.135	27.5±0.921	1.7±0.0409	1.73±0.0864
.alpha.-Phellandrene	Terpenoids	C10H16	99-83-2	citrus, herbal, terpene, green, woody, peppery	0.04	11.7±7.03	7.84±6.08	24.2±0.498	8.33±6.35	4.73±0.591	4.37±0.144	4.79±0.126	13.7±0.329	4.64±0.312	3.79±0.032	3.91±0.139	4.36±0.235
2-octenal	Aldehyde	C8H14O	2363-89-5	fatty, green, herbal	0.0002	14400±231	18400±784	5350±172	2120±41.9	1640±25.1	1500±88.4	2020±205	27400±1300	939±30	1070±21	830±18	896±29.1
Limonene	Terpenoids	C10H16	138-86-3	citrus, herbal, terpene, camphor	0.01	59.9±1.53	59.4±2.85	95.3±3.28	52±3.14	37.6±0.923	32.7±1.19	26.2±1.19	45.9±2.21	23.4±0.504	29.2±0.323	26.2±0.888	24.8±0.616
D-Limonene	Terpenoids	C10H16	5989-27-5	citrus	0.034	17.6±0.451	17.5±0.839	28±0.965	15.3±0.922	11.1±0.272	9.6±0.351	7.71±0.351	13.5±0.65	6.89±0.148	8.58±0.0949	7.71±0.261	7.3±0.181
Butanoic acid, 2-methyl-, pentyl ester	Ester	C10H20O2	68039-26-9	apple, fruity, tropical	0.0086	52.4±1.81	46.6±2	62.9±9.43	71.6±3.76	37.9±4.25	40.1±4.32	37.9±3.04	69.4±11.7	1.9±0.0224	64.2±1.79	1.13±0.0522	1.08±0.127
p-Cresol	Phenol	C7H8O	106-44-5	phenol, narcissus, animalic, mimosa	0.00024	157±6.01	160±4.18	21.4±3.01	29.6±1.27	220±6.17	963±30.4	153±9.45	317±16.3	353±19.8	172±4.41	273±9.77	111±3.52
Pyrazine, 2-ethyl-3,5-dimethyl-	Heterocyclic compound	C8H12N2	13925-07-0	burnt, almond, roasted, nutty, coffee	4e-05	7590±191	12600±261	10600±376	2110±108	4880±57.5	11800±362	32300±70.5	28600±1300	10600±401	7140±137	3240±41.5	7470±315
Pyrazine, 2,6-diethyl-	Heterocyclic compound	C8H12N2	13067-27-1	nutty, hazelnut	0.006	50.6±1.27	83.8±1.74	70.7±2.5	14.1±0.721	32.6±0.384	78.6±2.41	215±0.47	191±8.64	70.7±2.68	47.6±0.912	21.6±0.277	49.8±2.1
Naphthalene, 2,6-dimethyl-	Aromatics	C12H12	581-42-0	grassy	0.01	2.05±0.153	2.17±0.18	2.41±0.0829	4.99±0.144	39.8±1.68	2.33±0.257	2.12±0.0111	1.67±0.0963	3.43±0.192	4.66±0.14	4.95±0.268	2.95±0.0623
1-Hexen-3-one	Ketone	C6H10O	1629-60-3	cooked, vegetable, metallic	2e-05	491±10	405±21.8	488±27.8	337±18.8	479±46.7	339±12.1	422±22	1040±22.4	337±5.71	319±35	282±8.92	295±5.66
2,4-Undecadienal, (E,E)-	Aldehyde	C11H18O	30361-29-6	oily, caramel, spicy, citrus, buttery, baked	0.001	22±3.4	14±2.45	3.3±0.329	1.19±0.166	3.69±0.275	28±2.65	3.98±1.03	1.08±0.974	2±0.457	4.44±0.888	6.27±1.1	1.5±0.146
Pyrazine, 2,5-diethyl-	Heterocyclic compound	C8H12N2	13238-84-1	nutty, hazelnut	0.007	10.4±0.316	9.23±0.235	6.19±0.208	5.08±0.137	13.1±0.186	4.45±0.0673	6.41±0.0843	4.53±0.231	6.74±0.24	5.86±0.0629	9.97±0.155	16±0.745
(1R)-2,6,6-Trimethylbicyclo[3.1.1]hept-2-ene	Terpenoids	C10H16	7785-70-8	harsh, terpene, aromatic, minty	0.0053	4.37±0.153	4.43±0.328	2.28±0.261	5.78±0.533	4.52±0.245	17.2±0.666	1.3±0.0307	1.52±0.1	12.6±0.558	3.56±0.0399	2.63±0.22	4.27±1.39
2-Undecenal, E-	Aldehyde	C11H20O	53448-07-0	fresh, fruity, citrus, orange, peel	0.00078	21±2.84	23.4±4.07	25.9±3.43	8.97±0.508	67.8±5.26	21.2±0.64	124±3.66	449±31.3	46.3±2.77	30.9±0.906	24.6±0.82	19.2±0.974
Naphthalene, 1-methyl-	Aromatics	C11H10	90-12-0	naphthyl, chemical, medicinal, camphor	0.008	13.6±0.107	17.7±0.681	17±0.265	38.5±1.94	232±9.82	14.6±0.909	15.4±0.263	11.7±0.549	40.3±1.68	24.5±0.489	19.7±0.383	14.5±0.979
Germacrene D	Terpenoids	C15H24	23986-74-5	woody, spice	0.0012	19.8±2.71	14.1±2.71	5.65±0.48	1.92±0.139	13.2±0.878	3.45±0.408	1.77±0.373	5±1.53	8.37±1.78	9.22±0.36	6.68±0.792	4.98±0.655
Thymol	Terpenoids	C10H14O	89-83-8	herbal, thyme, phenol, medicinal, camphor	0.188	29.8±0.58	27.3±1.2	11.9±1.24	10.8±0.355	7.73±0.666	16.7±0.746	6.69±0.114	9.35±0.0655	17±0.697	12.1±0.243	27.7±0.39	16.7±0.826
Phenol, p-tert-butyl-	Phenol	C10H14O	98-54-4	oakmoss, leathery	0.8	7±0.136	6.42±0.283	2.79±0.29	2.54±0.0835	1.82±0.157	3.92±0.175	1.57±0.0267	2.2±0.0154	3.99±0.164	2.85±0.0572	6.51±0.0916	3.92±0.194
2,4-Decadienal, (E,E)-	Aldehyde	C10H16O	25152-84-5	dusty, waxy, oily, soapy	7e-05	148±13.2	214±21.1	221±13.6	124±17	347±6.53	83.2±13.2	963±228	58000±3840	1140±979	196±11	14.2±0.176	603±46.8
2,4-Nonadienal	Aldehyde	C9H14O	6750-03-4	fatty, green, cucumber	5e-05	2410±47.1	2910±160	2380±142	1760±54.2	3560±40.5	1230±102	7190±1010	213000±13200	1470±40	1590±21.2	1680±53.5	1680±164
2,6-Nonadienal, (E,E)-	Aldehyde	C9H14O	17587-33-6	fresh, citrus, green, cucumber, melon	0.0005	284±15.3	284±18.4	592±74.5	197±12.8	325±12.1	276±36.6	288±20.8	1210±99.5	178±7.28	294±11.1	233±7.12	166±11.7
2-Nonenal, (Z)-	Aldehyde	C9H16O	60784-31-8	orris, fatty, waxy, cucumber	0.0045	23.9±1.61	24.5±1.41	49.9±5.8	16.8±0.992	28.3±0.823	23.7±3.21	25.1±1.48	107±8.67	17.3±0.875	26.5±1.07	20.5±0.728	13.2±1.14
2-Nonenal, (E)-	Aldehyde	C9H16O	18829-56-6	fatty, green, cucumber, aldehydic, citrus	8e-05	1350±90.5	1380±79.2	2810±326	946±55.8	1590±46.3	1330±181	1410±83.3	6000±488	970±49.2	1490±60.2	1150±40.9	744±64.3
2-Cyclohexen-1-one, 3-methyl-6-(1-methylethyl)-	Terpenoids	C10H16O	89-81-6	herbal, minty, camphor, medicinal	0.68	3.75±0.14	3.74±0.193	3.4±0.207	3.42±0.12	3.64±0.271	3.89±0.199	3.44±0.0864	3.62±0.164	3.64±0.146	3.64±0.112	4.06±0.12	3.9±0.254
Carvone	Terpenoids	C10H14O	99-49-0	minty, licorice	0.067	3.2±0.108	3.18±0.198	2.97±0.176	2.96±0.12	3.06±0.252	3.67±0.199	2.88±0.0914	2.92±0.115	3.09±0.13	3.05±0.0666	3.58±0.135	3.32±0.214
(-)-Carvone	Terpenoids	C10H14O	6485-40-1	sweet, spearmint, herbal, minty	0.085	2.53±0.0855	2.51±0.156	2.34±0.139	2.33±0.0946	2.41±0.199	2.89±0.157	2.27±0.072	2.3±0.0905	2.44±0.103	2.4±0.0525	2.82±0.107	2.62±0.168
Naphthalene, 1,2,3,5,6,8a-hexahydro-4,7-dimethyl-1-(1-methylethyl)-, (1S-cis)-	Terpenoids	C15H24	483-76-1	thyme, herbal, woody, dry	0.0015	16.2±0.767	12.3±0.963	7.78±0.417	4.51±0.177	9.93±0.336	3.57±0.333	3.76±0.243	11.9±1.99	4.56±0.0866	4.16±0.333	6.56±0.214	5.53±0.139
6-Nonenal, (Z)-	Aldehyde	C9H16O	2277-19-2	green, cucumber, melon, cantaloupe, honeydew, waxy, vegetable, orris, violet, leafy	0.00014	90.8±8.2	98.7±2.16	563±18.6	405±10.7	220±16.8	95.7±9.97	76.6±4.47	351±20.8	12.3±0.183	67.8±5.95	12.8±0.159	12.2±0.329

## Sheet: Notes
The taste threshold values are cited from references Zhu et al., 2021 and Yang et al., 2022.
[1] Zhu, J.; Niu, Y.; Xiao, Z. Characterization of the Key Aroma Compounds in Laoshan Green Teas by Application of Odour Activity Value (OAV), Gas Chromatography-Mass Spectrometry-Olfactometry (GC-MS-O) and Comprehensive Two-Dimensional Gas Chromatography Mass Spectrometry (GC × GC-qMS). Food Chemistry 2021, 339, 128136, doi:10.1016/j.foodchem.2020.128136.
[2] Yang, Y.; Ai, L.; Mu, Z.; Liu, H.; Yan, X.; Ni, L.; Zhang, H.; Xia, Y. Flavor Compounds with High Odor Activity Values (OAV > 1) Dominate the Aroma of Aged Chinese Rice Wine (Huangjiu) by Molecular Association. Food Chemistry 2022, 383, 132370, doi:10.1016/j.foodchem.2022.132370
